# Supplementary material for: Characterizing and engineering post-translational modifications with high-throughput cell-free expression
Source: Nat Commun. 2025 Aug 5;16:7215. doi: 10.1038/s41467-025-60526-6 (PMC12325987; doi:10.1038/s41467-025-60526-6)
Supplement: Supplementary file 3 — Supplementary Data 1 [file 41467_2025_60526_MOESM3_ESM.xlsx]

## Sheet: Full length RRE constructs
Gene	Nucleotide Sequence
Full length RRE containing proteins with Twin-Strep Tag		Accession Number
Twin-Strep NisB	ATGAGCGCTTGGTCACACCCACAGTTCGAAAAAGGCGGTGGGTCCGGTGGCGGTAGTGGTGGATCCGCATGGTCCCACCCTCAATTTGAAAAAGGCGGGGCTTCCCCAGCCGCACCCGCGGGGGGAATGATTAAGAGTTCATTTAAGGCGCAGCCTTTCCTGGTCCGTAATACCATTTTATGTCCTAATGATAAACGTAGCTTTACTGAATATACTCAGGTAATTGAAACCGTTTCAAAGAACAAGGTTTTTTTAGAGCAATTGTTACTTGCTAACCCTAAGTTATACGACGTTATGCAAAAGTATAATGCCGGGCTTCTGAAGAAGAAACGTGTCAAGAAACTTTTCGAATCGATCTATAAGTATTACAAGCGCTCTTATCTGCGTTCTACGCCATTT…	4WD9_A
Twin-Strep BalhC	ATGAGCGCTTGGTCACACCCACAGTTCGAAAAAGGCGGTGGGTCCGGTGGCGGTAGTGGTGGATCCGCATGGTCCCACCCTCAATTTGAAAAAGGCGGGGCTTCCCCAGCCGCACCCGCGGGGGGAATGATGAAAAACGAGGTATTAAATTACAAGCCCATCATCGACTCATACTGCTTCGTCAAAGAGGATGACGAGGGGCTGACCTTCTTCAACCGCGACACTTATATTAACTTCCACGGCGGGAGTGTTGAGGATATCTTTGCCCTGATCCCTTTACTTACGGGGAAACTGTCTACGGAACAATTGGCAGAGAAGTTAGAACTTCCAATTGAATACATGTGTGACATCATCAAATTACTGGACGAGAAAAATATTATCAAAAACTACGACCTGCAG…	ABK83869.1
Twin-Strep CurC	ATGAGCGCTTGGTCACACCCACAGTTCGAAAAAGGCGGTGGGTCCGGTGGCGGTAGTGGTGGATCCGCATGGTCCCACCCTCAATTTGAAAAAGGCGGGGCTTCCCCAGCCGCACCCGCGGGGGGAATGACCGAGACTCAACGCTATCAAGTGAACCCTGATCTGCGTGTTTCACGTGATGGTAACCAAATCGTAATCGAGGCCGCCTCCAATACCTACTGCCTGTCCGATGAGGCTCTTTGGCCATTTATTTCAGAGGTGCTGTCCACCACTGAGGAACTTACAATTCCAGAAAACAACGACGAATACGAACCCCGTGACATTGAACGCTTACAAGCCGCTTTCGAGATCTTGAGTGAGACTGAGGTTCTGATTCCGAGCGAGCGCACACCGTGGCCG…	WP_012360879.1
Twin-Strep HcaF	ATGAGCGCTTGGTCACACCCACAGTTCGAAAAAGGCGGTGGGTCCGGTGGCGGTAGTGGTGGATCCGCATGGTCCCACCCTCAATTTGAAAAAGGCGGGGCTTCCCCAGCCGCACCCGCGGGGGGAATGTCAAATCTGCCTGCCCACGCGAAACTTAAGGTTAATAAGGACACCTTCTTCTTACCGGACTCTAACGGCGGAGTATATTTTCGCAACAATGCAAGCTCTTTCCGCATGGATGGCGACGGAATTTATAATTGGATCGAAAAGTTAATGCCTATGTTTAACGGGAACTATTCTTTAGCAGAAATTACCGACGGGCTGCCTTTGCCCTATCAAAATCGCGTATTCGAGATCGGTGAAATTTTGTACACCAACGGCTTCGTTCGTGACGTTAGC…	WP_000067633.1
Twin-Strep TbtF	ATGAGCGCTTGGTCACACCCACAGTTCGAAAAAGGCGGTGGGTCCGGTGGCGGTAGTGGTGGATCCGCATGGTCCCACCCTCAATTTGAAAAAGGCGGGGCTTCCCCAGCCGCACCCGCGGGGGGAATGATTCCAGCACGCCCCGTCTTAACGCCAGGAGTACGTTACGCGCCAACAAGTGATGGTGTTGCATTCTTGACCCGTGACGGTATTGTAAGCATTACTGGAGTCTCGATTCATCGCTGGATCGATCGCATCGCACCCCATCTTACGGGGGAGCGTTCCGTAGCAGAATTAACAGATGGACTGGCCCCCGAGCGCCGCGCCTTTGTGCTTCGCTTGCTGCAGGCACTGGCCGATCGCGGCTTAATCATTGACGCTGCCGGAGGACGCGAACCC…	WP_013130814.1
Twin-Strep PaaA	ATGAGCGCTTGGTCACACCCACAGTTCGAAAAAGGCGGTGGGTCCGGTGGCGGTAGTGGTGGATCCGCATGGTCCCACCCTCAATTTGAAAAAGGCGGGGCTTCCCCAGCCGCACCCGCGGGGGGAATGTCACTGACAAACGTTAAACCGTTGATCAAAGAATCACATCACATCATTTTAGCGGATGACGGGGATATTTGTATCGGCGAAATTCCGGGGGTATCTCAGGTAATTAACGACCCCCCGTCGTGGGTACGTCCTGCGTTAGCCAAAATGGACGGCAAACGCACAGTACCGCGTATTTTCAAAGAGCTTGTTTCTGAGGGTGTTCAGATTGAGTCGGAACATCTTGAGGGGCTTGTAGCAGGTCTTGCGGAACGCAAGTTGTTACAGGATAAC…	WP_033767524.1
Twin-Strep SkfB	ATGAGCGCTTGGTCACACCCACAGTTCGAAAAAGGCGGTGGGTCCGGTGGCGGTAGTGGTGGATCCGCATGGTCCCACCCTCAATTTGAAAAAGGCGGGGCTTCCCCAGCCGCACCCGCGGGGGGAATGGGTCATATGAGCTATGACCGCGTGAAAGATTTCGATTTACCCGAGCTGGCTGTTCATCTGCAGCCACATGGGGCTGTAATGATCGACCGTAAATCCATGTTCTATTTCCGCCTTAGCGGGCGTGGCGCTCAATTAGCTTTCTTGCTTTCTAAAAACAAGAACTTGCACAAGACAGCGCGCATTTGGGAAATCATGAAAAAGGAGGAGATGTCTGCTGATCAGTTGAAGGAGGAGTTAAGCGCGCACCCCTTTACGGAGGCGTGGACGGAG…	6EFN_A
Twin-Strep McbB	ATGAGCGCTTGGTCACACCCACAGTTCGAAAAAGGCGGTGGGTCCGGTGGCGGTAGTGGTGGATCCGCATGGTCCCACCCTCAATTTGAAAAAGGCGGGGCTTCCCCAGCCGCACCCGCGGGGGGAATGGACTACATTTTGGGACGCTATGTAAAGATCGCGCGCTATGGATCTGGGGGCTTGGTCGGGGGCGGGGGTAAAGAACAATACGTCGAAAACCTTGTCCTGTGGGAAAATATCATCAAGACTGCCTATTGCTTTATCACCCCCTCTTCATACACGGCTGCCTTGGAAACCGCCAACATTCCGGAAAAGGACTTCAGTAATTGCTTCCGCTTCCTGAAAGAGAATTTCTTCATTATTCCTGGTGAGTATAACAACTCTACCGAAAACAACCGC…	3H5A_A
Twin-Strep SuiB	ATGAGCGCTTGGTCACACCCACAGTTCGAAAAAGGCGGTGGGTCCGGTGGCGGTAGTGGTGGATCCGCATGGTCCCACCCTCAATTTGAAAAAGGCGGGGCTTCCCCAGCCGCACCCGCGGGGGGAATGTCAAGTGGTTTGGTACCCCGTGGGTCTCACATGCGTACGATCTCAGAAGATATTTTGTTTCGTTTGGAAAAATTTGGTGGTATCTTGATTAACAAGACTAACTTTGAGCGCATTGAACTGGATGAGACAGAAGCATTTTTCCTTTATCTTGTTCAAAATCATGGAATCGAAATTGCCACTTCATTTTTTAAGAAGGAAATCGAAATGGGAAAACTTGAACGCGCCCTTTCTCTGAATATCTACAGTGATAATAATATCGAGGATAGTTTG…	5V1Q_A
Twin-Strep PapB	ATGAGCGCTTGGTCACACCCACAGTTCGAAAAAGGCGGTGGGTCCGGTGGCGGTAGTGGTGGATCCGCATGGTCCCACCCTCAATTTGAAAAAGGCGGGGCTTCCCCAGCCGCACCCGCGGGGGGAATGGCCAACTTAATCCAGGATCGCGAGGATGAACTGATTCATTTCCATCCGTACAAATTATTCGAGGTGGACTCTAAGACGTTCTTTTATAACGTTGTCACGAATGCTATCTTCGAAATCGACTCTCTGATCATTGACATTCTTCACTCCAAGGGGAAGAACGAAGAACATGTTGTCAAGGACTTAGCGGAGCGTTACGAGCTTAGTCAGGTGCGCGAGGCTATCCAAAATATGAAGGAAGCATATATTATTGCCACGGACGCGAACATCTCT…	WP_019688962.1

## Sheet: sFLAG Tagged Peptide Sequences
Name	Nucleotide Sequence
sFLAG tagged PqqA	ATGGACTATAAAGATGAGGACCTTCTGGGTGGAGGAAGTGGAGGCGGAATGACCTGGTCGAAACCCGCTTATACAGACTTGCGTATCGGGTTCGAGGTTACTATGTACTTTGCATCCCGCTAA
sFLAG tagged TbiA beta	ATGGACTATAAAGATGAGGACCTTCTGGGTGGAGGAAGTGGAGGCGGAAGCAATGCAATGACGAAGACATACACCGCTCCTACATTGGTGGAATACGGTGGTTTGACGCGCCTTACCCTGGGACAACACGGGAATCTGCCGGATTACAACGTCAAAGGTCAGGTGGTGGCTAACAACAACTGTTCGCTGCCGGAGGAGGGTCCTGGCTCCAGTGGAAACAGTAACCCATTCGTGTGCCTGACTGGCAGCGTGTAA
sFLAG tagged HcaA leader sequence	ATGGACTATAAAGATGAGGACCTTCTGGGTGGAGGAAGTGGAGGCGGAATGAACCAATTTCAACAGGAATTGCAATCGTTAAACTTAAATGATTACCAGACAGGGAATGTTGTCTATTGGGACCCACAACAGTCGCAATACCCATACTACTATATTCAGGATGACGCTCGTTAA
sFLAG tagged TbtA leader sequence	ATGGACTATAAAGATGAGGACCTTCTGGGTGGAGGAAGTGGAGGCGGAAGCCGTCGTGGCTCGATGTTAAATCTTTCGGATTTGCCAATGGACGTGTTTGAGATGGCCGACTCGGGCATGGAAGTTGAAAGCCTTACTGCAGGACACGGGATGCCAGAGGTCGGGGCATAA

## Sheet: MBP tagged RRE constructs
MBP RRE Fusion protein sequences
MBP	ATGGGGTCCAGTCACCATCACCATCACCACAGTTCCGGATTAGTACCTCGTGGGAGCCATATGAAAATTGAAGAGGGGAAGTTAGTGATCTGGATCAATGGGGACAAAGGATACAATGGGTTAGCCGAGGTAGGTAAAAAATTCGAGAAGGACACCGGGATCAAAGTTACTGTCGAGCACCCTGATAAACTTGAGGAAAAATTCCCACAAGTAGCAGCGACCGGAGATGGACCTGACATTATTTTCTGGGCCCACGACCGTTTCGGGGGTTACGCTCAGTCCGGATTACTGGCAGAAATTACCCCAGATAAGGCTTTTCAGGACAAGCTTTACCCGTTCACGTGGGACGCGGTACGTTACAACGGTAAGTTAATCGCGTATCCGATCGCCGTAGAAGCT…
MBP-PqqD	MBP-ATGAGCTTTGACCGCTCGAAAAAGCCGACATGGCGTCAAGGTTACCGTTACCAATATGAACCAGCGCAGAAAGGCCATGTACTTCTTTACCCTGAAGGTATGATCAAGCTGAACGACAGTGCGGCACTGATTGGAGGGCTGATTGATGGCGAACGCGACGTTGCCGCTATCATTACTGAACTGGATAAGCAGTTTCCAGGCGTCCCCGAATTAGGAGACGACATCGAACAGTTCATGGAAGTGGCACGCGCTGAGCATTGGATTACATTGGCGTAA
MBP-MftC	MBP-ATGCGTGGTTTGTTAACGGTACCGGCTCCCGCCCAAGCGGCTGCCGGGGCTGGTGCCTTTGACCCAGACCGTGGTTGGCGCTTACACGCGCAAGTTGCGGTTCGCCCAGAACCTTTTGGAGCTCTGTTATACCATTTTGGCACTCGCAAATTATCCTTCCTTAAAAACCGTACGATTCTGGCCGTTGTTCGTTCGCTGGCCGACCACCCAGACGTTCGCAGTGCCTGTCGCGCAGCAGGGGTGGACGATTCAGAGCACGCCCCGTACCTGCACGCATTAAGCGTTTTAGCAGGATCTCATATGTTAGTGCCACAGGAAGCTGATCAATAA
NisB PqqD like domain (internal)	MBP-AAAAAGTTATCTTTTACCCGCAACAACGCGAACTACAAGTTCGGAGACCGTGTTTTCCAAGTTTATACGATTAACTCTTCAGAGTTGGAGGAGGTCAATATCAAGTATACGAATGTCTATCAGATTATTTCCGAATTTTGCGAGAACGACTACCAAAAATATGAGGACATTTGCGAAACGGTAACTTTGTGTTATGGGGACGAATACCGTGAGCTGTCTGAGCAGTATCTGGGTTCCCTTATCGTCAATCACTACCTTTAA
BalhC PqqD like domain (N-terminal) - GS7 linker - MBP	ATGATGAAAAATGAGGTGCTTAATTACAAACCTATTATTGACTCCTACTGCTTCGTGAAAGAGGACGACGAGGGATTGACGTTCTTTAATCGCGACACCTACATCAACTTCCACGGGGGATCAGTAGAGGATATTTTCGCACTGATCCCACTGCTGACCGGGAAACTTTCTACAGAACAGTTGGCTGAGAAGCTGGAACTGCCAATCGAGTACATGTGTGACATCATCAAGTTACTGGACGAAAAAAACATCATCAAAGGTGGAGGAAGTGGAGGCGGA - MBP
CurC PqqD like domain (N-terminal) - GS7 linker - MBP	ATGACCGAGACACAGCGCTACCAGGTAAACCCTGACCTTCGCGTCTCCCGCGACGGTAACCAGATTGTCATTGAAGCGGCAAGTAACACCTATTGTTTATCCGACGAAGCGTTGTGGCCCTTCATTAGTGAAGTGTTGTCAACGACCGAAGAACTTACTATCCCCGAAAATAATGATGAATATGAACCGCGTGACATCGAACGTTTACAGGCTGCTTTTGAGATTTTATCTGAAACCGAGGTCTTAATTGGTGGAGGAAGTGGAGGCGGA - MBP
HcaF PqqD like domain (N-terminal) - GS7 linker - MBP	ATGTCAAATTTACCCGCCCACGCCAAGCTTAAAGTCAATAAAGACACCTTCTTCCTGCCCGACTCGAACGGTGGGGTTTACTTTCGCAATAACGCATCCTCGTTCCGTATGGACGGTGATGGGATCTATAACTGGATCGAAAAGCTGATGCCGATGTTTAATGGCAATTATTCGTTGGCAGAGATCACAGATGGATTACCCTTGCCTTATCAGAATCGCGTATTTGAAATCGGAGAGATTCTTTACACCAACGGATTCGTTCGTGGTGGAGGAAGTGGAGGCGGA - MBP
TbtF PqqD like domain (N-temrinal) - GS7 linker - MBP	ATGATTCCCGCACGCCCCGTATTAACACCGGGTGTACGTTATGCTCCGACCAGTGACGGCGTTGCCTTCTTGACACGCGACGGTATTGTGTCTATTACCGGCGTGAGCATCCACCGTTGGATTGACCGTATCGCCCCACACCTGACCGGAGAACGCAGTGTTGCAGAGTTGACCGACGGCCTTGCACCGGAGCGCCGCGCTTTCGTATTGCGTTTACTTCAGGCTTTGGCCGACCGCGGCTTGATCATTGGTGGAGGAAGTGGAGGCGGA - MBP
PaaA PqqD like domain (N-terminal) - GS7 linker - MBP	ATGTCCTTAACGAACGTAAAACCTTTGATTAAAGAGTCGCACCATATCATTTTAGCAGATGATGGAGATATCTGTATTGGGGAAATCCCTGGCGTTTCGCAGGTTATCAATGATCCACCCTCTTGGGTGCGTCCCGCCTTAGCTAAGATGGACGGTAAACGTACTGTTCCCCGTATCTTCAAGGAGTTGGTTTCGGAGGGAGTGCAAATCGAATCCGAGCACTTAGAGGGATTAGTAGCCGGGCTTGCAGAGCGCAAGCTGTTACAGGGTGGAGGAAGTGGAGGCGGA - MBP
SkfB RRE domain (N-terminal) - GS7 linker - MBP	ATGGGACACATGAGTTATGACCGTGTGAAAGACTTTGATCTTCCTGAACTTGCGGTACACTTACAACCTCATGGCGCCGTGATGATTGATCGTAAGTCTATGTTCTACTTCCGTCTTAGCGGACGTGGCGCCCAATTGGCTTTCTTATTAAGCAAGAATAAGAATCTGCATAAGACAGCCCGCATCTGGGAGATCATGAAGAAGGAGGAGATGTCGGCGGACCAGTTAAAGGAGGAATTGTCAGCGCACCCATTTACAGAAGCGTGGACAGAGGGGTTGTTGGACCAACCGTTACACGTCTCCGGTTCCCTTGACTCCGGTGGAGGAAGTGGAGGCGGA - MBP
McbB PqqD like domain (N-terminal) - GS7 linker - MBP	ATGGACTATATCCTTGGACGCTATGTGAAAATCGCGCGTTATGGATCGGGGGGCTTAGTGGGTGGCGGAGGGAAGGAACAGTATGTAGAAAACCTGGTTCTTTGGGAGAACATCATTAAAACGGCCTATTGTTTTATCACGCCCTCGAGTTATACAGCGGCCCTGGAAACGGCGAACATCCCGGAGAAAGACTTTAGTAATTGCTTCCGTTTTCTGAAAGAAAATTTCTTTATCATCGGTGGAGGAAGTGGAGGCGGA - MBP
SuiB RRE domain (N-terminal) - GS7 linker - MBP	ATGTCTTCTGGCCTTGTACCACGTGGTAGCCACATGCGTACGATTAGCGAGGATATCCTGTTTCGTTTGGAGAAATTTGGGGGCATCCTGATTAACAAGACGAACTTCGAGCGCATTGAACTGGACGAGACTGAGGCCTTTTTTTTGTATCTTGTGCAGAACCACGGAATTGAGATTGCCACCTCGTTCTTTAAGAAAGAGATCGAGATGGGTAAATTGGAGCGCGCCCTTAGCCTGAATATTTACAGTGACAACAACATTGAAGATTCCTTGAATAACCCCTATGAGACGTTGCAAAATGCTCGTAAACATGTGGCAAAATTAAAAAAGCACAACATCTTGTCATTCCCACTGGAGTTAGTAATTTATCCCTCTATGTACTGTGACTTAAAGTGCGGC…
PapB RRE domain (N-terminal) - GS7 linker - MBP	ATGGCTAATTTGATCCAGGACCGTGAGGACGAGCTTATCCATTTTCACCCGTACAAGCTGTTTGAGGTGGACAGCAAGACGTTCTTCTACAACGTAGTTACTAATGCTATTTTTGAGATCGATTCGCTTATCATTGACATTCTGCATTCCAAAGGAAAGAACGAGGAGCACGTAGTTAAAGATCTTGCGGAGCGCTACGAACTTAGTCAGGTTCGTGAGGCTATTCAAAATATGAAAGAAGCCTATATTATCGCAGGTGGAGGAAGTGGAGGCGGA - MBP
MBP-TbiB1	MBP-ATGAAACTGCGCCTGGCCGATCTGCAACTGATTGCCAAAGCATGGTCAGATCTGATTCTCATTGACCGTCGCCTGAGCCATGAAGGTCTGGACCCAATTTTGATTAAAATCGAAAGTGAGGCAGCACCGCCCCAAGACGTGTCGCGTGAACACTTGCGCCTGGCCCGTCGTTACGCTCGCCGTATTGCTTTAGCGGCGCATATTTGCCCTGTAGGCGCCCGTTGCTTGCATCGTTCATTGGTATTGCATATGTGGTTACGGCGTCAGGGGTTACCAAGTCGTCTGCGTTTCGGAGTGTGGAAGGCGGAAGAAGACCTGCGTGCGCATGCATGGGTTGAACTTGCAGGCGTGCCTGTGAATGACGACCGTCGGAGTCTCCAAGGTATCTCGCCGAT…

## Sheet: Las24 Genes
Gene	Description	Sequence
Las24A	Las24A precursor peptide	ATGCTGAATAACGCCATGTACACAAAGGCCATGTTTACAAAGATTACCAGCTTTCAAGCGGCGACTCATGGATGGTACTGGGGAAACCGCCGCGACATCTATGGAGCACTGCGTTATGCCAATAAGTGA
Las24B1	Las24A RRE	ATGGGCAGTTCACACCACCACCATCATCATAGTTCTGGCTTGGTGCCACGCGGTTCCCACATGAAGATCGAGGAAGGGAAGCTCGTAATCTGGATCAACGGGGATAAGGGTTATAACGGGTTAGCAGAAGTGGGTAAAAAGTTTGAAAAGGACACTGGTATCAAAGTGACTGTCGAGCACCCTGATAAACTCGAGGAAAAGTTTCCTCAGGTGGCGGCTACTGGCGATGGCCCAGATATCATTTTTTGGGCGCACGACCGTTTCGGTGGCTATGCACAGTCAGGCTTACTGGCAGAAATTACGCCAGACAAGGCATTCCAAGACAAGTTGTACCCGTTTACTTGGGACGCAGTTCGGTACAACGGGAAGCTCATTGCCTACCCTATCGCAGTAGAGGCT…
Las24B2	Las24A protease	ATGGGCAGTTCACACCACCACCATCATCATAGTTCTGGCTTGGTGCCACGCGGTTCCCACATGAAGATCGAGGAAGGGAAGCTCGTAATCTGGATCAACGGGGATAAGGGTTATAACGGGTTAGCAGAAGTGGGTAAAAAGTTTGAAAAGGACACTGGTATCAAAGTGACTGTCGAGCACCCTGATAAACTCGAGGAAAAGTTTCCTCAGGTGGCGGCTACTGGCGATGGCCCAGATATCATTTTTTGGGCGCACGACCGTTTCGGTGGCTATGCACAGTCAGGCTTACTGGCAGAAATTACGCCAGACAAGGCATTCCAAGACAAGTTGTACCCGTTTACTTGGGACGCAGTTCGGTACAACGGGAAGCTCATTGCCTACCCTATCGCAGTAGAGGCT…
Las24C	Las24 cyclase	ATGGGCAGTTCACACCACCACCATCATCATAGTTCTGGCTTGGTGCCACGCGGTTCCCACATGAAGATCGAGGAAGGGAAGCTCGTAATCTGGATCAACGGGGATAAGGGTTATAACGGGTTAGCAGAAGTGGGTAAAAAGTTTGAAAAGGACACTGGTATCAAAGTGACTGTCGAGCACCCTGATAAACTCGAGGAAAAGTTTCCTCAGGTGGCGGCTACTGGCGATGGCCCAGATATCATTTTTTGGGCGCACGACCGTTTCGGTGGCTATGCACAGTCAGGCTTACTGGCAGAAATTACGCCAGACAAGGCATTCCAAGACAAGTTGTACCCGTTTACTTGGGACGCAGTTCGGTACAACGGGAAGCTCATTGCCTACCCTATCGCAGTAGAGGCT…

## Sheet: Lasso peptide metadata
	Las#	Genus	Class	Full Propeptide	Leader Sequence	Core Sequence	Hydrophobicity	GRAVY	Theoretical pI	Full Mass	Cyclized Mass	Cyclized Mass w 1DSB	Cyclized Mass w 2DSB
Las574	27	Micromonospora	Class III	MAKKSAYERPTLSKAGTFAQRT	MAKKSAYERPTLSKAGTFA	GSLFTNCRESFVTQKPRAVCS	31.66	-0.22	9.1	2329.13	2311.12	2309.1	2307.09
Las57	5	Smaragdicoccus	Class II	MRETYSAPKLVDLGSVRELTLAP	MRETYSAPKLVDLGSVREL	APKPKLGSKQDASNQRLS	13.63	-1.39	10.9	1924.05	1906.04	1904.02	1902.01
Las205	15	Georgenia	Class II	MQLRSEDITWQEIDGELVVLDT	MQLRSEDITWQEIDGELV	EADARSFVTDLRDKGLLR	33.77	-0.63	7.1	2061.1	2043.09	2041.07	2039.05
Las181	13	Nocardia	Class II	MLDNDVTTRQPSEASPYLPPIVV	MLDNDVTTRQPSEASPYLP	GASQRGKIDTKTDGYRMV	17.93	-1.09	10.2	1982	1963.99	1961.97	1959.96
Las592	28	Nocardia	Class II	MQNTSRTGAKRYVPPVAAKVG	MQNTSRTGAKRYVPPVAA	GTIHTKKDATTFGFKKG	21.98	-0.85	10.6	1835.99	1817.98	1815.96	1813.95
Las242	16	Sinosporangium	Class II	MSDYTAPALTRIGSFETVTKSLG	MSDYTAPALTRIGSFETVTK	SLGSARERDILGFRALIVIHPPA	42.83	0.35	10.8	2487.41	2469.4	2467.38	2465.37
Las732	33	Frankia	Class II	MKAPYQPPALERIGTFSTVTEGY	MKAPYQPPALERIGTFSTV	GYYGGHRRGYYGGYRKYRRHRRHH	13.28	-2.39	10.9	3270.62	3252.61	3250.59	3248.58
Las203	14	Streptomyces	Class II	MRAYERPTLIRVGSFRKETGHFR	MRAYERPTLIRVGSFRKET	HFRKGKGPPDILFKGNLL	37.64	-0.52	10.9	2036.17	2018.16	2016.14	2014.13
Las697	32	unclassified Amycolatopsis	Class II	MNDKDEVMTPVLEEIGDVEEV	MNDKDEVMTPVLEEIGDV	GPGILLNDGPHLLRGFPN	38.22	-0.12	7.8	1886.02	1868.01	1865.99	1863.97
Las489	23	Streptomyces	Class II	MKIKLAYVEPSVTVLGTVEELTG	MKIKLAYVEPSVTVLGTVEE	WLTIGQTFDNVITTHRRLS	39.88	-0.21	10.9	2257.2	2239.19	2237.17	2235.15
Las124	9	Nocardia	Class II	MQKKQKYSTPRLAKVGSFRKDT	MQKKQKYSTPRLAKVGSFR	NLRRGIPEPVIVIPLGG	36.92	0.44	10.9	1799.08	1781.07	1779.05	1777.04
Las553	26	Pseudoclavibacter	Class II	MSNYIAPKIEQVGSYRKVTNGV	MSNYIAPKIEQVGSYRKVT	GVWFGRWRDIFGGRAFIKVTVG	49.7	0.29	12.2	2523.37	2505.35	2503.34	2501.32
Las283	17	Marinactinospora	Class II	MQKEQGKRRKYAPPRLTEMGA	MQKEQGKRRKYAPPRLTE	YNAINKLEIIFIWPRLFN	58.69	0.38	9.7	2263.25	2245.24	2243.23	2241.21
Las56	4	Smaragdicoccus	Class II	MHPPAEKKPYARPELKRFGAVT	MHPPAEKKPYARPELKRFG	GASGLLADGVSGRRRKL	26.21	-0.29	12.2	1711.98	1693.97	1691.95	1689.94
Las495	24	unclassified Rothia (in: Bacteria)	Class II	LNNAMYTKAMFTKITSFQAATH	LNNAMYTKAMFTKITSFQA	GWYWGNRRDIYGALRYANK	38.56	-1.21	10.3	2358.18	2340.17	2338.15	2336.14
Las510	25	Kocuria	Class III	MKSREYMKPAIMDIGFFADVTR	MKSREYMKPAIMDIGFFAD	GVPFGRCRDIFGGRAFVCIG	39.36	0.6	9.2	2126.07	2108.06	2106.04	2104.02
Las608	29	unclassified Marmoricola	Class II	VPSATRNEPTMSQDYTSPEITLV	VPSATRNEPTMSQDYTSPE	DVDKSYHPKSDGYTFGGKPINVS	26.1	-1.01	7.7	2510.21	2492.2	2490.18	2488.17
Las733	34	unclassified Frankia	Class II	MRAPYQAPALQEVGAFSAVTE	MRAPYQAPALQEVGAFSA	GHYYGYRRDYYGRRRRRGGYGGH	16.52	-2.31	10.2	3292.54	3274.53	3272.52	3270.5
Las486	22	Actinosynnema	Class II	MEFMLCSGSARGADVSGIAELF	MEFMLCSGSARGADVSGI	IGDRKGPRDNVQGRWFP	24.68	-1.48	11.3	1997.03	1979.02	1977.01	1974.99
Las356	19	Corynebacterium	Class II	MEKIQDAQYEAPAIAELGRYSD	MEKIQDAQYEAPAIAELGR	DNRPWVGWDWYVSRKNS	37.09	-1.54	9.7	2164.02	2146.01	2144	2141.98
Las116	8	unclassified Frankia	Class II	MTATYEPPRLAAAGRCAEVTRG	MTATYEPPRLAAAGRCAE	GRWGRGHGGGGFAAGGFFF	37.12	-0.1	12.5	1896.89	1878.88	1876.87	1874.85
Las484	21	Actinomyces	Class III	MRAYQTPMLTRVGSFRKITKSL	MRAYQTPMLTRVGSFRKIT	SLGRLNCKDILNYRALWTATPNLGC	43.17	-0.06	9.1	2791.43	2773.42	2771.4	2769.38
Las289	18	Streptomyces	Class II	MRTYERPTLTAVGSFRKTGLGFK	MRTYERPTLTAVGSFRKTG	GFKDGPERFWFFRRKFF	46.98	-0.87	11.4	2266.16	2248.15	2246.13	2244.12
Las619	30	Streptomyces	Class II	MMKKAYEAPVFAAAGSFRADT	MMKKAYEAPVFAAAGSFR	MGLPAGFWDWKGIRGWL	52.86	0.05	10.1	1989.01	1971	1968.98	1966.97
Las134	10	Bifidobacterium	Class II	MKQYIAPTVETIASFREATNGL	MKQYIAPTVETIASFREATN	GLWFGKYVDIGGAKAPFPWGSN	45.07	-0.1	9.7	2366.18	2348.17	2346.16	2344.14
Las110	7	Streptomyces	Class II	MKTMYSKPTLLKVGEFSKLTMH	MKTMYSKPTLLKVGEFSKL	HSRPRRKDKGHRRRPKGIFL	15.05	-2.12	12.8	2496.46	2478.45	2476.44	2474.42
Las213	45	unclassified Amycolatopsis	Class III	MIDENTVYEPPAMTSVGEFDEV	MIDENTVYEPPAMTSVGEF	GGGGRGYEYNKQCLIFC	27.37	-0.44	8.3	1863.84	1845.83	1843.81	1841.8
Las213	45	unclassified Amycolatopsis	Class III	MIRCHRGATRLPRRGGSVVLVA	MIRCHRGATRLPRRGGSV	GSRGWGFEPGVRCLIWCD	38.81	-0.08	6.2	2036.93	2018.92	2016.91	2014.89
Las466	20	Phytoactinopolyspora	Class II	MTYQPPVLEEVGSVRELTLSGK	MTYQPPVLEEVGSVRELTL	SGKNHGKSDYYVWRKGDDGGLS	22.13	-1.51	9.5	2425.14	2407.13	2405.11	2403.1
Las371	43	Actinobaculum	Class II	VPLPLQPLNQIGSCGVIISVQKP	VPLPLQPLNQIGSCGVIISV	GGPRGYFRDWHHGRLIWL	41.25	-0.82	11.1	2222.14	2204.13	2202.11	2200.1
Las371	43	Actinobaculum	Class II	MRIYIAPAIEKIADYHKTTRGAFY	MRIYIAPAIEKIADYHKTTR	GAFYGSVRDWFGLRWRGAGSSSHF	45.12	-0.35	11.1	2702.29	2684.28	2682.26	2680.25
Las371	43	Actinobaculum	Class II	MAEYTAPAIEKIADYSKVTRGSAI	MAEYTAPAIEKIADYSKVTR	GSAIGVWRDYYGAMYGWTRLPL	52.9	-0.05	9.5	2531.24	2513.23	2511.22	2509.2
Las371	43	Actinobaculum	Class II	MAIYTAPAIEKIADYSEATRGGW	MAIYTAPAIEKIADYSEATR	GGWRGRWNDYYGGRYGLRIVPV	40.87	-0.82	10.4	2596.32	2578.31	2576.29	2574.28
Las150	12	Nonomuraea	Class II	MLAYTEPKVEVLGAVEELTHLGF	MLAYTEPKVEVLGAVEELT	LGFILLSDNPAHRTLLI	46.59	0.85	7.8	1892.09	1874.08	1872.06	1870.05
Las21	1	Mycolicibacterium	Class II	MANVNAKAWSKPVVTDLGSVS	MANVNAKAWSKPVVTDL	AGAGSRRDRTQRGGGVIEPPGPPRP	12.85	-1.3	12.3	2540.34	2522.33	2520.32	2518.3
Las59	6	Amycolatopsis	Class II	MTKRTYETPVLVSAGSFARRTGS	MTKRTYETPVLVSAGSFAR	SGSPKAARDPFGRRWLP	27.79	-1.11	12.2	1897.01	1879	1876.98	1874.97
Las137	11	Kibdelosporangium	Class II	MQTKSAEYVKPVLRQVGGFATL	MQTKSAEYVKPVLRQVGG	GLLGRRRDSRNRLRPQA	17.28	-1.62	12.8	2020.16	2002.15	2000.14	1998.12
Las42	3	Amycolatopsis	Class I	MKGVYESPALQAAGAFSKVTGC	MKGVYESPALQAAGAFSKV	CGKCGWGRDRYCRRGHHHWCW	25.44	-1.46	9.2	2658.14	2640.13	2638.11	2636.1
Las644	31	unclassified Actinomadura	Class II	MTETGGYEPPIVNEDDGIYEPPV	MTETGGYEPPIVNEDDGIY	GIPKPHRPLDLLLKWAPFP	46.62	-0.21	10.6	2194.28	2176.27	2174.25	2172.24
Las23	2	Propionibacterium	Class II	MLTELKTELKEVRELCYAQLNRA	MLTELKTELKEVRELCYAQ	GAGHAPLKDVWGFRALAVVYWPW	52.54	0.25	9.7	2682.39	2664.38	2662.36	2660.34
Las867	38	Bacillus	Class II	VTQMRKLESAQVKSYGSFLTVTL	VTQMRKLESAQVKSYGSFL	SKKSKPGDGKFGRGVKRG	7.01	-1.68	11.7	1888.08	1870.06	1868.05	1866.03
Las865	47	Actinomyces	Class II	MATYVSPAIEQIADYAEATRGW	MATYVSPAIEQIADYAEAT	GWFYGPLRDFIGGRGRIVL	48.48	0.19	11.1	2178.19	2160.17	2158.16	2156.14
Las865	47	Actinomyces	Class II	MATYVSPAIEQIADYTDTTRGW	MATYVSPAIEQIADYTDTT	GWYRGPWTDVFGGRAIVKVDVAR	50.18	-0.25	10.4	2887.5	2869.49	2867.48	2865.46
Las865	47	Actinomyces	Class II	MATYVSPAIEQIADYTDTTRGW	MATYVSPAIEQIADYTDTT	GWLHGPWRDIFGGRAFVRVTVA	47.72	0.19	12.2	2496.33	2478.32	2476.3	2474.29
Las865	47	Actinomyces	Class II	MATYVSPAIEQIADYTVATQGFI	MATYVSPAIEQIADYTVAT	GFIPGPFRDIFGGRGNIIFSNGNLSS	45.35	0.08	10.9	2738.39	2720.38	2718.37	2716.35
Las865	47	Actinomyces	Class II	MATYVSPMIEEIADYTDTTRGYY	MATYVSPMIEEIADYTDTT	GYYLGWADAFGGGFGGGRWYPLP	64.79	-0.2	6.6	2835.3	2817.29	2815.28	2813.26
Las851	35	Candidatus Dependentiae	Class III	MKNNKQLQKKAVKNEVKVTDL	MKNNKQLQKKAVKNEVKV	GRCTNSSWECPRMTGPRF	27.05	-1.04	9.2	2083.91	2065.9	2063.89	2061.87
Las853	36	Paenibacillus	Class II	MKNVYSKPTIEKVAGFKESTKGF	MKNVYSKPTIEKVAGFKEST	GFFAGKWTDVYGGKAFVRIEF	48.73	0.19	9.7	2394.22	2376.21	2374.19	2372.17
Las855	37	Colwellia	Class II	MNSTKNTQQKSVESKAVYTKPV	MNSTKNTQQKSVESKAVY	GFAGSIPDEQGGHTKRNPFQG	24.51	-1.14	7.8	2199.05	2181.04	2179.02	2177
Las892	39	Acidobacteria	Class II	MLKPVKRDSKKPYSCPRLTNYGT	MLKPVKRDSKKPYSCPRLT	KVGLRKSSDGGRFPRYKTHM	23.62	-1.28	11.5	2319.24	2301.23	2299.21	2297.2
Las910	40	unclassified Gemmatimonas	Class II	VERPLLPFWLALSAAGTHRLVH	VERPLLPFWLALSAAGTHR	AGTSSGIGDTTGGIWRFLLTSPRTS	35.86	-0.1	10.9	2537.29	2519.28	2517.26	2515.25
Las932	44	Verrucomicrobium	Class II	MTQRDDQHNATGSYSPVSKQA	MTQRDDQHNATGSYSPVS	KSDRVPDGKSGLRGNHS	8.39	-1.63	10.6	1808.92	1790.91	1788.9	1786.88
Las932	44	Verrucomicrobium	Class II	MKSNRDRGNRELNQSAVLGKD	MKSNRDRGNRELNQSAVL	AKGLLLTDTALTGSTVTTVTVLG	40.54	0.91	6.8	2231.26	2213.25	2211.24	2209.22
Las931	46	unclassified Verrucomicrobia	Class II	MKQSNKMLPKSRDWKSTESKSS	MKQSNKMLPKSRDWKSTE	KSGSVPDAPVYPTPTRRG	20.25	-0.98	10.4	1883.99	1865.97	1863.96	1861.94
Las931	46	unclassified Verrucomicrobia	Class II	MKNDREKRELNQAVRRANRSR	MKNDREKRELNQAVRRAN	ASGLLLTDTLLTGSTVTTVTVLG	46.29	1.13	3.1	2232.25	2214.24	2212.22	2210.2
Las933	41	Opitutae	Class II	MTKEKATASVRKSYSAPVLHKW	MTKEKATASVRKSYSAPVL	TGTTQSGADAKGGSVTHSSGQ	3.02	-0.85	7.8	1932.88	1914.87	1912.85	1910.84
Las1067	42	Clostridium	Class III	MRKMKWAEPEIMDLSVKFTERS	MRKMKWAEPEIMDLSVKF	HKKSSSWWDCSSYGCWVYS	36.13	-0.83	8.3	2294.95	2276.94	2274.93	2272.91

## Sheet: Lasso peptide precursor peptide
Cluster Number	Precursor peptide Nucleotide sequence (no sFLAG)	Precursor peptide amino acid sequence (no sFLAG)
1	ATGGCGAATGTAAACGCTAAGGCGTGGTCGAAACCCGTAGTTACGGACTTGGGAAGCGTGAGTGAATTGACTAAGGCGGGGGCAGGGTCACGCCGTGACCGCACACAACGCGGGGGGGGTGTGATTGAGCCGCCTGGGCCACCGCGCCCG	MANVNAKAWSKPVVTDLGSVSELTKAGAGSRRDRTQRGGGVIEPPGPPRP
2	ATGTTGACGGAGTTAAAGACGGAACTGAAAGAGGTACGCGAGTTGTGTTACGCACAATTGAACCGCGCCGTAGAGGCCGCACGTCAAGAGGGAGGATCCGATATGTACGAAACGCCAGTTCTGACACGCATCGCTGATTTCGCTGATGCCACGAATGGGGCAGGTCATGCCCCTTTAAAAGATGTCTGGGGTTTCCGCGCTCTGGCCGTCGTCTACTGGCCTTGGAGC	MLTELKTELKEVRELCYAQLNRAVEAARQEGGSDMYETPVLTRIADFADATNGAGHAPLKDVWGFRALAVVYWPWS
3	ATGAAGGGCGTCTACGAGTCTCCAGCCTTACAAGCGGCCGGGGCCTTCTCTAAGGTCACCGGTTGCGGCAAATGTGGGTGGGGACGCGATCGCTATTGCCGCCGCGGACACCACCATTGGTGTTGG	MKGVYESPALQAAGAFSKVTGCGKCGWGRDRYCRRGHHHWCW
4	ATGCATCCCCCAGCAGAGAAAAAACCGTATGCCCGCCCTGAGTTAAAGCGTTTCGGTGCAGTCACCCGCTTAGTGCAGGGAGCTTCCGGACTGCTTGCTGATGGGGTATCCGGCCGCCGTCGCAAGCTG	MHPPAEKKPYARPELKRFGAVTRLVQGASGLLADGVSGRRRKL
5	ATGCGTGAAACATACAGCGCGCCCAAATTAGTCGACTTGGGATCTGTCCGTGAACTGACGTTGGCCCCGAAGCCGAAATTGGGATCCAAGCAGGACGCGTCTAACCAACGCTTGAGC	MRETYSAPKLVDLGSVRELTLAPKPKLGSKQDASNQRLS
6	ATGACGAAGCGCACCTATGAGACGCCTGTATTAGTTTCGGCAGGCAGTTTTGCCCGCCGCACTGGGTCTGGTTCACCGAAGGCAGCTCGTGACCCATTCGGCCGTCGCTGGCTGCCG	MTKRTYETPVLVSAGSFARRTGSGSPKAARDPFGRRWLP
7	ATGAAAACTATGTATTCTAAACCTACCTTGCTGAAAGTGGGAGAATTTTCGAAATTAACTATGCACTCTCGTCCTCGTCGTAAAGACAAAGGACACCGTCGTCGCCCTAAAGGCATCTTCCTG	MKTMYSKPTLLKVGEFSKLTMHSRPRRKDKGHRRRPKGIFL
8	ATGACCGCCACCTATGAGCCGCCCCGTTTAGCAGCGGCCGGCCGTTGTGCGGAAGTAACTCGTGGCCGTTGGGGGCGCGGACACGGAGGTGGAGGCTTCGCTGCGGGCGGGTTCTTCTTT	MTATYEPPRLAAAGRCAEVTRGRWGRGHGGGGFAAGGFFF
9	ATGCAGAAAAAGCAAAAATACTCTACTCCCCGCTTGGCAAAAGTCGGCTCATTTCGCAAGGACACTGGAAACCTGCGTCGTGGGATCCCTGAGCCAGTTATCGTTATCCCGTTAGGAGGC	MQKKQKYSTPRLAKVGSFRKDTGNLRRGIPEPVIVIPLGG
10	ATGAAGCAATATATTGCTCCTACAGTGGAGACCATTGCCTCGTTCCGCGAAGCGACTAATGGGTTATGGTTCGGCAAGTATGTAGACATCGGAGGCGCGAAAGCTCCATTCCCATGGGGGTCGAAC	MKQYIAPTVETIASFREATNGLWFGKYVDIGGAKAPFPWGSN
11	ATGCAGACGAAAAGTGCGGAATACGTGAAACCAGTCCTGCGCCAAGTTGGTGGGTTTGCTACACTGACTCGCGGCTTGTTGGGACGTCGTCGCGACTCGCGTAATCGTCTGCGCCCACAAGCG	MQTKSAEYVKPVLRQVGGFATLTRGLLGRRRDSRNRLRPQA
12	ATGCTGGCCTATACGGAGCCCAAGGTGGAAGTTTTAGGGGCCGTAGAGGAACTGACTCATTTGGGATTTATTTTACTTAGTGACAACCCAGCACATCGCACGTTGCTTATT	MLAYTEPKVEVLGAVEELTHLGFILLSDNPAHRTLLI
13	ATGTTAGACAACGATGTGACGACGCGTCAACCCTCTGAGGCATCCCCCTACTTACCGCCGATTGTTGTTGCTGCAGGCGAATTTGCTGAAGAAACCAAAGGAGCGTCCCAGCGCGGCAAAATCGACACCAAGACCGATGGGTATCGTATGGTG	MLDNDVTTRQPSEASPYLPPIVVAAGEFAEETKGASQRGKIDTKTDGYRMV
14	ATGCGTGCGTACGAGCGCCCTACTTTGATTCGTGTTGGATCATTTCGCAAAGAGACTGGCCATTTTCGTAAAGGGAAAGGGCCTCCGGACATTCTTTTTAAGGGGAATCTGCTG	MRAYERPTLIRVGSFRKETGHFRKGKGPPDILFKGNLL
15	ATGCAGCTTCGTTCGGAGGACATTACTTGGCAGGAAATTGATGGTGAGCTGGTAGTTCTGGATACAGCGCGCAGTGTCTACTTGACAACCAACGTAGCCGGTGCGACCTTAACACGCCTTTTAACGGAAGAGCGTTCTTTGGATGAGCTGGCTGACGCCTTAGTCGAGGAATTCGGCATCCCTCGCGAGACTGCGGAAGCAGACGCCCGCTCGTTTGTAACTGACTTGCGCGATAAGGGACTTCTGCGC	MQLRSEDITWQEIDGELVVLDTARSVYLTTNVAGATLTRLLTEERSLDELADALVEEFGIPRETAEADARSFVTDLRDKGLLR
16	ATGTCAGACTATACAGCGCCCGCGCTTACGCGCATCGGTTCTTTCGAAACTGTGACTAAGAGTCTGGGCAGTGCACGTGAGCGCGATATCCTGGGCTTCCGTGCCTTGATCGTTATTCACCCGCCGGCG	MSDYTAPALTRIGSFETVTKSLGSARERDILGFRALIVIHPPA
17	ATGCAAAAAGAACAAGGGAAGCGCCGCAAATACGCCCCTCCACGCTTAACAGAGATGGGCGCTTTCAAAAAGGCTACTGGCTACAATGCCATCAATAAGCTTGAAATCATCTTTATCTGGCCGCGCCTGTTTAAC	MQKEQGKRRKYAPPRLTEMGAFKKATGYNAINKLEIIFIWPRLFN
18	ATGCGTACGTATGAACGTCCTACATTAACAGCAGTTGGGAGTTTTCGCAAAACAGGTCTTGGTTTCAAAGATGGCCCTGAGCGTTTTTGGTTTTTTCGTCGTAAATTTTTT	MRTYERPTLTAVGSFRKTGLGFKDGPERFWFFRRKFF
19	ATGGAGAAAATTCAAGATGCACAATATGAAGCACCGGCAATTGCGGAATTAGGACGCTACTCAGACGATACTGCAGATAATCGTCCCTGGGTCGGTTGGGACTGGTATGTCTCACGTAAGAATAGC	MEKIQDAQYEAPAIAELGRYSDDTADNRPWVGWDWYVSRKNS
20	ATGACCTACCAACCGCCAGTCCTTGAGGAGGTGGGTTCGGTCCGCGAACTTACGCTTAGTGGAAAGAACCACGGTAAATCGGATTATTATGTCTGGCGTAAGGGCGACGACGGTGGGCTTAGC	MTYQPPVLEEVGSVRELTLSGKNHGKSDYYVWRKGDDGGLS
21	ATGCGTGCATATCAGACACCGATGCTTACCCGCGTTGGTAGTTTTCGCAAAATCACGAAATCATTGGGACGCCTGAACTGTAAGGATATCTTGAATTACCGCGCACTTTGGACCGCCACACCCAACTTGGGCTGC	MRAYQTPMLTRVGSFRKITKSLGRLNCKDILNYRALWTATPNLGC
22	ATGGAGTTTATGTTATGCTCAGGTTCAGCCCGTGGTGCCGATGTTTCGGGAATTGCGGAGTTGTTTCGTGGCGGTGAAGGCAAGGAGATGCAGAAGCGTGTGTACGAAACACCCGTCCTGGTCCGTGCTGGATCATTCTCGGAACGCACGGGGATCGGTGATCGTAAGGGTCCTCGCGACAACGTACAAGGGCGTTGGTTCCCG	MEFMLCSGSARGADVSGIAELFRGGEGKEMQKRVYETPVLVRAGSFSERTGIGDRKGPRDNVQGRWFP
23	ATGAAGATTAAACTTGCATACGTCGAACCGTCTGTTACAGTGTTAGGGACCGTAGAGGAGTTAACCGGTTGGCTTACAATCGGACAGACATTCGATAACGTTATCACTACTCATCGTCGTCTGAGC	MKIKLAYVEPSVTVLGTVEELTGWLTIGQTFDNVITTHRRLS
24	ATGCTGAACAATGCTATGTATACAAAAGCGATGTTTACGAAGATCACATCGTTTCAAGCAGCGACACACGGCTGGTACTGGGGAAATCGTCGCGACATTTATGGCGCTCTGCGCTACGCGAACAAA	MLNNAMYTKAMFTKITSFQAATHGWYWGNRRDIYGALRYANK
25	ATGAAAAGCCGTGAATATATGAAACCGGCGATCATGGACATTGGATTTTTCGCCGATGTGACCCGTGGCGTCCCGTTTGGGCGCTGCCGCGACATCTTTGGCGGTCGCGCTTTCGTCTGCATTGGC	MKSREYMKPAIMDIGFFADVTRGVPFGRCRDIFGGRAFVCIG
26	ATGTCAAATTATATCGCGCCGAAAATCGAGCAAGTAGGCAGCTACCGCAAGGTGACGAATGGGGTTTGGTTTGGGCGCTGGCGCGACATTTTTGGTGGCCGCGCATTTATTAAGGTAACGGTAGGC	MSNYIAPKIEQVGSYRKVTNGVWFGRWRDIFGGRAFIKVTVG
27	ATGGCGAAAAAATCTGCGTACGAGCGTCCAACGCTTTCAAAAGCCGGGACATTCGCCCAACGTACGGCCGGCTCCCTTTTTACGAACTGTCGCGAATCATTTGTAACTCAGAAACCACGCGCAGTGTGTAGC	MAKKSAYERPTLSKAGTFAQRTAGSLFTNCRESFVTQKPRAVCS
28	ATGCAAAATACCTCCCGTACGGGGGCCAAGCGTTACGTTCCCCCCGTGGCAGCCAAAGTCGGTCGTGTCGCTACGGACACTTTCGGCACGATTCATACGAAAAAAGATGCAACAACGTTTGGCTTCAAAAAAGGC	MQNTSRTGAKRYVPPVAAKVGRVATDTFGTIHTKKDATTFGFKKG
29	ATGGTGCCTTCGGCAACGCGTAACGAACCCACCATGTCTCAAGATTACACATCCCCAGAGATCACACTTGTGGCATCTGTCCATGAACTTACCCTTGATGTAGATAAATCCTACCATCCTAAATCGGATGGTTACACGTTCGGTGGGAAACCCATTAATGTGAGC	MVPSATRNEPTMSQDYTSPEITLVASVHELTLDVDKSYHPKSDGYTFGGKPINVS
30	ATGATGAAAAAAGCATACGAAGCACCGGTCTTTGCAGCTGCTGGGTCATTTCGTGCTGACACCGGGATGGGGCTGCCAGCAGGCTTTTGGGACTGGAAAGGCATCCGCGGCTGGCTG	MMKKAYEAPVFAAAGSFRADTGMGLPAGFWDWKGIRGWL
31	ATGACAGAAACCGGCGGCTACGAGCCACCGATTGTTAACGAAGATGATGGAATCTACGAACCACCAGTCCTTACGGCAGCTGGTGGGTTCGCCGAGCTGACACTTGGGATCCCGAAGCCGCATCGCCCCCTTGACTTATTATTGAAGTGGGCTCCTTTTCCG	MTETGGYEPPIVNEDDGIYEPPVLTAAGGFAELTLGIPKPHRPLDLLLKWAPFP
32	ATGAACGACAAGGACGAGGTAATGACACCCGTACTGGAGGAAATTGGTGACGTTGAGGAGGTCGCTCAGGGTCCGGGTATCCTGCTGAATGACGGACCGCATTTGCTGCGCGGATTTCCTAAC	MNDKDEVMTPVLEEIGDVEEVAQGPGILLNDGPHLLRGFPN
33	ATGAAAGCTCCGTATCAGCCACCAGCGTTGGAGCGCATCGGGACTTTTTCAACTGTCACAGAAGGCTACTACGGTGGTCATCGTCGCGGTTATTACGGGGGCTATCGTAAATATCGCCGCCACCGTCGCCATCACTAT	MKAPYQPPALERIGTFSTVTEGYYGGHRRGYYGGYRKYRRHRRHHY
34	ATGCGTGCCCCATATCAGGCTCCTGCTTTACAAGAGGTAGGCGCATTCAGCGCCGTCACTGAAGGGCACTATTATGGGTATCGCCGTGATTATTACGGACGCCGCCGTCGCCGTGGTGGCTATGGGGGTCATGACCACTAT	MRAPYQAPALQEVGAFSAVTEGHYYGYRRDYYGRRRRRGGYGGHDHY
35	ATGAAGAATAACAAACAGTTACAGAAAAAGGCGGTTAAAAATGAAGTCAAAGTTACCGATCTTGGAAAGGTAAGTTTACTTACGCTTGGACGTTGCACTAATTCAAGTTGGGAGTGCCCACGCATGACAGGTCCTCGTTTT	MKNNKQLQKKAVKNEVKVTDLGKVSLLTLGRCTNSSWECPRMTGPRF
36	ATGAAGAACGTATACAGCAAACCAACCATTGAAAAAGTAGCCGGGTTCAAGGAATCTACCAAAGGTTTTTTTGCCGGTAAGTGGACGGATGTATACGGAGGCAAGGCCTTTGTTCGTATCGAGTTT	MKNVYSKPTIEKVAGFKESTKGFFAGKWTDVYGGKAFVRIEF
37	ATGAACTCCACAAAAAATACACAACAAAAGTCAGTAGAAAGTAAGGCTGTGTATACTAAGCCAGTTTTAAAGTCTGCTGGTTCCCTGGCTGACTTGACGCAGGGATTCGCCGGTTCGATTCCTGATGAGCAAGGGGGGCACACTAAGCGTAATCCGTTCCAGGGC	MNSTKNTQQKSVESKAVYTKPVLKSAGSLADLTQGFAGSIPDEQGGHTKRNPFQG
38	ATGGTGACACAAATGCGCAAATTAGAATCAGCTCAGGTCAAGAGCTACGGGTCATTCCTTACTGTTACACTGTCAAAAAAATCCAAGCCGGGCGATGGCAAGTTTGGGCGCGGCGTTAAACGCGGC	MVTQMRKLESAQVKSYGSFLTVTLSKKSKPGDGKFGRGVKRG
39	ATGTTGAAGCCCGTGAAGCGTGATAGTAAGAAACCGTATAGCTGTCCCCGCCTTACTAACTACGGGACGGTCCAACAACTTACACAGAAGGTCGGATTGCGCAAGTCATCTGACGGTGGGCGTTTCCCACGTTACAAAACTCATATG	MLKPVKRDSKKPYSCPRLTNYGTVQQLTQKVGLRKSSDGGRFPRYKTHM
40	ATGGTGGAACGTCCGTTACTTCCCTTCTGGCTGGCCTTAAGCGCGGCAGGTACACACCGCCTGGTTCACGAAATTGCTTGGGCCCCAAGTCCTCAACTTCCAACGGGCGGGTGTATTATGTATGAAAAACCGGAGCTGCAGCGTTATGGAACTTTTCGTGAGGTTACCCAAGCTGGTACGTCCAGTGGTATTGGCGACACGACAGGGGGGATCTGGCGCTTCCTTCTGACCTCTCCGCGCACAAGC	MVERPLLPFWLALSAAGTHRLVHEIAWAPSPQLPTGGCIMYEKPELQRYGTFREVTQAGTSSGIGDTTGGIWRFLLTSPRTS
41	ATGACTAAGGAGAAGGCTACTGCATCCGTCCGTAAAAGTTATAGTGCTCCAGTCTTGCATAAGTGGGGCACCGTTGCTGATTTAACACATACCGGAACAACACAGTCTGGCGCCGACGCCAAGGGTGGTAGCGTGACGCATAGCTCGGGGCAG	MTKEKATASVRKSYSAPVLHKWGTVADLTHTGTTQSGADAKGGSVTHSSGQ
42	ATGCGTAAAATGAAATGGGCCGAGCCTGAAATTATGGACTTGTCGGTGAAATTTACAGAGCGCTCGCATGGCACTTGGCATAAGAAGTCTTCATCATGGTGGGACTGTTCGTCTTACGGTTGCTGGGTTTACAGC	MRKMKWAEPEIMDLSVKFTERSHGTWHKKSSSWWDCSSYGCWVYS
43-1	ATGGTGCCTTTGCCGTTACAGCCCCTTAACCAAATCGGCTCATGCGGGGTTATTATCAGCGTACAAAAACCGCACCACTCTGATTACTTCCATACGACGAAAGAAGTAAAAACCATGGCTTACACAACTCCCACAATCGAAAAGCTGGCGACGTATAGCGATGTTACCCGTGGCGGACCACGTGGCTACTTCCGCGATTGGCACCATGGTCGTTTAATTTGGCTG	MVPLPLQPLNQIGSCGVIISVQKPHHSDYFHTTKEVKTMAYTTPTIEKLATYSDVTRGGPRGYFRDWHHGRLIWL
43-2	ATGCGCATTTACATCGCACCAGCTATCGAGAAAATTGCGGACTATCACAAGACAACACGTGGGGCATTTTATGGCTCCGTCCGCGACTGGTTTGGTTTACGTTGGCGCGGCGCGGGTAGCAGCAGCCATTTT	MRIYIAPAIEKIADYHKTTRGAFYGSVRDWFGLRWRGAGSSSHF
43-3	ATGGCCGAATATACGGCTCCAGCTATCGAAAAGATTGCAGACTACTCAAAGGTAACTCGCGGTTCAGCCATTGGTGTTTGGCGCGATTACTATGGTGCAATGTATGGGTGGACGCGCCTTCCGCTG	MAEYTAPAIEKIADYSKVTRGSAIGVWRDYYGAMYGWTRLPL
43-4	ATGGCTATTTACACGGCGCCGGCGATTGAGAAAATCGCCGACTATAGTGAGGCAACCCGCGGTGGATGGCGTGGCCGCTGGAATGACTATTATGGCGGACGTTATGGTTTGCGTATTGTGCCTGTG	MAIYTAPAIEKIADYSEATRGGWRGRWNDYYGGRYGLRIVPV
44-1	ATGACCCAGCGTGATGATCAACATAATGCGACTGGTTCCTATAGCCCAGTGAGTAAGCAAGCTTACGAGACCCCCAAGCTGACTCCATCGGGGCGTATGGCTGAGGTGACACAAAAGTCTGACCGTGTCCCTGATGGGAAGTCGGGCCTGCGCGGTAACCACAGC	MTQRDDQHNATGSYSPVSKQAYETPKLTPSGRMAEVTQKSDRVPDGKSGLRGNHS
44-2	ATGAAATCTAATCGCGACCGTGGCAATCGTGAGTTAAATCAGTCAGCGGTTCTTGGCAAAGATGGACGTCGCAAGCCATACGAAGCTCCACGTCTGGTAGTCTTAGGTACAGTGGAAGAGCTTACCAAGGCCAAGGGCTTGTTATTGACCGACACAGCACTTACAGGATCAACTGTGACAACCGTCACGGTTCTGGGC	MKSNRDRGNRELNQSAVLGKDGRRKPYEAPRLVVLGTVEELTKAKGLLLTDTALTGSTVTTVTVLG
45-1	ATGATTGATGAAAATACCGTTTATGAACCCCCGGCCATGACAAGCGTAGGGGAGTTTGACGAGGTTACATTAGGGGGGGGTGGACGTGGTTACGAATATAATAAGCAGTGCTTAATTTTTTGC	MIDENTVYEPPAMTSVGEFDEVTLGGGGRGYEYNKQCLIFC
45-2	ATGATTCGCTGTCATCGTGGGGCGACTCGTCTGCCACGTCGCGGAGGAAGTGTTGTTCTTGTCGCTGAGTCGCCGCCCTCTGAGAAAGAGCTTGTGTTTGTGAATAATGAGAGCACGGTGTTCGAAGCCCCTGCTCTTATCGAAGTCGGGGATTTCGATAAGGTTACTCTGGGGTCTCGCGGGTGGGGCTTCGAGCCCGGTGTACGTTGTCTTATCTGGTGCGAT	MIRCHRGATRLPRRGGSVVLVAESPPSEKELVFVNNESTVFEAPALIEVGDFDKVTLGSRGWGFEPGVRCLIWCD
46-1	ATGAAACAATCGAATAAAATGCTTCCAAAGTCGCGCGACTGGAAAAGCACTGAAAGTAAAAGTAGCTATGTACGTCCGATGTTGGTGTTTCAAGGTGCCATGGCGAAGGTTACTCAAAAGTCAGGTTCGGTCCCTGACGCGCCAGTGTATCCGACTCCCACTCGCCGCGGC	MKQSNKMLPKSRDWKSTESKSSYVRPMLVFQGAMAKVTQKSGSVPDAPVYPTPTRRG
46-2	ATGAAGAATGACCGTGAAAAGCGCGAGCTGAACCAGGCTGTTCGCCGCGCGAATCGCAGCCGCAAACCCTACGAGGCGCCAAAGTTGATTGTCCACGGATCAGTGGAGGAACTGACCAAAGCATCCGGTTTGCTTCTGACAGATACCCTTCTTACTGGCTCCACAGTTACCACAGTAACGGTCTTGGGC	MKNDREKRELNQAVRRANRSRKPYEAPKLIVHGSVEELTKASGLLLTDTLLTGSTVTTVTVLG
47-1	ATGGCTACGTATGTCTCCCCCGCTATTGAGCAAATTGCCGATTACGCTGAAGCTACTCGCGGGTGGTTCTACGGACCGTTACGCGACTTTATCGGCGGTCGTGGGCGCATCGTACTG	MATYVSPAIEQIADYAEATRGWFYGPLRDFIGGRGRIVL
47-2	ATGGCTACCTATGTATCACCAGCGATTGAGCAGATTGCAGATTACACTGATACAACACGTGGATGGTATCGTGGGCCGTGGACTGATGTTTTTGGAGGCCGTGCGATTGTCAAGGTGGACGTGGCGCGTCCATGG	MATYVSPAIEQIADYTDTTRGWYRGPWTDVFGGRAIVKVDVARPW
47-3	ATGGCCACTTATGTGAGCCCAGCCATCGAACAAATCGCAGACTATACGGACACGACCCGCGGTTGGCTTCACGGGCCATGGCGCGACATCTTCGGTGGACGTGCGTTCGTTCGTGTTACTGTAGCG	MATYVSPAIEQIADYTDTTRGWLHGPWRDIFGGRAFVRVTVA
47-4	ATGGCGACATATGTTTCGCCAGCAATCGAACAAATTGCAGACTACACCGTTGCTACGCAGGGCTTCATCCCGGGCCCTTTCCGCGACATCTTCGGTGGCCGCGGTAATATTATTTTCAGTAACGGCAACCTGTCAAGC	MATYVSPAIEQIADYTVATQGFIPGPFRDIFGGRGNIIFSNGNLSS
47-5	ATGGCTACCTATGTATCGCCCATGATTGAAGAAATTGCCGACTACACAGACACGACTCGCGGTTACTATCTGGGGTGGGCCGATGCGTTCGGTGGTGGTTTTGGAGGAGGGCGCTGGTACCCCTTGCCTTGGTGG	MATYVSPMIEEIADYTDTTRGYYLGWADAFGGGFGGGRWYPLPWW
	If used in AlphaLISA assay, the following sequence was added N-terminal:
	Nucleotide	ATGGACTATAAAGATGAGGACCTTCTGGGTGGAGGAAGTGGAGGCGGA
	Amino acid	MDYKDEDLLGGGSGGG

## Sheet: Lasso peptide RRE Sequences
Cluster Number	RRE Nucleotide sequence (w/ MBP)	RRE Amino acid sequence (w/ MBP)
1	ATG GGC AGT TCA CAC CAC CAC CAT CAT CAT AGT TCT GGC TTG GTG CCA CGC GGT TCC CAC ATG AAG ATC GAG GAA GGG AAG CTCGTA ATC TGG ATC AAC GGG GAT AAG GGT TAT AAC GGG TTA GCA GAA GTG GGT AAA AAG TTT GAA AAG GAC ACT GGT ATC AAA GTGACT GTC GAG CAC CCT GAT AAA CTC GAG GAA AAG TTT CCT CAG GTG GCG GCT ACT GGC GAT GGC CCA GAT ATC ATT TTT TGG GCGCAC GAC CGT TTC GGT GGC TAT GCA CAG TCA GGC TTA CTG GCA GAA ATT AC…	MGSSHHHHHHSSGLVPRGSHMKIEEGKLVIWINGDKGYNGLAEVGKKFEKDTGIKVTVEHPDKLEEKFPQVAATGDGPDIIFWAHDRFGGYAQSGLLAEITPDKAFQDKLYPFTWDAVRYNGKLIAYPIAVEALSLIYNKDLLPNPPKTWEEIPALDKELKAKGKSALMFNLQEPYFTWPLIAADGGYAFKYENGKYDIKDVGVDNAGAKAGLTFLVDLIKNKHMNADTDYSIAEAAFNKGETAMTINGPWAWSNIDTSKVNYGVTVLPTFKGQPSKPFVGVLSAGINAASPNKELAKEFLENYLLTDEGLEAVNKDKPLGAVALKSYEEELAKDPRIAATMENAQKGEIMPNIPQMSAFWYAVRTAVINAASGRQTVDEALKDAQTNSSSHHHHHHAN…
2	ATG GGC AGT TCA CAC CAC CAC CAT CAT CAT AGT TCT GGC TTG GTG CCA CGC GGT TCC CAC ATG AAG ATC GAG GAA GGG AAG CTCGTA ATC TGG ATC AAC GGG GAT AAG GGT TAT AAC GGG TTA GCA GAA GTG GGT AAA AAG TTT GAA AAG GAC ACT GGT ATC AAA GTGACT GTC GAG CAC CCT GAT AAA CTC GAG GAA AAG TTT CCT CAG GTG GCG GCT ACT GGC GAT GGC CCA GAT ATC ATT TTT TGG GCGCAC GAC CGT TTC GGT GGC TAT GCA CAG TCA GGC TTA CTG GCA GAA ATT AC…	MGSSHHHHHHSSGLVPRGSHMKIEEGKLVIWINGDKGYNGLAEVGKKFEKDTGIKVTVEHPDKLEEKFPQVAATGDGPDIIFWAHDRFGGYAQSGLLAEITPDKAFQDKLYPFTWDAVRYNGKLIAYPIAVEALSLIYNKDLLPNPPKTWEEIPALDKELKAKGKSALMFNLQEPYFTWPLIAADGGYAFKYENGKYDIKDVGVDNAGAKAGLTFLVDLIKNKHMNADTDYSIAEAAFNKGETAMTINGPWAWSNIDTSKVNYGVTVLPTFKGQPSKPFVGVLSAGINAASPNKELAKEFLENYLLTDEGLEAVNKDKPLGAVALKSYEEELAKDPRIAATMENAQKGEIMPNIPQMSAFWYAVRTAVINAASGRQTVDEALKDAQTNSSSHHHHHHAN…
3	ATG GGC AGT TCA CAC CAC CAC CAT CAT CAT AGT TCT GGC TTG GTG CCA CGC GGT TCC CAC ATG AAG ATC GAG GAA GGG AAG CTCGTA ATC TGG ATC AAC GGG GAT AAG GGT TAT AAC GGG TTA GCA GAA GTG GGT AAA AAG TTT GAA AAG GAC ACT GGT ATC AAA GTGACT GTC GAG CAC CCT GAT AAA CTC GAG GAA AAG TTT CCT CAG GTG GCG GCT ACT GGC GAT GGC CCA GAT ATC ATT TTT TGG GCGCAC GAC CGT TTC GGT GGC TAT GCA CAG TCA GGC TTA CTG GCA GAA ATT AC…	MGSSHHHHHHSSGLVPRGSHMKIEEGKLVIWINGDKGYNGLAEVGKKFEKDTGIKVTVEHPDKLEEKFPQVAATGDGPDIIFWAHDRFGGYAQSGLLAEITPDKAFQDKLYPFTWDAVRYNGKLIAYPIAVEALSLIYNKDLLPNPPKTWEEIPALDKELKAKGKSALMFNLQEPYFTWPLIAADGGYAFKYENGKYDIKDVGVDNAGAKAGLTFLVDLIKNKHMNADTDYSIAEAAFNKGETAMTINGPWAWSNIDTSKVNYGVTVLPTFKGQPSKPFVGVLSAGINAASPNKELAKEFLENYLLTDEGLEAVNKDKPLGAVALKSYEEELAKDPRIAATMENAQKGEIMPNIPQMSAFWYAVRTAVINAASGRQTVDEALKDAQTNSSSHHHHHHAN…
4	ATG GGC AGT TCA CAC CAC CAC CAT CAT CAT AGT TCT GGC TTG GTG CCA CGC GGT TCC CAC ATG AAG ATC GAG GAA GGG AAG CTCGTA ATC TGG ATC AAC GGG GAT AAG GGT TAT AAC GGG TTA GCA GAA GTG GGT AAA AAG TTT GAA AAG GAC ACT GGT ATC AAA GTGACT GTC GAG CAC CCT GAT AAA CTC GAG GAA AAG TTT CCT CAG GTG GCG GCT ACT GGC GAT GGC CCA GAT ATC ATT TTT TGG GCGCAC GAC CGT TTC GGT GGC TAT GCA CAG TCA GGC TTA CTG GCA GAA ATT AC…	MGSSHHHHHHSSGLVPRGSHMKIEEGKLVIWINGDKGYNGLAEVGKKFEKDTGIKVTVEHPDKLEEKFPQVAATGDGPDIIFWAHDRFGGYAQSGLLAEITPDKAFQDKLYPFTWDAVRYNGKLIAYPIAVEALSLIYNKDLLPNPPKTWEEIPALDKELKAKGKSALMFNLQEPYFTWPLIAADGGYAFKYENGKYDIKDVGVDNAGAKAGLTFLVDLIKNKHMNADTDYSIAEAAFNKGETAMTINGPWAWSNIDTSKVNYGVTVLPTFKGQPSKPFVGVLSAGINAASPNKELAKEFLENYLLTDEGLEAVNKDKPLGAVALKSYEEELAKDPRIAATMENAQKGEIMPNIPQMSAFWYAVRTAVINAASGRQTVDEALKDAQTNSSSHHHHHHAN…
5	ATG GGC AGT TCA CAC CAC CAC CAT CAT CAT AGT TCT GGC TTG GTG CCA CGC GGT TCC CAC ATG AAG ATC GAG GAA GGG AAG CTCGTA ATC TGG ATC AAC GGG GAT AAG GGT TAT AAC GGG TTA GCA GAA GTG GGT AAA AAG TTT GAA AAG GAC ACT GGT ATC AAA GTGACT GTC GAG CAC CCT GAT AAA CTC GAG GAA AAG TTT CCT CAG GTG GCG GCT ACT GGC GAT GGC CCA GAT ATC ATT TTT TGG GCGCAC GAC CGT TTC GGT GGC TAT GCA CAG TCA GGC TTA CTG GCA GAA ATT AC…	MGSSHHHHHHSSGLVPRGSHMKIEEGKLVIWINGDKGYNGLAEVGKKFEKDTGIKVTVEHPDKLEEKFPQVAATGDGPDIIFWAHDRFGGYAQSGLLAEITPDKAFQDKLYPFTWDAVRYNGKLIAYPIAVEALSLIYNKDLLPNPPKTWEEIPALDKELKAKGKSALMFNLQEPYFTWPLIAADGGYAFKYENGKYDIKDVGVDNAGAKAGLTFLVDLIKNKHMNADTDYSIAEAAFNKGETAMTINGPWAWSNIDTSKVNYGVTVLPTFKGQPSKPFVGVLSAGINAASPNKELAKEFLENYLLTDEGLEAVNKDKPLGAVALKSYEEELAKDPRIAATMENAQKGEIMPNIPQMSAFWYAVRTAVINAASGRQTVDEALKDAQTNSSSHHHHHHAN…
6	ATG GGC AGT TCA CAC CAC CAC CAT CAT CAT AGT TCT GGC TTG GTG CCA CGC GGT TCC CAC ATG AAG ATC GAG GAA GGG AAG CTCGTA ATC TGG ATC AAC GGG GAT AAG GGT TAT AAC GGG TTA GCA GAA GTG GGT AAA AAG TTT GAA AAG GAC ACT GGT ATC AAA GTGACT GTC GAG CAC CCT GAT AAA CTC GAG GAA AAG TTT CCT CAG GTG GCG GCT ACT GGC GAT GGC CCA GAT ATC ATT TTT TGG GCGCAC GAC CGT TTC GGT GGC TAT GCA CAG TCA GGC TTA CTG GCA GAA ATT AC…	MGSSHHHHHHSSGLVPRGSHMKIEEGKLVIWINGDKGYNGLAEVGKKFEKDTGIKVTVEHPDKLEEKFPQVAATGDGPDIIFWAHDRFGGYAQSGLLAEITPDKAFQDKLYPFTWDAVRYNGKLIAYPIAVEALSLIYNKDLLPNPPKTWEEIPALDKELKAKGKSALMFNLQEPYFTWPLIAADGGYAFKYENGKYDIKDVGVDNAGAKAGLTFLVDLIKNKHMNADTDYSIAEAAFNKGETAMTINGPWAWSNIDTSKVNYGVTVLPTFKGQPSKPFVGVLSAGINAASPNKELAKEFLENYLLTDEGLEAVNKDKPLGAVALKSYEEELAKDPRIAATMENAQKGEIMPNIPQMSAFWYAVRTAVINAASGRQTVDEALKDAQTNSSSHHHHHHAN…
7	ATG GGC AGT TCA CAC CAC CAC CAT CAT CAT AGT TCT GGC TTG GTG CCA CGC GGT TCC CAC ATG AAG ATC GAG GAA GGG AAG CTCGTA ATC TGG ATC AAC GGG GAT AAG GGT TAT AAC GGG TTA GCA GAA GTG GGT AAA AAG TTT GAA AAG GAC ACT GGT ATC AAA GTGACT GTC GAG CAC CCT GAT AAA CTC GAG GAA AAG TTT CCT CAG GTG GCG GCT ACT GGC GAT GGC CCA GAT ATC ATT TTT TGG GCGCAC GAC CGT TTC GGT GGC TAT GCA CAG TCA GGC TTA CTG GCA GAA ATT AC…	MGSSHHHHHHSSGLVPRGSHMKIEEGKLVIWINGDKGYNGLAEVGKKFEKDTGIKVTVEHPDKLEEKFPQVAATGDGPDIIFWAHDRFGGYAQSGLLAEITPDKAFQDKLYPFTWDAVRYNGKLIAYPIAVEALSLIYNKDLLPNPPKTWEEIPALDKELKAKGKSALMFNLQEPYFTWPLIAADGGYAFKYENGKYDIKDVGVDNAGAKAGLTFLVDLIKNKHMNADTDYSIAEAAFNKGETAMTINGPWAWSNIDTSKVNYGVTVLPTFKGQPSKPFVGVLSAGINAASPNKELAKEFLENYLLTDEGLEAVNKDKPLGAVALKSYEEELAKDPRIAATMENAQKGEIMPNIPQMSAFWYAVRTAVINAASGRQTVDEALKDAQTNSSSHHHHHHAN…
8	ATG GGC AGT TCA CAC CAC CAC CAT CAT CAT AGT TCT GGC TTG GTG CCA CGC GGT TCC CAC ATG AAG ATC GAG GAA GGG AAG CTCGTA ATC TGG ATC AAC GGG GAT AAG GGT TAT AAC GGG TTA GCA GAA GTG GGT AAA AAG TTT GAA AAG GAC ACT GGT ATC AAA GTGACT GTC GAG CAC CCT GAT AAA CTC GAG GAA AAG TTT CCT CAG GTG GCG GCT ACT GGC GAT GGC CCA GAT ATC ATT TTT TGG GCGCAC GAC CGT TTC GGT GGC TAT GCA CAG TCA GGC TTA CTG GCA GAA ATT AC…	MGSSHHHHHHSSGLVPRGSHMKIEEGKLVIWINGDKGYNGLAEVGKKFEKDTGIKVTVEHPDKLEEKFPQVAATGDGPDIIFWAHDRFGGYAQSGLLAEITPDKAFQDKLYPFTWDAVRYNGKLIAYPIAVEALSLIYNKDLLPNPPKTWEEIPALDKELKAKGKSALMFNLQEPYFTWPLIAADGGYAFKYENGKYDIKDVGVDNAGAKAGLTFLVDLIKNKHMNADTDYSIAEAAFNKGETAMTINGPWAWSNIDTSKVNYGVTVLPTFKGQPSKPFVGVLSAGINAASPNKELAKEFLENYLLTDEGLEAVNKDKPLGAVALKSYEEELAKDPRIAATMENAQKGEIMPNIPQMSAFWYAVRTAVINAASGRQTVDEALKDAQTNSSSHHHHHHAN…
9	ATG GGC AGT TCA CAC CAC CAC CAT CAT CAT AGT TCT GGC TTG GTG CCA CGC GGT TCC CAC ATG AAG ATC GAG GAA GGG AAG CTCGTA ATC TGG ATC AAC GGG GAT AAG GGT TAT AAC GGG TTA GCA GAA GTG GGT AAA AAG TTT GAA AAG GAC ACT GGT ATC AAA GTGACT GTC GAG CAC CCT GAT AAA CTC GAG GAA AAG TTT CCT CAG GTG GCG GCT ACT GGC GAT GGC CCA GAT ATC ATT TTT TGG GCGCAC GAC CGT TTC GGT GGC TAT GCA CAG TCA GGC TTA CTG GCA GAA ATT AC…	MGSSHHHHHHSSGLVPRGSHMKIEEGKLVIWINGDKGYNGLAEVGKKFEKDTGIKVTVEHPDKLEEKFPQVAATGDGPDIIFWAHDRFGGYAQSGLLAEITPDKAFQDKLYPFTWDAVRYNGKLIAYPIAVEALSLIYNKDLLPNPPKTWEEIPALDKELKAKGKSALMFNLQEPYFTWPLIAADGGYAFKYENGKYDIKDVGVDNAGAKAGLTFLVDLIKNKHMNADTDYSIAEAAFNKGETAMTINGPWAWSNIDTSKVNYGVTVLPTFKGQPSKPFVGVLSAGINAASPNKELAKEFLENYLLTDEGLEAVNKDKPLGAVALKSYEEELAKDPRIAATMENAQKGEIMPNIPQMSAFWYAVRTAVINAASGRQTVDEALKDAQTNSSSHHHHHHAN…
10	ATG GGC AGT TCA CAC CAC CAC CAT CAT CAT AGT TCT GGC TTG GTG CCA CGC GGT TCC CAC ATG AAG ATC GAG GAA GGG AAG CTCGTA ATC TGG ATC AAC GGG GAT AAG GGT TAT AAC GGG TTA GCA GAA GTG GGT AAA AAG TTT GAA AAG GAC ACT GGT ATC AAA GTGACT GTC GAG CAC CCT GAT AAA CTC GAG GAA AAG TTT CCT CAG GTG GCG GCT ACT GGC GAT GGC CCA GAT ATC ATT TTT TGG GCGCAC GAC CGT TTC GGT GGC TAT GCA CAG TCA GGC TTA CTG GCA GAA ATT AC…	MGSSHHHHHHSSGLVPRGSHMKIEEGKLVIWINGDKGYNGLAEVGKKFEKDTGIKVTVEHPDKLEEKFPQVAATGDGPDIIFWAHDRFGGYAQSGLLAEITPDKAFQDKLYPFTWDAVRYNGKLIAYPIAVEALSLIYNKDLLPNPPKTWEEIPALDKELKAKGKSALMFNLQEPYFTWPLIAADGGYAFKYENGKYDIKDVGVDNAGAKAGLTFLVDLIKNKHMNADTDYSIAEAAFNKGETAMTINGPWAWSNIDTSKVNYGVTVLPTFKGQPSKPFVGVLSAGINAASPNKELAKEFLENYLLTDEGLEAVNKDKPLGAVALKSYEEELAKDPRIAATMENAQKGEIMPNIPQMSAFWYAVRTAVINAASGRQTVDEALKDAQTNSSSHHHHHHAN…
11	ATG GGC AGT TCA CAC CAC CAC CAT CAT CAT AGT TCT GGC TTG GTG CCA CGC GGT TCC CAC ATG AAG ATC GAG GAA GGG AAG CTCGTA ATC TGG ATC AAC GGG GAT AAG GGT TAT AAC GGG TTA GCA GAA GTG GGT AAA AAG TTT GAA AAG GAC ACT GGT ATC AAA GTGACT GTC GAG CAC CCT GAT AAA CTC GAG GAA AAG TTT CCT CAG GTG GCG GCT ACT GGC GAT GGC CCA GAT ATC ATT TTT TGG GCGCAC GAC CGT TTC GGT GGC TAT GCA CAG TCA GGC TTA CTG GCA GAA ATT AC…	MGSSHHHHHHSSGLVPRGSHMKIEEGKLVIWINGDKGYNGLAEVGKKFEKDTGIKVTVEHPDKLEEKFPQVAATGDGPDIIFWAHDRFGGYAQSGLLAEITPDKAFQDKLYPFTWDAVRYNGKLIAYPIAVEALSLIYNKDLLPNPPKTWEEIPALDKELKAKGKSALMFNLQEPYFTWPLIAADGGYAFKYENGKYDIKDVGVDNAGAKAGLTFLVDLIKNKHMNADTDYSIAEAAFNKGETAMTINGPWAWSNIDTSKVNYGVTVLPTFKGQPSKPFVGVLSAGINAASPNKELAKEFLENYLLTDEGLEAVNKDKPLGAVALKSYEEELAKDPRIAATMENAQKGEIMPNIPQMSAFWYAVRTAVINAASGRQTVDEALKDAQTNSSSHHHHHHAN…
12	ATG GGC AGT TCA CAC CAC CAC CAT CAT CAT AGT TCT GGC TTG GTG CCA CGC GGT TCC CAC ATG AAG ATC GAG GAA GGG AAG CTCGTA ATC TGG ATC AAC GGG GAT AAG GGT TAT AAC GGG TTA GCA GAA GTG GGT AAA AAG TTT GAA AAG GAC ACT GGT ATC AAA GTGACT GTC GAG CAC CCT GAT AAA CTC GAG GAA AAG TTT CCT CAG GTG GCG GCT ACT GGC GAT GGC CCA GAT ATC ATT TTT TGG GCGCAC GAC CGT TTC GGT GGC TAT GCA CAG TCA GGC TTA CTG GCA GAA ATT AC…	MGSSHHHHHHSSGLVPRGSHMKIEEGKLVIWINGDKGYNGLAEVGKKFEKDTGIKVTVEHPDKLEEKFPQVAATGDGPDIIFWAHDRFGGYAQSGLLAEITPDKAFQDKLYPFTWDAVRYNGKLIAYPIAVEALSLIYNKDLLPNPPKTWEEIPALDKELKAKGKSALMFNLQEPYFTWPLIAADGGYAFKYENGKYDIKDVGVDNAGAKAGLTFLVDLIKNKHMNADTDYSIAEAAFNKGETAMTINGPWAWSNIDTSKVNYGVTVLPTFKGQPSKPFVGVLSAGINAASPNKELAKEFLENYLLTDEGLEAVNKDKPLGAVALKSYEEELAKDPRIAATMENAQKGEIMPNIPQMSAFWYAVRTAVINAASGRQTVDEALKDAQTNSSSHHHHHHAN…
13	ATG GGC AGT TCA CAC CAC CAC CAT CAT CAT AGT TCT GGC TTG GTG CCA CGC GGT TCC CAC ATG AAG ATC GAG GAA GGG AAG CTCGTA ATC TGG ATC AAC GGG GAT AAG GGT TAT AAC GGG TTA GCA GAA GTG GGT AAA AAG TTT GAA AAG GAC ACT GGT ATC AAA GTGACT GTC GAG CAC CCT GAT AAA CTC GAG GAA AAG TTT CCT CAG GTG GCG GCT ACT GGC GAT GGC CCA GAT ATC ATT TTT TGG GCGCAC GAC CGT TTC GGT GGC TAT GCA CAG TCA GGC TTA CTG GCA GAA ATT AC…	MGSSHHHHHHSSGLVPRGSHMKIEEGKLVIWINGDKGYNGLAEVGKKFEKDTGIKVTVEHPDKLEEKFPQVAATGDGPDIIFWAHDRFGGYAQSGLLAEITPDKAFQDKLYPFTWDAVRYNGKLIAYPIAVEALSLIYNKDLLPNPPKTWEEIPALDKELKAKGKSALMFNLQEPYFTWPLIAADGGYAFKYENGKYDIKDVGVDNAGAKAGLTFLVDLIKNKHMNADTDYSIAEAAFNKGETAMTINGPWAWSNIDTSKVNYGVTVLPTFKGQPSKPFVGVLSAGINAASPNKELAKEFLENYLLTDEGLEAVNKDKPLGAVALKSYEEELAKDPRIAATMENAQKGEIMPNIPQMSAFWYAVRTAVINAASGRQTVDEALKDAQTNSSSHHHHHHAN…
14	ATG GGC AGT TCA CAC CAC CAC CAT CAT CAT AGT TCT GGC TTG GTG CCA CGC GGT TCC CAC ATG AAG ATC GAG GAA GGG AAG CTCGTA ATC TGG ATC AAC GGG GAT AAG GGT TAT AAC GGG TTA GCA GAA GTG GGT AAA AAG TTT GAA AAG GAC ACT GGT ATC AAA GTGACT GTC GAG CAC CCT GAT AAA CTC GAG GAA AAG TTT CCT CAG GTG GCG GCT ACT GGC GAT GGC CCA GAT ATC ATT TTT TGG GCGCAC GAC CGT TTC GGT GGC TAT GCA CAG TCA GGC TTA CTG GCA GAA ATT AC…	MGSSHHHHHHSSGLVPRGSHMKIEEGKLVIWINGDKGYNGLAEVGKKFEKDTGIKVTVEHPDKLEEKFPQVAATGDGPDIIFWAHDRFGGYAQSGLLAEITPDKAFQDKLYPFTWDAVRYNGKLIAYPIAVEALSLIYNKDLLPNPPKTWEEIPALDKELKAKGKSALMFNLQEPYFTWPLIAADGGYAFKYENGKYDIKDVGVDNAGAKAGLTFLVDLIKNKHMNADTDYSIAEAAFNKGETAMTINGPWAWSNIDTSKVNYGVTVLPTFKGQPSKPFVGVLSAGINAASPNKELAKEFLENYLLTDEGLEAVNKDKPLGAVALKSYEEELAKDPRIAATMENAQKGEIMPNIPQMSAFWYAVRTAVINAASGRQTVDEALKDAQTNSSSHHHHHHAN…
15	ATG GGC AGT TCA CAC CAC CAC CAT CAT CAT AGT TCT GGC TTG GTG CCA CGC GGT TCC CAC ATG AAG ATC GAG GAA GGG AAG CTCGTA ATC TGG ATC AAC GGG GAT AAG GGT TAT AAC GGG TTA GCA GAA GTG GGT AAA AAG TTT GAA AAG GAC ACT GGT ATC AAA GTGACT GTC GAG CAC CCT GAT AAA CTC GAG GAA AAG TTT CCT CAG GTG GCG GCT ACT GGC GAT GGC CCA GAT ATC ATT TTT TGG GCGCAC GAC CGT TTC GGT GGC TAT GCA CAG TCA GGC TTA CTG GCA GAA ATT AC…	MGSSHHHHHHSSGLVPRGSHMKIEEGKLVIWINGDKGYNGLAEVGKKFEKDTGIKVTVEHPDKLEEKFPQVAATGDGPDIIFWAHDRFGGYAQSGLLAEITPDKAFQDKLYPFTWDAVRYNGKLIAYPIAVEALSLIYNKDLLPNPPKTWEEIPALDKELKAKGKSALMFNLQEPYFTWPLIAADGGYAFKYENGKYDIKDVGVDNAGAKAGLTFLVDLIKNKHMNADTDYSIAEAAFNKGETAMTINGPWAWSNIDTSKVNYGVTVLPTFKGQPSKPFVGVLSAGINAASPNKELAKEFLENYLLTDEGLEAVNKDKPLGAVALKSYEEELAKDPRIAATMENAQKGEIMPNIPQMSAFWYAVRTAVINAASGRQTVDEALKDAQTNSSSHHHHHHAN…
16	ATG GGC AGT TCA CAC CAC CAC CAT CAT CAT AGT TCT GGC TTG GTG CCA CGC GGT TCC CAC ATG AAG ATC GAG GAA GGG AAG CTCGTA ATC TGG ATC AAC GGG GAT AAG GGT TAT AAC GGG TTA GCA GAA GTG GGT AAA AAG TTT GAA AAG GAC ACT GGT ATC AAA GTGACT GTC GAG CAC CCT GAT AAA CTC GAG GAA AAG TTT CCT CAG GTG GCG GCT ACT GGC GAT GGC CCA GAT ATC ATT TTT TGG GCGCAC GAC CGT TTC GGT GGC TAT GCA CAG TCA GGC TTA CTG GCA GAA ATT AC…	MGSSHHHHHHSSGLVPRGSHMKIEEGKLVIWINGDKGYNGLAEVGKKFEKDTGIKVTVEHPDKLEEKFPQVAATGDGPDIIFWAHDRFGGYAQSGLLAEITPDKAFQDKLYPFTWDAVRYNGKLIAYPIAVEALSLIYNKDLLPNPPKTWEEIPALDKELKAKGKSALMFNLQEPYFTWPLIAADGGYAFKYENGKYDIKDVGVDNAGAKAGLTFLVDLIKNKHMNADTDYSIAEAAFNKGETAMTINGPWAWSNIDTSKVNYGVTVLPTFKGQPSKPFVGVLSAGINAASPNKELAKEFLENYLLTDEGLEAVNKDKPLGAVALKSYEEELAKDPRIAATMENAQKGEIMPNIPQMSAFWYAVRTAVINAASGRQTVDEALKDAQTNSSSHHHHHHAN…
17	ATG GGC AGT TCA CAC CAC CAC CAT CAT CAT AGT TCT GGC TTG GTG CCA CGC GGT TCC CAC ATG AAG ATC GAG GAA GGG AAG CTCGTA ATC TGG ATC AAC GGG GAT AAG GGT TAT AAC GGG TTA GCA GAA GTG GGT AAA AAG TTT GAA AAG GAC ACT GGT ATC AAA GTGACT GTC GAG CAC CCT GAT AAA CTC GAG GAA AAG TTT CCT CAG GTG GCG GCT ACT GGC GAT GGC CCA GAT ATC ATT TTT TGG GCGCAC GAC CGT TTC GGT GGC TAT GCA CAG TCA GGC TTA CTG GCA GAA ATT AC…	MGSSHHHHHHSSGLVPRGSHMKIEEGKLVIWINGDKGYNGLAEVGKKFEKDTGIKVTVEHPDKLEEKFPQVAATGDGPDIIFWAHDRFGGYAQSGLLAEITPDKAFQDKLYPFTWDAVRYNGKLIAYPIAVEALSLIYNKDLLPNPPKTWEEIPALDKELKAKGKSALMFNLQEPYFTWPLIAADGGYAFKYENGKYDIKDVGVDNAGAKAGLTFLVDLIKNKHMNADTDYSIAEAAFNKGETAMTINGPWAWSNIDTSKVNYGVTVLPTFKGQPSKPFVGVLSAGINAASPNKELAKEFLENYLLTDEGLEAVNKDKPLGAVALKSYEEELAKDPRIAATMENAQKGEIMPNIPQMSAFWYAVRTAVINAASGRQTVDEALKDAQTNSSSHHHHHHAN…
18	ATG GGC AGT TCA CAC CAC CAC CAT CAT CAT AGT TCT GGC TTG GTG CCA CGC GGT TCC CAC ATG AAG ATC GAG GAA GGG AAG CTCGTA ATC TGG ATC AAC GGG GAT AAG GGT TAT AAC GGG TTA GCA GAA GTG GGT AAA AAG TTT GAA AAG GAC ACT GGT ATC AAA GTGACT GTC GAG CAC CCT GAT AAA CTC GAG GAA AAG TTT CCT CAG GTG GCG GCT ACT GGC GAT GGC CCA GAT ATC ATT TTT TGG GCGCAC GAC CGT TTC GGT GGC TAT GCA CAG TCA GGC TTA CTG GCA GAA ATT AC…	MGSSHHHHHHSSGLVPRGSHMKIEEGKLVIWINGDKGYNGLAEVGKKFEKDTGIKVTVEHPDKLEEKFPQVAATGDGPDIIFWAHDRFGGYAQSGLLAEITPDKAFQDKLYPFTWDAVRYNGKLIAYPIAVEALSLIYNKDLLPNPPKTWEEIPALDKELKAKGKSALMFNLQEPYFTWPLIAADGGYAFKYENGKYDIKDVGVDNAGAKAGLTFLVDLIKNKHMNADTDYSIAEAAFNKGETAMTINGPWAWSNIDTSKVNYGVTVLPTFKGQPSKPFVGVLSAGINAASPNKELAKEFLENYLLTDEGLEAVNKDKPLGAVALKSYEEELAKDPRIAATMENAQKGEIMPNIPQMSAFWYAVRTAVINAASGRQTVDEALKDAQTNSSSHHHHHHAN…
19	ATG GGC AGT TCA CAC CAC CAC CAT CAT CAT AGT TCT GGC TTG GTG CCA CGC GGT TCC CAC ATG AAG ATC GAG GAA GGG AAG CTCGTA ATC TGG ATC AAC GGG GAT AAG GGT TAT AAC GGG TTA GCA GAA GTG GGT AAA AAG TTT GAA AAG GAC ACT GGT ATC AAA GTGACT GTC GAG CAC CCT GAT AAA CTC GAG GAA AAG TTT CCT CAG GTG GCG GCT ACT GGC GAT GGC CCA GAT ATC ATT TTT TGG GCGCAC GAC CGT TTC GGT GGC TAT GCA CAG TCA GGC TTA CTG GCA GAA ATT AC…	MGSSHHHHHHSSGLVPRGSHMKIEEGKLVIWINGDKGYNGLAEVGKKFEKDTGIKVTVEHPDKLEEKFPQVAATGDGPDIIFWAHDRFGGYAQSGLLAEITPDKAFQDKLYPFTWDAVRYNGKLIAYPIAVEALSLIYNKDLLPNPPKTWEEIPALDKELKAKGKSALMFNLQEPYFTWPLIAADGGYAFKYENGKYDIKDVGVDNAGAKAGLTFLVDLIKNKHMNADTDYSIAEAAFNKGETAMTINGPWAWSNIDTSKVNYGVTVLPTFKGQPSKPFVGVLSAGINAASPNKELAKEFLENYLLTDEGLEAVNKDKPLGAVALKSYEEELAKDPRIAATMENAQKGEIMPNIPQMSAFWYAVRTAVINAASGRQTVDEALKDAQTNSSSHHHHHHAN…
20	ATG GGC AGT TCA CAC CAC CAC CAT CAT CAT AGT TCT GGC TTG GTG CCA CGC GGT TCC CAC ATG AAG ATC GAG GAA GGG AAG CTCGTA ATC TGG ATC AAC GGG GAT AAG GGT TAT AAC GGG TTA GCA GAA GTG GGT AAA AAG TTT GAA AAG GAC ACT GGT ATC AAA GTGACT GTC GAG CAC CCT GAT AAA CTC GAG GAA AAG TTT CCT CAG GTG GCG GCT ACT GGC GAT GGC CCA GAT ATC ATT TTT TGG GCGCAC GAC CGT TTC GGT GGC TAT GCA CAG TCA GGC TTA CTG GCA GAA ATT AC…	MGSSHHHHHHSSGLVPRGSHMKIEEGKLVIWINGDKGYNGLAEVGKKFEKDTGIKVTVEHPDKLEEKFPQVAATGDGPDIIFWAHDRFGGYAQSGLLAEITPDKAFQDKLYPFTWDAVRYNGKLIAYPIAVEALSLIYNKDLLPNPPKTWEEIPALDKELKAKGKSALMFNLQEPYFTWPLIAADGGYAFKYENGKYDIKDVGVDNAGAKAGLTFLVDLIKNKHMNADTDYSIAEAAFNKGETAMTINGPWAWSNIDTSKVNYGVTVLPTFKGQPSKPFVGVLSAGINAASPNKELAKEFLENYLLTDEGLEAVNKDKPLGAVALKSYEEELAKDPRIAATMENAQKGEIMPNIPQMSAFWYAVRTAVINAASGRQTVDEALKDAQTNSSSHHHHHHAN…
21	ATG GGC AGT TCA CAC CAC CAC CAT CAT CAT AGT TCT GGC TTG GTG CCA CGC GGT TCC CAC ATG AAG ATC GAG GAA GGG AAG CTCGTA ATC TGG ATC AAC GGG GAT AAG GGT TAT AAC GGG TTA GCA GAA GTG GGT AAA AAG TTT GAA AAG GAC ACT GGT ATC AAA GTGACT GTC GAG CAC CCT GAT AAA CTC GAG GAA AAG TTT CCT CAG GTG GCG GCT ACT GGC GAT GGC CCA GAT ATC ATT TTT TGG GCGCAC GAC CGT TTC GGT GGC TAT GCA CAG TCA GGC TTA CTG GCA GAA ATT AC…	MGSSHHHHHHSSGLVPRGSHMKIEEGKLVIWINGDKGYNGLAEVGKKFEKDTGIKVTVEHPDKLEEKFPQVAATGDGPDIIFWAHDRFGGYAQSGLLAEITPDKAFQDKLYPFTWDAVRYNGKLIAYPIAVEALSLIYNKDLLPNPPKTWEEIPALDKELKAKGKSALMFNLQEPYFTWPLIAADGGYAFKYENGKYDIKDVGVDNAGAKAGLTFLVDLIKNKHMNADTDYSIAEAAFNKGETAMTINGPWAWSNIDTSKVNYGVTVLPTFKGQPSKPFVGVLSAGINAASPNKELAKEFLENYLLTDEGLEAVNKDKPLGAVALKSYEEELAKDPRIAATMENAQKGEIMPNIPQMSAFWYAVRTAVINAASGRQTVDEALKDAQTNSSSHHHHHHAN…
22	ATG GGC AGT TCA CAC CAC CAC CAT CAT CAT AGT TCT GGC TTG GTG CCA CGC GGT TCC CAC ATG AAG ATC GAG GAA GGG AAG CTCGTA ATC TGG ATC AAC GGG GAT AAG GGT TAT AAC GGG TTA GCA GAA GTG GGT AAA AAG TTT GAA AAG GAC ACT GGT ATC AAA GTGACT GTC GAG CAC CCT GAT AAA CTC GAG GAA AAG TTT CCT CAG GTG GCG GCT ACT GGC GAT GGC CCA GAT ATC ATT TTT TGG GCGCAC GAC CGT TTC GGT GGC TAT GCA CAG TCA GGC TTA CTG GCA GAA ATT AC…	MGSSHHHHHHSSGLVPRGSHMKIEEGKLVIWINGDKGYNGLAEVGKKFEKDTGIKVTVEHPDKLEEKFPQVAATGDGPDIIFWAHDRFGGYAQSGLLAEITPDKAFQDKLYPFTWDAVRYNGKLIAYPIAVEALSLIYNKDLLPNPPKTWEEIPALDKELKAKGKSALMFNLQEPYFTWPLIAADGGYAFKYENGKYDIKDVGVDNAGAKAGLTFLVDLIKNKHMNADTDYSIAEAAFNKGETAMTINGPWAWSNIDTSKVNYGVTVLPTFKGQPSKPFVGVLSAGINAASPNKELAKEFLENYLLTDEGLEAVNKDKPLGAVALKSYEEELAKDPRIAATMENAQKGEIMPNIPQMSAFWYAVRTAVINAASGRQTVDEALKDAQTNSSSHHHHHHAN…
23	ATG GGC AGT TCA CAC CAC CAC CAT CAT CAT AGT TCT GGC TTG GTG CCA CGC GGT TCC CAC ATG AAG ATC GAG GAA GGG AAG CTCGTA ATC TGG ATC AAC GGG GAT AAG GGT TAT AAC GGG TTA GCA GAA GTG GGT AAA AAG TTT GAA AAG GAC ACT GGT ATC AAA GTGACT GTC GAG CAC CCT GAT AAA CTC GAG GAA AAG TTT CCT CAG GTG GCG GCT ACT GGC GAT GGC CCA GAT ATC ATT TTT TGG GCGCAC GAC CGT TTC GGT GGC TAT GCA CAG TCA GGC TTA CTG GCA GAA ATT AC…	MGSSHHHHHHSSGLVPRGSHMKIEEGKLVIWINGDKGYNGLAEVGKKFEKDTGIKVTVEHPDKLEEKFPQVAATGDGPDIIFWAHDRFGGYAQSGLLAEITPDKAFQDKLYPFTWDAVRYNGKLIAYPIAVEALSLIYNKDLLPNPPKTWEEIPALDKELKAKGKSALMFNLQEPYFTWPLIAADGGYAFKYENGKYDIKDVGVDNAGAKAGLTFLVDLIKNKHMNADTDYSIAEAAFNKGETAMTINGPWAWSNIDTSKVNYGVTVLPTFKGQPSKPFVGVLSAGINAASPNKELAKEFLENYLLTDEGLEAVNKDKPLGAVALKSYEEELAKDPRIAATMENAQKGEIMPNIPQMSAFWYAVRTAVINAASGRQTVDEALKDAQTNSSSHHHHHHAN…
24	ATG GGC AGT TCA CAC CAC CAC CAT CAT CAT AGT TCT GGC TTG GTG CCA CGC GGT TCC CAC ATG AAG ATC GAG GAA GGG AAG CTCGTA ATC TGG ATC AAC GGG GAT AAG GGT TAT AAC GGG TTA GCA GAA GTG GGT AAA AAG TTT GAA AAG GAC ACT GGT ATC AAA GTGACT GTC GAG CAC CCT GAT AAA CTC GAG GAA AAG TTT CCT CAG GTG GCG GCT ACT GGC GAT GGC CCA GAT ATC ATT TTT TGG GCGCAC GAC CGT TTC GGT GGC TAT GCA CAG TCA GGC TTA CTG GCA GAA ATT AC…	MGSSHHHHHHSSGLVPRGSHMKIEEGKLVIWINGDKGYNGLAEVGKKFEKDTGIKVTVEHPDKLEEKFPQVAATGDGPDIIFWAHDRFGGYAQSGLLAEITPDKAFQDKLYPFTWDAVRYNGKLIAYPIAVEALSLIYNKDLLPNPPKTWEEIPALDKELKAKGKSALMFNLQEPYFTWPLIAADGGYAFKYENGKYDIKDVGVDNAGAKAGLTFLVDLIKNKHMNADTDYSIAEAAFNKGETAMTINGPWAWSNIDTSKVNYGVTVLPTFKGQPSKPFVGVLSAGINAASPNKELAKEFLENYLLTDEGLEAVNKDKPLGAVALKSYEEELAKDPRIAATMENAQKGEIMPNIPQMSAFWYAVRTAVINAASGRQTVDEALKDAQTNSSSHHHHHHAN…
25	ATG GGC AGT TCA CAC CAC CAC CAT CAT CAT AGT TCT GGC TTG GTG CCA CGC GGT TCC CAC ATG AAG ATC GAG GAA GGG AAG CTCGTA ATC TGG ATC AAC GGG GAT AAG GGT TAT AAC GGG TTA GCA GAA GTG GGT AAA AAG TTT GAA AAG GAC ACT GGT ATC AAA GTGACT GTC GAG CAC CCT GAT AAA CTC GAG GAA AAG TTT CCT CAG GTG GCG GCT ACT GGC GAT GGC CCA GAT ATC ATT TTT TGG GCGCAC GAC CGT TTC GGT GGC TAT GCA CAG TCA GGC TTA CTG GCA GAA ATT AC…	MGSSHHHHHHSSGLVPRGSHMKIEEGKLVIWINGDKGYNGLAEVGKKFEKDTGIKVTVEHPDKLEEKFPQVAATGDGPDIIFWAHDRFGGYAQSGLLAEITPDKAFQDKLYPFTWDAVRYNGKLIAYPIAVEALSLIYNKDLLPNPPKTWEEIPALDKELKAKGKSALMFNLQEPYFTWPLIAADGGYAFKYENGKYDIKDVGVDNAGAKAGLTFLVDLIKNKHMNADTDYSIAEAAFNKGETAMTINGPWAWSNIDTSKVNYGVTVLPTFKGQPSKPFVGVLSAGINAASPNKELAKEFLENYLLTDEGLEAVNKDKPLGAVALKSYEEELAKDPRIAATMENAQKGEIMPNIPQMSAFWYAVRTAVINAASGRQTVDEALKDAQTNSSSHHHHHHAN…
26	ATG GGC AGT TCA CAC CAC CAC CAT CAT CAT AGT TCT GGC TTG GTG CCA CGC GGT TCC CAC ATG AAG ATC GAG GAA GGG AAG CTCGTA ATC TGG ATC AAC GGG GAT AAG GGT TAT AAC GGG TTA GCA GAA GTG GGT AAA AAG TTT GAA AAG GAC ACT GGT ATC AAA GTGACT GTC GAG CAC CCT GAT AAA CTC GAG GAA AAG TTT CCT CAG GTG GCG GCT ACT GGC GAT GGC CCA GAT ATC ATT TTT TGG GCGCAC GAC CGT TTC GGT GGC TAT GCA CAG TCA GGC TTA CTG GCA GAA ATT AC…	MGSSHHHHHHSSGLVPRGSHMKIEEGKLVIWINGDKGYNGLAEVGKKFEKDTGIKVTVEHPDKLEEKFPQVAATGDGPDIIFWAHDRFGGYAQSGLLAEITPDKAFQDKLYPFTWDAVRYNGKLIAYPIAVEALSLIYNKDLLPNPPKTWEEIPALDKELKAKGKSALMFNLQEPYFTWPLIAADGGYAFKYENGKYDIKDVGVDNAGAKAGLTFLVDLIKNKHMNADTDYSIAEAAFNKGETAMTINGPWAWSNIDTSKVNYGVTVLPTFKGQPSKPFVGVLSAGINAASPNKELAKEFLENYLLTDEGLEAVNKDKPLGAVALKSYEEELAKDPRIAATMENAQKGEIMPNIPQMSAFWYAVRTAVINAASGRQTVDEALKDAQTNSSSHHHHHHAN…
27	ATG GGC AGT TCA CAC CAC CAC CAT CAT CAT AGT TCT GGC TTG GTG CCA CGC GGT TCC CAC ATG AAG ATC GAG GAA GGG AAG CTCGTA ATC TGG ATC AAC GGG GAT AAG GGT TAT AAC GGG TTA GCA GAA GTG GGT AAA AAG TTT GAA AAG GAC ACT GGT ATC AAA GTGACT GTC GAG CAC CCT GAT AAA CTC GAG GAA AAG TTT CCT CAG GTG GCG GCT ACT GGC GAT GGC CCA GAT ATC ATT TTT TGG GCGCAC GAC CGT TTC GGT GGC TAT GCA CAG TCA GGC TTA CTG GCA GAA ATT AC…	MGSSHHHHHHSSGLVPRGSHMKIEEGKLVIWINGDKGYNGLAEVGKKFEKDTGIKVTVEHPDKLEEKFPQVAATGDGPDIIFWAHDRFGGYAQSGLLAEITPDKAFQDKLYPFTWDAVRYNGKLIAYPIAVEALSLIYNKDLLPNPPKTWEEIPALDKELKAKGKSALMFNLQEPYFTWPLIAADGGYAFKYENGKYDIKDVGVDNAGAKAGLTFLVDLIKNKHMNADTDYSIAEAAFNKGETAMTINGPWAWSNIDTSKVNYGVTVLPTFKGQPSKPFVGVLSAGINAASPNKELAKEFLENYLLTDEGLEAVNKDKPLGAVALKSYEEELAKDPRIAATMENAQKGEIMPNIPQMSAFWYAVRTAVINAASGRQTVDEALKDAQTNSSSHHHHHHAN…
28*	ATG GGC AGT TCA CAC CAC CAC CAT CAT CAT AGT TCT GGC TTG GTG CCA CGC GGT TCC CAC ATG AAG ATC GAG GAA GGG AAG CTCGTA ATC TGG ATC AAC GGG GAT AAG GGT TAT AAC GGG TTA GCA GAA GTG GGT AAA AAG TTT GAA AAG GAC ACT GGT ATC AAA GTGACT GTC GAG CAC CCT GAT AAA CTC GAG GAA AAG TTT CCT CAG GTG GCG GCT ACT GGC GAT GGC CCA GAT ATC ATT TTT TGG GCGCAC GAC CGT TTC GGT GGC TAT GCA CAG TCA GGC TTA CTG GCA GAA ATT AC…	MGSSHHHHHHSSGLVPRGSHMKIEEGKLVIWINGDKGYNGLAEVGKKFEKDTGIKVTVEHPDKLEEKFPQVAATGDGPDIIFWAHDRFGGYAQSGLLAEITPDKAFQDKLYPFTWDAVRYNGKLIAYPIAVEALSLIYNKDLLPNPPKTWEEIPALDKELKAKGKSALMFNLQEPYFTWPLIAADGGYAFKYENGKYDIKDVGVDNAGAKAGLTFLVDLIKNKHMNADTDYSIAEAAFNKGETAMTINGPWAWSNIDTSKVNYGVTVLPTFKGQPSKPFVGVLSAGINAASPNKELAKEFLENYLLTDEGLEAVNKDKPLGAVALKSYEEELAKDPRIAATMENAQKGEIMPNIPQMSAFWYAVRTAVINAASGRQTVDEALKDAQTNSSSHHHHHHAN…
29	ATG GGC AGT TCA CAC CAC CAC CAT CAT CAT AGT TCT GGC TTG GTG CCA CGC GGT TCC CAC ATG AAG ATC GAG GAA GGG AAG CTCGTA ATC TGG ATC AAC GGG GAT AAG GGT TAT AAC GGG TTA GCA GAA GTG GGT AAA AAG TTT GAA AAG GAC ACT GGT ATC AAA GTGACT GTC GAG CAC CCT GAT AAA CTC GAG GAA AAG TTT CCT CAG GTG GCG GCT ACT GGC GAT GGC CCA GAT ATC ATT TTT TGG GCGCAC GAC CGT TTC GGT GGC TAT GCA CAG TCA GGC TTA CTG GCA GAA ATT AC…	MGSSHHHHHHSSGLVPRGSHMKIEEGKLVIWINGDKGYNGLAEVGKKFEKDTGIKVTVEHPDKLEEKFPQVAATGDGPDIIFWAHDRFGGYAQSGLLAEITPDKAFQDKLYPFTWDAVRYNGKLIAYPIAVEALSLIYNKDLLPNPPKTWEEIPALDKELKAKGKSALMFNLQEPYFTWPLIAADGGYAFKYENGKYDIKDVGVDNAGAKAGLTFLVDLIKNKHMNADTDYSIAEAAFNKGETAMTINGPWAWSNIDTSKVNYGVTVLPTFKGQPSKPFVGVLSAGINAASPNKELAKEFLENYLLTDEGLEAVNKDKPLGAVALKSYEEELAKDPRIAATMENAQKGEIMPNIPQMSAFWYAVRTAVINAASGRQTVDEALKDAQTNSSSHHHHHHAN…
30	ATG GGC AGT TCA CAC CAC CAC CAT CAT CAT AGT TCT GGC TTG GTG CCA CGC GGT TCC CAC ATG AAG ATC GAG GAA GGG AAG CTCGTA ATC TGG ATC AAC GGG GAT AAG GGT TAT AAC GGG TTA GCA GAA GTG GGT AAA AAG TTT GAA AAG GAC ACT GGT ATC AAA GTGACT GTC GAG CAC CCT GAT AAA CTC GAG GAA AAG TTT CCT CAG GTG GCG GCT ACT GGC GAT GGC CCA GAT ATC ATT TTT TGG GCGCAC GAC CGT TTC GGT GGC TAT GCA CAG TCA GGC TTA CTG GCA GAA ATT AC…	MGSSHHHHHHSSGLVPRGSHMKIEEGKLVIWINGDKGYNGLAEVGKKFEKDTGIKVTVEHPDKLEEKFPQVAATGDGPDIIFWAHDRFGGYAQSGLLAEITPDKAFQDKLYPFTWDAVRYNGKLIAYPIAVEALSLIYNKDLLPNPPKTWEEIPALDKELKAKGKSALMFNLQEPYFTWPLIAADGGYAFKYENGKYDIKDVGVDNAGAKAGLTFLVDLIKNKHMNADTDYSIAEAAFNKGETAMTINGPWAWSNIDTSKVNYGVTVLPTFKGQPSKPFVGVLSAGINAASPNKELAKEFLENYLLTDEGLEAVNKDKPLGAVALKSYEEELAKDPRIAATMENAQKGEIMPNIPQMSAFWYAVRTAVINAASGRQTVDEALKDAQTNSSSHHHHHHAN…
31	ATG GGC AGT TCA CAC CAC CAC CAT CAT CAT AGT TCT GGC TTG GTG CCA CGC GGT TCC CAC ATG AAG ATC GAG GAA GGG AAG CTCGTA ATC TGG ATC AAC GGG GAT AAG GGT TAT AAC GGG TTA GCA GAA GTG GGT AAA AAG TTT GAA AAG GAC ACT GGT ATC AAA GTGACT GTC GAG CAC CCT GAT AAA CTC GAG GAA AAG TTT CCT CAG GTG GCG GCT ACT GGC GAT GGC CCA GAT ATC ATT TTT TGG GCGCAC GAC CGT TTC GGT GGC TAT GCA CAG TCA GGC TTA CTG GCA GAA ATT AC…	MGSSHHHHHHSSGLVPRGSHMKIEEGKLVIWINGDKGYNGLAEVGKKFEKDTGIKVTVEHPDKLEEKFPQVAATGDGPDIIFWAHDRFGGYAQSGLLAEITPDKAFQDKLYPFTWDAVRYNGKLIAYPIAVEALSLIYNKDLLPNPPKTWEEIPALDKELKAKGKSALMFNLQEPYFTWPLIAADGGYAFKYENGKYDIKDVGVDNAGAKAGLTFLVDLIKNKHMNADTDYSIAEAAFNKGETAMTINGPWAWSNIDTSKVNYGVTVLPTFKGQPSKPFVGVLSAGINAASPNKELAKEFLENYLLTDEGLEAVNKDKPLGAVALKSYEEELAKDPRIAATMENAQKGEIMPNIPQMSAFWYAVRTAVINAASGRQTVDEALKDAQTNSSSHHHHHHAN…
32	ATG GGC AGT TCA CAC CAC CAC CAT CAT CAT AGT TCT GGC TTG GTG CCA CGC GGT TCC CAC ATG AAG ATC GAG GAA GGG AAG CTCGTA ATC TGG ATC AAC GGG GAT AAG GGT TAT AAC GGG TTA GCA GAA GTG GGT AAA AAG TTT GAA AAG GAC ACT GGT ATC AAA GTGACT GTC GAG CAC CCT GAT AAA CTC GAG GAA AAG TTT CCT CAG GTG GCG GCT ACT GGC GAT GGC CCA GAT ATC ATT TTT TGG GCGCAC GAC CGT TTC GGT GGC TAT GCA CAG TCA GGC TTA CTG GCA GAA ATT AC…	MGSSHHHHHHSSGLVPRGSHMKIEEGKLVIWINGDKGYNGLAEVGKKFEKDTGIKVTVEHPDKLEEKFPQVAATGDGPDIIFWAHDRFGGYAQSGLLAEITPDKAFQDKLYPFTWDAVRYNGKLIAYPIAVEALSLIYNKDLLPNPPKTWEEIPALDKELKAKGKSALMFNLQEPYFTWPLIAADGGYAFKYENGKYDIKDVGVDNAGAKAGLTFLVDLIKNKHMNADTDYSIAEAAFNKGETAMTINGPWAWSNIDTSKVNYGVTVLPTFKGQPSKPFVGVLSAGINAASPNKELAKEFLENYLLTDEGLEAVNKDKPLGAVALKSYEEELAKDPRIAATMENAQKGEIMPNIPQMSAFWYAVRTAVINAASGRQTVDEALKDAQTNSSSHHHHHHAN…
33	ATG GGC AGT TCA CAC CAC CAC CAT CAT CAT AGT TCT GGC TTG GTG CCA CGC GGT TCC CAC ATG AAG ATC GAG GAA GGG AAG CTCGTA ATC TGG ATC AAC GGG GAT AAG GGT TAT AAC GGG TTA GCA GAA GTG GGT AAA AAG TTT GAA AAG GAC ACT GGT ATC AAA GTGACT GTC GAG CAC CCT GAT AAA CTC GAG GAA AAG TTT CCT CAG GTG GCG GCT ACT GGC GAT GGC CCA GAT ATC ATT TTT TGG GCGCAC GAC CGT TTC GGT GGC TAT GCA CAG TCA GGC TTA CTG GCA GAA ATT AC…	MGSSHHHHHHSSGLVPRGSHMKIEEGKLVIWINGDKGYNGLAEVGKKFEKDTGIKVTVEHPDKLEEKFPQVAATGDGPDIIFWAHDRFGGYAQSGLLAEITPDKAFQDKLYPFTWDAVRYNGKLIAYPIAVEALSLIYNKDLLPNPPKTWEEIPALDKELKAKGKSALMFNLQEPYFTWPLIAADGGYAFKYENGKYDIKDVGVDNAGAKAGLTFLVDLIKNKHMNADTDYSIAEAAFNKGETAMTINGPWAWSNIDTSKVNYGVTVLPTFKGQPSKPFVGVLSAGINAASPNKELAKEFLENYLLTDEGLEAVNKDKPLGAVALKSYEEELAKDPRIAATMENAQKGEIMPNIPQMSAFWYAVRTAVINAASGRQTVDEALKDAQTNSSSHHHHHHAN…
34	ATG GGC AGT TCA CAC CAC CAC CAT CAT CAT AGT TCT GGC TTG GTG CCA CGC GGT TCC CAC ATG AAG ATC GAG GAA GGG AAG CTCGTA ATC TGG ATC AAC GGG GAT AAG GGT TAT AAC GGG TTA GCA GAA GTG GGT AAA AAG TTT GAA AAG GAC ACT GGT ATC AAA GTGACT GTC GAG CAC CCT GAT AAA CTC GAG GAA AAG TTT CCT CAG GTG GCG GCT ACT GGC GAT GGC CCA GAT ATC ATT TTT TGG GCGCAC GAC CGT TTC GGT GGC TAT GCA CAG TCA GGC TTA CTG GCA GAA ATT AC…	MGSSHHHHHHSSGLVPRGSHMKIEEGKLVIWINGDKGYNGLAEVGKKFEKDTGIKVTVEHPDKLEEKFPQVAATGDGPDIIFWAHDRFGGYAQSGLLAEITPDKAFQDKLYPFTWDAVRYNGKLIAYPIAVEALSLIYNKDLLPNPPKTWEEIPALDKELKAKGKSALMFNLQEPYFTWPLIAADGGYAFKYENGKYDIKDVGVDNAGAKAGLTFLVDLIKNKHMNADTDYSIAEAAFNKGETAMTINGPWAWSNIDTSKVNYGVTVLPTFKGQPSKPFVGVLSAGINAASPNKELAKEFLENYLLTDEGLEAVNKDKPLGAVALKSYEEELAKDPRIAATMENAQKGEIMPNIPQMSAFWYAVRTAVINAASGRQTVDEALKDAQTNSSSHHHHHHAN…
35	ATG GGC AGT TCA CAC CAC CAC CAT CAT CAT AGT TCT GGC TTG GTG CCA CGC GGT TCC CAC ATG AAG ATC GAG GAA GGG AAG CTCGTA ATC TGG ATC AAC GGG GAT AAG GGT TAT AAC GGG TTA GCA GAA GTG GGT AAA AAG TTT GAA AAG GAC ACT GGT ATC AAA GTGACT GTC GAG CAC CCT GAT AAA CTC GAG GAA AAG TTT CCT CAG GTG GCG GCT ACT GGC GAT GGC CCA GAT ATC ATT TTT TGG GCGCAC GAC CGT TTC GGT GGC TAT GCA CAG TCA GGC TTA CTG GCA GAA ATT AC…	MGSSHHHHHHSSGLVPRGSHMKIEEGKLVIWINGDKGYNGLAEVGKKFEKDTGIKVTVEHPDKLEEKFPQVAATGDGPDIIFWAHDRFGGYAQSGLLAEITPDKAFQDKLYPFTWDAVRYNGKLIAYPIAVEALSLIYNKDLLPNPPKTWEEIPALDKELKAKGKSALMFNLQEPYFTWPLIAADGGYAFKYENGKYDIKDVGVDNAGAKAGLTFLVDLIKNKHMNADTDYSIAEAAFNKGETAMTINGPWAWSNIDTSKVNYGVTVLPTFKGQPSKPFVGVLSAGINAASPNKELAKEFLENYLLTDEGLEAVNKDKPLGAVALKSYEEELAKDPRIAATMENAQKGEIMPNIPQMSAFWYAVRTAVINAASGRQTVDEALKDAQTNSSSHHHHHHAN…
36	ATG GGC AGT TCA CAC CAC CAC CAT CAT CAT AGT TCT GGC TTG GTG CCA CGC GGT TCC CAC ATG AAG ATC GAG GAA GGG AAG CTCGTA ATC TGG ATC AAC GGG GAT AAG GGT TAT AAC GGG TTA GCA GAA GTG GGT AAA AAG TTT GAA AAG GAC ACT GGT ATC AAA GTGACT GTC GAG CAC CCT GAT AAA CTC GAG GAA AAG TTT CCT CAG GTG GCG GCT ACT GGC GAT GGC CCA GAT ATC ATT TTT TGG GCGCAC GAC CGT TTC GGT GGC TAT GCA CAG TCA GGC TTA CTG GCA GAA ATT AC…	MGSSHHHHHHSSGLVPRGSHMKIEEGKLVIWINGDKGYNGLAEVGKKFEKDTGIKVTVEHPDKLEEKFPQVAATGDGPDIIFWAHDRFGGYAQSGLLAEITPDKAFQDKLYPFTWDAVRYNGKLIAYPIAVEALSLIYNKDLLPNPPKTWEEIPALDKELKAKGKSALMFNLQEPYFTWPLIAADGGYAFKYENGKYDIKDVGVDNAGAKAGLTFLVDLIKNKHMNADTDYSIAEAAFNKGETAMTINGPWAWSNIDTSKVNYGVTVLPTFKGQPSKPFVGVLSAGINAASPNKELAKEFLENYLLTDEGLEAVNKDKPLGAVALKSYEEELAKDPRIAATMENAQKGEIMPNIPQMSAFWYAVRTAVINAASGRQTVDEALKDAQTNSSSHHHHHHAN…
37	ATG GGC AGT TCA CAC CAC CAC CAT CAT CAT AGT TCT GGC TTG GTG CCA CGC GGT TCC CAC ATG AAG ATC GAG GAA GGG AAG CTCGTA ATC TGG ATC AAC GGG GAT AAG GGT TAT AAC GGG TTA GCA GAA GTG GGT AAA AAG TTT GAA AAG GAC ACT GGT ATC AAA GTGACT GTC GAG CAC CCT GAT AAA CTC GAG GAA AAG TTT CCT CAG GTG GCG GCT ACT GGC GAT GGC CCA GAT ATC ATT TTT TGG GCGCAC GAC CGT TTC GGT GGC TAT GCA CAG TCA GGC TTA CTG GCA GAA ATT AC…	MGSSHHHHHHSSGLVPRGSHMKIEEGKLVIWINGDKGYNGLAEVGKKFEKDTGIKVTVEHPDKLEEKFPQVAATGDGPDIIFWAHDRFGGYAQSGLLAEITPDKAFQDKLYPFTWDAVRYNGKLIAYPIAVEALSLIYNKDLLPNPPKTWEEIPALDKELKAKGKSALMFNLQEPYFTWPLIAADGGYAFKYENGKYDIKDVGVDNAGAKAGLTFLVDLIKNKHMNADTDYSIAEAAFNKGETAMTINGPWAWSNIDTSKVNYGVTVLPTFKGQPSKPFVGVLSAGINAASPNKELAKEFLENYLLTDEGLEAVNKDKPLGAVALKSYEEELAKDPRIAATMENAQKGEIMPNIPQMSAFWYAVRTAVINAASGRQTVDEALKDAQTNSSSHHHHHHAN…
38*	ATG GGC AGT TCA CAC CAC CAC CAT CAT CAT AGT TCT GGC TTG GTG CCA CGC GGT TCC CAC ATG AAG ATC GAG GAA GGG AAG CTCGTA ATC TGG ATC AAC GGG GAT AAG GGT TAT AAC GGG TTA GCA GAA GTG GGT AAA AAG TTT GAA AAG GAC ACT GGT ATC AAA GTGACT GTC GAG CAC CCT GAT AAA CTC GAG GAA AAG TTT CCT CAG GTG GCG GCT ACT GGC GAT GGC CCA GAT ATC ATT TTT TGG GCGCAC GAC CGT TTC GGT GGC TAT GCA CAG TCA GGC TTA CTG GCA GAA ATT AC…	MGSSHHHHHHSSGLVPRGSHMKIEEGKLVIWINGDKGYNGLAEVGKKFEKDTGIKVTVEHPDKLEEKFPQVAATGDGPDIIFWAHDRFGGYAQSGLLAEITPDKAFQDKLYPFTWDAVRYNGKLIAYPIAVEALSLIYNKDLLPNPPKTWEEIPALDKELKAKGKSALMFNLQEPYFTWPLIAADGGYAFKYENGKYDIKDVGVDNAGAKAGLTFLVDLIKNKHMNADTDYSIAEAAFNKGETAMTINGPWAWSNIDTSKVNYGVTVLPTFKGQPSKPFVGVLSAGINAASPNKELAKEFLENYLLTDEGLEAVNKDKPLGAVALKSYEEELAKDPRIAATMENAQKGEIMPNIPQMSAFWYAVRTAVINAASGRQTVDEALKDAQTNSSSHHHHHHAN…
39	ATG GGC AGT TCA CAC CAC CAC CAT CAT CAT AGT TCT GGC TTG GTG CCA CGC GGT TCC CAC ATG AAG ATC GAG GAA GGG AAG CTCGTA ATC TGG ATC AAC GGG GAT AAG GGT TAT AAC GGG TTA GCA GAA GTG GGT AAA AAG TTT GAA AAG GAC ACT GGT ATC AAA GTGACT GTC GAG CAC CCT GAT AAA CTC GAG GAA AAG TTT CCT CAG GTG GCG GCT ACT GGC GAT GGC CCA GAT ATC ATT TTT TGG GCGCAC GAC CGT TTC GGT GGC TAT GCA CAG TCA GGC TTA CTG GCA GAA ATT AC…	MGSSHHHHHHSSGLVPRGSHMKIEEGKLVIWINGDKGYNGLAEVGKKFEKDTGIKVTVEHPDKLEEKFPQVAATGDGPDIIFWAHDRFGGYAQSGLLAEITPDKAFQDKLYPFTWDAVRYNGKLIAYPIAVEALSLIYNKDLLPNPPKTWEEIPALDKELKAKGKSALMFNLQEPYFTWPLIAADGGYAFKYENGKYDIKDVGVDNAGAKAGLTFLVDLIKNKHMNADTDYSIAEAAFNKGETAMTINGPWAWSNIDTSKVNYGVTVLPTFKGQPSKPFVGVLSAGINAASPNKELAKEFLENYLLTDEGLEAVNKDKPLGAVALKSYEEELAKDPRIAATMENAQKGEIMPNIPQMSAFWYAVRTAVINAASGRQTVDEALKDAQTNSSSHHHHHHAN…
40	ATG GGC AGT TCA CAC CAC CAC CAT CAT CAT AGT TCT GGC TTG GTG CCA CGC GGT TCC CAC ATG AAG ATC GAG GAA GGG AAG CTCGTA ATC TGG ATC AAC GGG GAT AAG GGT TAT AAC GGG TTA GCA GAA GTG GGT AAA AAG TTT GAA AAG GAC ACT GGT ATC AAA GTGACT GTC GAG CAC CCT GAT AAA CTC GAG GAA AAG TTT CCT CAG GTG GCG GCT ACT GGC GAT GGC CCA GAT ATC ATT TTT TGG GCGCAC GAC CGT TTC GGT GGC TAT GCA CAG TCA GGC TTA CTG GCA GAA ATT AC…	MGSSHHHHHHSSGLVPRGSHMKIEEGKLVIWINGDKGYNGLAEVGKKFEKDTGIKVTVEHPDKLEEKFPQVAATGDGPDIIFWAHDRFGGYAQSGLLAEITPDKAFQDKLYPFTWDAVRYNGKLIAYPIAVEALSLIYNKDLLPNPPKTWEEIPALDKELKAKGKSALMFNLQEPYFTWPLIAADGGYAFKYENGKYDIKDVGVDNAGAKAGLTFLVDLIKNKHMNADTDYSIAEAAFNKGETAMTINGPWAWSNIDTSKVNYGVTVLPTFKGQPSKPFVGVLSAGINAASPNKELAKEFLENYLLTDEGLEAVNKDKPLGAVALKSYEEELAKDPRIAATMENAQKGEIMPNIPQMSAFWYAVRTAVINAASGRQTVDEALKDAQTNSSSHHHHHHAN…
41	ATG GGC AGT TCA CAC CAC CAC CAT CAT CAT AGT TCT GGC TTG GTG CCA CGC GGT TCC CAC ATG AAG ATC GAG GAA GGG AAG CTCGTA ATC TGG ATC AAC GGG GAT AAG GGT TAT AAC GGG TTA GCA GAA GTG GGT AAA AAG TTT GAA AAG GAC ACT GGT ATC AAA GTGACT GTC GAG CAC CCT GAT AAA CTC GAG GAA AAG TTT CCT CAG GTG GCG GCT ACT GGC GAT GGC CCA GAT ATC ATT TTT TGG GCGCAC GAC CGT TTC GGT GGC TAT GCA CAG TCA GGC TTA CTG GCA GAA ATT AC…	MGSSHHHHHHSSGLVPRGSHMKIEEGKLVIWINGDKGYNGLAEVGKKFEKDTGIKVTVEHPDKLEEKFPQVAATGDGPDIIFWAHDRFGGYAQSGLLAEITPDKAFQDKLYPFTWDAVRYNGKLIAYPIAVEALSLIYNKDLLPNPPKTWEEIPALDKELKAKGKSALMFNLQEPYFTWPLIAADGGYAFKYENGKYDIKDVGVDNAGAKAGLTFLVDLIKNKHMNADTDYSIAEAAFNKGETAMTINGPWAWSNIDTSKVNYGVTVLPTFKGQPSKPFVGVLSAGINAASPNKELAKEFLENYLLTDEGLEAVNKDKPLGAVALKSYEEELAKDPRIAATMENAQKGEIMPNIPQMSAFWYAVRTAVINAASGRQTVDEALKDAQTNSSSHHHHHHAN…
42	ATG GGC AGT TCA CAC CAC CAC CAT CAT CAT AGT TCT GGC TTG GTG CCA CGC GGT TCC CAC ATG AAG ATC GAG GAA GGG AAG CTCGTA ATC TGG ATC AAC GGG GAT AAG GGT TAT AAC GGG TTA GCA GAA GTG GGT AAA AAG TTT GAA AAG GAC ACT GGT ATC AAA GTGACT GTC GAG CAC CCT GAT AAA CTC GAG GAA AAG TTT CCT CAG GTG GCG GCT ACT GGC GAT GGC CCA GAT ATC ATT TTT TGG GCGCAC GAC CGT TTC GGT GGC TAT GCA CAG TCA GGC TTA CTG GCA GAA ATT AC…	MGSSHHHHHHSSGLVPRGSHMKIEEGKLVIWINGDKGYNGLAEVGKKFEKDTGIKVTVEHPDKLEEKFPQVAATGDGPDIIFWAHDRFGGYAQSGLLAEITPDKAFQDKLYPFTWDAVRYNGKLIAYPIAVEALSLIYNKDLLPNPPKTWEEIPALDKELKAKGKSALMFNLQEPYFTWPLIAADGGYAFKYENGKYDIKDVGVDNAGAKAGLTFLVDLIKNKHMNADTDYSIAEAAFNKGETAMTINGPWAWSNIDTSKVNYGVTVLPTFKGQPSKPFVGVLSAGINAASPNKELAKEFLENYLLTDEGLEAVNKDKPLGAVALKSYEEELAKDPRIAATMENAQKGEIMPNIPQMSAFWYAVRTAVINAASGRQTVDEALKDAQTNSSSHHHHHHAN…
43-1	ATG GGC AGT TCA CAC CAC CAC CAT CAT CAT AGT TCT GGC TTG GTG CCA CGC GGT TCC CAC ATG AAG ATC GAG GAA GGG AAG CTCGTA ATC TGG ATC AAC GGG GAT AAG GGT TAT AAC GGG TTA GCA GAA GTG GGT AAA AAG TTT GAA AAG GAC ACT GGT ATC AAA GTGACT GTC GAG CAC CCT GAT AAA CTC GAG GAA AAG TTT CCT CAG GTG GCG GCT ACT GGC GAT GGC CCA GAT ATC ATT TTT TGG GCGCAC GAC CGT TTC GGT GGC TAT GCA CAG TCA GGC TTA CTG GCA GAA ATT AC…	MGSSHHHHHHSSGLVPRGSHMKIEEGKLVIWINGDKGYNGLAEVGKKFEKDTGIKVTVEHPDKLEEKFPQVAATGDGPDIIFWAHDRFGGYAQSGLLAEITPDKAFQDKLYPFTWDAVRYNGKLIAYPIAVEALSLIYNKDLLPNPPKTWEEIPALDKELKAKGKSALMFNLQEPYFTWPLIAADGGYAFKYENGKYDIKDVGVDNAGAKAGLTFLVDLIKNKHMNADTDYSIAEAAFNKGETAMTINGPWAWSNIDTSKVNYGVTVLPTFKGQPSKPFVGVLSAGINAASPNKELAKEFLENYLLTDEGLEAVNKDKPLGAVALKSYEEELAKDPRIAATMENAQKGEIMPNIPQMSAFWYAVRTAVINAASGRQTVDEALKDAQTNSSSHHHHHHAN…
43-2	ATG GGC AGT TCA CAC CAC CAC CAT CAT CAT AGT TCT GGC TTG GTG CCA CGC GGT TCC CAC ATG AAG ATC GAG GAA GGG AAG CTCGTA ATC TGG ATC AAC GGG GAT AAG GGT TAT AAC GGG TTA GCA GAA GTG GGT AAA AAG TTT GAA AAG GAC ACT GGT ATC AAA GTGACT GTC GAG CAC CCT GAT AAA CTC GAG GAA AAG TTT CCT CAG GTG GCG GCT ACT GGC GAT GGC CCA GAT ATC ATT TTT TGG GCGCAC GAC CGT TTC GGT GGC TAT GCA CAG TCA GGC TTA CTG GCA GAA ATT AC…	MGSSHHHHHHSSGLVPRGSHMKIEEGKLVIWINGDKGYNGLAEVGKKFEKDTGIKVTVEHPDKLEEKFPQVAATGDGPDIIFWAHDRFGGYAQSGLLAEITPDKAFQDKLYPFTWDAVRYNGKLIAYPIAVEALSLIYNKDLLPNPPKTWEEIPALDKELKAKGKSALMFNLQEPYFTWPLIAADGGYAFKYENGKYDIKDVGVDNAGAKAGLTFLVDLIKNKHMNADTDYSIAEAAFNKGETAMTINGPWAWSNIDTSKVNYGVTVLPTFKGQPSKPFVGVLSAGINAASPNKELAKEFLENYLLTDEGLEAVNKDKPLGAVALKSYEEELAKDPRIAATMENAQKGEIMPNIPQMSAFWYAVRTAVINAASGRQTVDEALKDAQTNSSSHHHHHHAN…
44-1	ATG GGC AGT TCA CAC CAC CAC CAT CAT CAT AGT TCT GGC TTG GTG CCA CGC GGT TCC CAC ATG AAG ATC GAG GAA GGG AAG CTCGTA ATC TGG ATC AAC GGG GAT AAG GGT TAT AAC GGG TTA GCA GAA GTG GGT AAA AAG TTT GAA AAG GAC ACT GGT ATC AAA GTGACT GTC GAG CAC CCT GAT AAA CTC GAG GAA AAG TTT CCT CAG GTG GCG GCT ACT GGC GAT GGC CCA GAT ATC ATT TTT TGG GCGCAC GAC CGT TTC GGT GGC TAT GCA CAG TCA GGC TTA CTG GCA GAA ATT AC…	MGSSHHHHHHSSGLVPRGSHMKIEEGKLVIWINGDKGYNGLAEVGKKFEKDTGIKVTVEHPDKLEEKFPQVAATGDGPDIIFWAHDRFGGYAQSGLLAEITPDKAFQDKLYPFTWDAVRYNGKLIAYPIAVEALSLIYNKDLLPNPPKTWEEIPALDKELKAKGKSALMFNLQEPYFTWPLIAADGGYAFKYENGKYDIKDVGVDNAGAKAGLTFLVDLIKNKHMNADTDYSIAEAAFNKGETAMTINGPWAWSNIDTSKVNYGVTVLPTFKGQPSKPFVGVLSAGINAASPNKELAKEFLENYLLTDEGLEAVNKDKPLGAVALKSYEEELAKDPRIAATMENAQKGEIMPNIPQMSAFWYAVRTAVINAASGRQTVDEALKDAQTNSSSHHHHHHAN…
44-2	ATG GGC AGT TCA CAC CAC CAC CAT CAT CAT AGT TCT GGC TTG GTG CCA CGC GGT TCC CAC ATG AAG ATC GAG GAA GGG AAG CTCGTA ATC TGG ATC AAC GGG GAT AAG GGT TAT AAC GGG TTA GCA GAA GTG GGT AAA AAG TTT GAA AAG GAC ACT GGT ATC AAA GTGACT GTC GAG CAC CCT GAT AAA CTC GAG GAA AAG TTT CCT CAG GTG GCG GCT ACT GGC GAT GGC CCA GAT ATC ATT TTT TGG GCGCAC GAC CGT TTC GGT GGC TAT GCA CAG TCA GGC TTA CTG GCA GAA ATT AC…	MGSSHHHHHHSSGLVPRGSHMKIEEGKLVIWINGDKGYNGLAEVGKKFEKDTGIKVTVEHPDKLEEKFPQVAATGDGPDIIFWAHDRFGGYAQSGLLAEITPDKAFQDKLYPFTWDAVRYNGKLIAYPIAVEALSLIYNKDLLPNPPKTWEEIPALDKELKAKGKSALMFNLQEPYFTWPLIAADGGYAFKYENGKYDIKDVGVDNAGAKAGLTFLVDLIKNKHMNADTDYSIAEAAFNKGETAMTINGPWAWSNIDTSKVNYGVTVLPTFKGQPSKPFVGVLSAGINAASPNKELAKEFLENYLLTDEGLEAVNKDKPLGAVALKSYEEELAKDPRIAATMENAQKGEIMPNIPQMSAFWYAVRTAVINAASGRQTVDEALKDAQTNSSSHHHHHHAN…
45	ATG GGC AGT TCA CAC CAC CAC CAT CAT CAT AGT TCT GGC TTG GTG CCA CGC GGT TCC CAC ATG AAG ATC GAG GAA GGG AAG CTCGTA ATC TGG ATC AAC GGG GAT AAG GGT TAT AAC GGG TTA GCA GAA GTG GGT AAA AAG TTT GAA AAG GAC ACT GGT ATC AAA GTGACT GTC GAG CAC CCT GAT AAA CTC GAG GAA AAG TTT CCT CAG GTG GCG GCT ACT GGC GAT GGC CCA GAT ATC ATT TTT TGG GCGCAC GAC CGT TTC GGT GGC TAT GCA CAG TCA GGC TTA CTG GCA GAA ATT AC…	MGSSHHHHHHSSGLVPRGSHMKIEEGKLVIWINGDKGYNGLAEVGKKFEKDTGIKVTVEHPDKLEEKFPQVAATGDGPDIIFWAHDRFGGYAQSGLLAEITPDKAFQDKLYPFTWDAVRYNGKLIAYPIAVEALSLIYNKDLLPNPPKTWEEIPALDKELKAKGKSALMFNLQEPYFTWPLIAADGGYAFKYENGKYDIKDVGVDNAGAKAGLTFLVDLIKNKHMNADTDYSIAEAAFNKGETAMTINGPWAWSNIDTSKVNYGVTVLPTFKGQPSKPFVGVLSAGINAASPNKELAKEFLENYLLTDEGLEAVNKDKPLGAVALKSYEEELAKDPRIAATMENAQKGEIMPNIPQMSAFWYAVRTAVINAASGRQTVDEALKDAQTNSSSHHHHHHAN…
46-1	ATG GGC AGT TCA CAC CAC CAC CAT CAT CAT AGT TCT GGC TTG GTG CCA CGC GGT TCC CAC ATG AAG ATC GAG GAA GGG AAG CTCGTA ATC TGG ATC AAC GGG GAT AAG GGT TAT AAC GGG TTA GCA GAA GTG GGT AAA AAG TTT GAA AAG GAC ACT GGT ATC AAA GTGACT GTC GAG CAC CCT GAT AAA CTC GAG GAA AAG TTT CCT CAG GTG GCG GCT ACT GGC GAT GGC CCA GAT ATC ATT TTT TGG GCGCAC GAC CGT TTC GGT GGC TAT GCA CAG TCA GGC TTA CTG GCA GAA ATT AC…	MGSSHHHHHHSSGLVPRGSHMKIEEGKLVIWINGDKGYNGLAEVGKKFEKDTGIKVTVEHPDKLEEKFPQVAATGDGPDIIFWAHDRFGGYAQSGLLAEITPDKAFQDKLYPFTWDAVRYNGKLIAYPIAVEALSLIYNKDLLPNPPKTWEEIPALDKELKAKGKSALMFNLQEPYFTWPLIAADGGYAFKYENGKYDIKDVGVDNAGAKAGLTFLVDLIKNKHMNADTDYSIAEAAFNKGETAMTINGPWAWSNIDTSKVNYGVTVLPTFKGQPSKPFVGVLSAGINAASPNKELAKEFLENYLLTDEGLEAVNKDKPLGAVALKSYEEELAKDPRIAATMENAQKGEIMPNIPQMSAFWYAVRTAVINAASGRQTVDEALKDAQTNSSSHHHHHHAN…
46-2	ATG GGC AGT TCA CAC CAC CAC CAT CAT CAT AGT TCT GGC TTG GTG CCA CGC GGT TCC CAC ATG AAG ATC GAG GAA GGG AAG CTCGTA ATC TGG ATC AAC GGG GAT AAG GGT TAT AAC GGG TTA GCA GAA GTG GGT AAA AAG TTT GAA AAG GAC ACT GGT ATC AAA GTGACT GTC GAG CAC CCT GAT AAA CTC GAG GAA AAG TTT CCT CAG GTG GCG GCT ACT GGC GAT GGC CCA GAT ATC ATT TTT TGG GCGCAC GAC CGT TTC GGT GGC TAT GCA CAG TCA GGC TTA CTG GCA GAA ATT AC…	MGSSHHHHHHSSGLVPRGSHMKIEEGKLVIWINGDKGYNGLAEVGKKFEKDTGIKVTVEHPDKLEEKFPQVAATGDGPDIIFWAHDRFGGYAQSGLLAEITPDKAFQDKLYPFTWDAVRYNGKLIAYPIAVEALSLIYNKDLLPNPPKTWEEIPALDKELKAKGKSALMFNLQEPYFTWPLIAADGGYAFKYENGKYDIKDVGVDNAGAKAGLTFLVDLIKNKHMNADTDYSIAEAAFNKGETAMTINGPWAWSNIDTSKVNYGVTVLPTFKGQPSKPFVGVLSAGINAASPNKELAKEFLENYLLTDEGLEAVNKDKPLGAVALKSYEEELAKDPRIAATMENAQKGEIMPNIPQMSAFWYAVRTAVINAASGRQTVDEALKDAQTNSSSHHHHHHAN…
46-3	ATG GGC AGT TCA CAC CAC CAC CAT CAT CAT AGT TCT GGC TTG GTG CCA CGC GGT TCC CAC ATG AAG ATC GAG GAA GGG AAG CTCGTA ATC TGG ATC AAC GGG GAT AAG GGT TAT AAC GGG TTA GCA GAA GTG GGT AAA AAG TTT GAA AAG GAC ACT GGT ATC AAA GTGACT GTC GAG CAC CCT GAT AAA CTC GAG GAA AAG TTT CCT CAG GTG GCG GCT ACT GGC GAT GGC CCA GAT ATC ATT TTT TGG GCGCAC GAC CGT TTC GGT GGC TAT GCA CAG TCA GGC TTA CTG GCA GAA ATT AC…	MGSSHHHHHHSSGLVPRGSHMKIEEGKLVIWINGDKGYNGLAEVGKKFEKDTGIKVTVEHPDKLEEKFPQVAATGDGPDIIFWAHDRFGGYAQSGLLAEITPDKAFQDKLYPFTWDAVRYNGKLIAYPIAVEALSLIYNKDLLPNPPKTWEEIPALDKELKAKGKSALMFNLQEPYFTWPLIAADGGYAFKYENGKYDIKDVGVDNAGAKAGLTFLVDLIKNKHMNADTDYSIAEAAFNKGETAMTINGPWAWSNIDTSKVNYGVTVLPTFKGQPSKPFVGVLSAGINAASPNKELAKEFLENYLLTDEGLEAVNKDKPLGAVALKSYEEELAKDPRIAATMENAQKGEIMPNIPQMSAFWYAVRTAVINAASGRQTVDEALKDAQTNSSSHHHHHHAN…
47-1	ATG GGC AGT TCA CAC CAC CAC CAT CAT CAT AGT TCT GGC TTG GTG CCA CGC GGT TCC CAC ATG AAG ATC GAG GAA GGG AAG CTCGTA ATC TGG ATC AAC GGG GAT AAG GGT TAT AAC GGG TTA GCA GAA GTG GGT AAA AAG TTT GAA AAG GAC ACT GGT ATC AAA GTGACT GTC GAG CAC CCT GAT AAA CTC GAG GAA AAG TTT CCT CAG GTG GCG GCT ACT GGC GAT GGC CCA GAT ATC ATT TTT TGG GCGCAC GAC CGT TTC GGT GGC TAT GCA CAG TCA GGC TTA CTG GCA GAA ATT AC…	MGSSHHHHHHSSGLVPRGSHMKIEEGKLVIWINGDKGYNGLAEVGKKFEKDTGIKVTVEHPDKLEEKFPQVAATGDGPDIIFWAHDRFGGYAQSGLLAEITPDKAFQDKLYPFTWDAVRYNGKLIAYPIAVEALSLIYNKDLLPNPPKTWEEIPALDKELKAKGKSALMFNLQEPYFTWPLIAADGGYAFKYENGKYDIKDVGVDNAGAKAGLTFLVDLIKNKHMNADTDYSIAEAAFNKGETAMTINGPWAWSNIDTSKVNYGVTVLPTFKGQPSKPFVGVLSAGINAASPNKELAKEFLENYLLTDEGLEAVNKDKPLGAVALKSYEEELAKDPRIAATMENAQKGEIMPNIPQMSAFWYAVRTAVINAASGRQTVDEALKDAQTNSSSHHHHHHAN…
47-2	ATG GGC AGT TCA CAC CAC CAC CAT CAT CAT AGT TCT GGC TTG GTG CCA CGC GGT TCC CAC ATG AAG ATC GAG GAA GGG AAG CTCGTA ATC TGG ATC AAC GGG GAT AAG GGT TAT AAC GGG TTA GCA GAA GTG GGT AAA AAG TTT GAA AAG GAC ACT GGT ATC AAA GTGACT GTC GAG CAC CCT GAT AAA CTC GAG GAA AAG TTT CCT CAG GTG GCG GCT ACT GGC GAT GGC CCA GAT ATC ATT TTT TGG GCGCAC GAC CGT TTC GGT GGC TAT GCA CAG TCA GGC TTA CTG GCA GAA ATT AC…	MGSSHHHHHHSSGLVPRGSHMKIEEGKLVIWINGDKGYNGLAEVGKKFEKDTGIKVTVEHPDKLEEKFPQVAATGDGPDIIFWAHDRFGGYAQSGLLAEITPDKAFQDKLYPFTWDAVRYNGKLIAYPIAVEALSLIYNKDLLPNPPKTWEEIPALDKELKAKGKSALMFNLQEPYFTWPLIAADGGYAFKYENGKYDIKDVGVDNAGAKAGLTFLVDLIKNKHMNADTDYSIAEAAFNKGETAMTINGPWAWSNIDTSKVNYGVTVLPTFKGQPSKPFVGVLSAGINAASPNKELAKEFLENYLLTDEGLEAVNKDKPLGAVALKSYEEELAKDPRIAATMENAQKGEIMPNIPQMSAFWYAVRTAVINAASGRQTVDEALKDAQTNSSSHHHHHHAN…

## Sheet: Lasso peptide protease sequence
Cluster Number	Protease Nucleotide sequence (w/ MBP)	Protease amino acid sequence (w/ MBP)
1	ATG GGC AGT TCA CAC CAC CAC CAT CAT CAT AGT TCT GGC TTG GTG CCA CGC GGT TCC CAC ATG AAG ATC GAG GAA GGG AAG CTCGTA ATC TGG ATC AAC GGG GAT AAG GGT TAT AAC GGG TTA GCA GAA GTG GGT AAA AAG TTT GAA AAG GAC ACT GGT ATC AAA GTGACT GTC GAG CAC CCT GAT AAA CTC GAG GAA AAG TTT CCT CAG GTG GCG GCT ACT GGC GAT GGC CCA GAT ATC ATT TTT TGG GCGCAC GAC CGT TTC GGT GGC TAT GCA CAG TCA GGC TTA CTG GCA GAA ATT AC…	MGSSHHHHHHSSGLVPRGSHMKIEEGKLVIWINGDKGYNGLAEVGKKFEKDTGIKVTVEHPDKLEEKFPQVAATGDGPDIIFWAHDRFGGYAQSGLLAEITPDKAFQDKLYPFTWDAVRYNGKLIAYPIAVEALSLIYNKDLLPNPPKTWEEIPALDKELKAKGKSALMFNLQEPYFTWPLIAADGGYAFKYENGKYDIKDVGVDNAGAKAGLTFLVDLIKNKHMNADTDYSIAEAAFNKGETAMTINGPWAWSNIDTSKVNYGVTVLPTFKGQPSKPFVGVLSAGINAASPNKELAKEFLENYLLTDEGLEAVNKDKPLGAVALKSYEEELAKDPRIAATMENAQKGEIMPNIPQMSAFWYAVRTAVINAASGRQTVDEALKDAQTNSSSHHHHHHAN…
2	ATG GGC AGT TCA CAC CAC CAC CAT CAT CAT AGT TCT GGC TTG GTG CCA CGC GGT TCC CAC ATG AAG ATC GAG GAA GGG AAG CTCGTA ATC TGG ATC AAC GGG GAT AAG GGT TAT AAC GGG TTA GCA GAA GTG GGT AAA AAG TTT GAA AAG GAC ACT GGT ATC AAA GTGACT GTC GAG CAC CCT GAT AAA CTC GAG GAA AAG TTT CCT CAG GTG GCG GCT ACT GGC GAT GGC CCA GAT ATC ATT TTT TGG GCGCAC GAC CGT TTC GGT GGC TAT GCA CAG TCA GGC TTA CTG GCA GAA ATT AC…	MGSSHHHHHHSSGLVPRGSHMKIEEGKLVIWINGDKGYNGLAEVGKKFEKDTGIKVTVEHPDKLEEKFPQVAATGDGPDIIFWAHDRFGGYAQSGLLAEITPDKAFQDKLYPFTWDAVRYNGKLIAYPIAVEALSLIYNKDLLPNPPKTWEEIPALDKELKAKGKSALMFNLQEPYFTWPLIAADGGYAFKYENGKYDIKDVGVDNAGAKAGLTFLVDLIKNKHMNADTDYSIAEAAFNKGETAMTINGPWAWSNIDTSKVNYGVTVLPTFKGQPSKPFVGVLSAGINAASPNKELAKEFLENYLLTDEGLEAVNKDKPLGAVALKSYEEELAKDPRIAATMENAQKGEIMPNIPQMSAFWYAVRTAVINAASGRQTVDEALKDAQTNSSSHHHHHHAN…
3	ATG GGC AGT TCA CAC CAC CAC CAT CAT CAT AGT TCT GGC TTG GTG CCA CGC GGT TCC CAC ATG AAG ATC GAG GAA GGG AAG CTCGTA ATC TGG ATC AAC GGG GAT AAG GGT TAT AAC GGG TTA GCA GAA GTG GGT AAA AAG TTT GAA AAG GAC ACT GGT ATC AAA GTGACT GTC GAG CAC CCT GAT AAA CTC GAG GAA AAG TTT CCT CAG GTG GCG GCT ACT GGC GAT GGC CCA GAT ATC ATT TTT TGG GCGCAC GAC CGT TTC GGT GGC TAT GCA CAG TCA GGC TTA CTG GCA GAA ATT AC…	MGSSHHHHHHSSGLVPRGSHMKIEEGKLVIWINGDKGYNGLAEVGKKFEKDTGIKVTVEHPDKLEEKFPQVAATGDGPDIIFWAHDRFGGYAQSGLLAEITPDKAFQDKLYPFTWDAVRYNGKLIAYPIAVEALSLIYNKDLLPNPPKTWEEIPALDKELKAKGKSALMFNLQEPYFTWPLIAADGGYAFKYENGKYDIKDVGVDNAGAKAGLTFLVDLIKNKHMNADTDYSIAEAAFNKGETAMTINGPWAWSNIDTSKVNYGVTVLPTFKGQPSKPFVGVLSAGINAASPNKELAKEFLENYLLTDEGLEAVNKDKPLGAVALKSYEEELAKDPRIAATMENAQKGEIMPNIPQMSAFWYAVRTAVINAASGRQTVDEALKDAQTNSSSHHHHHHAN…
4	ATG GGC AGT TCA CAC CAC CAC CAT CAT CAT AGT TCT GGC TTG GTG CCA CGC GGT TCC CAC ATG AAG ATC GAG GAA GGG AAG CTCGTA ATC TGG ATC AAC GGG GAT AAG GGT TAT AAC GGG TTA GCA GAA GTG GGT AAA AAG TTT GAA AAG GAC ACT GGT ATC AAA GTGACT GTC GAG CAC CCT GAT AAA CTC GAG GAA AAG TTT CCT CAG GTG GCG GCT ACT GGC GAT GGC CCA GAT ATC ATT TTT TGG GCGCAC GAC CGT TTC GGT GGC TAT GCA CAG TCA GGC TTA CTG GCA GAA ATT AC…	MGSSHHHHHHSSGLVPRGSHMKIEEGKLVIWINGDKGYNGLAEVGKKFEKDTGIKVTVEHPDKLEEKFPQVAATGDGPDIIFWAHDRFGGYAQSGLLAEITPDKAFQDKLYPFTWDAVRYNGKLIAYPIAVEALSLIYNKDLLPNPPKTWEEIPALDKELKAKGKSALMFNLQEPYFTWPLIAADGGYAFKYENGKYDIKDVGVDNAGAKAGLTFLVDLIKNKHMNADTDYSIAEAAFNKGETAMTINGPWAWSNIDTSKVNYGVTVLPTFKGQPSKPFVGVLSAGINAASPNKELAKEFLENYLLTDEGLEAVNKDKPLGAVALKSYEEELAKDPRIAATMENAQKGEIMPNIPQMSAFWYAVRTAVINAASGRQTVDEALKDAQTNSSSHHHHHHAN…
5	ATG GGC AGT TCA CAC CAC CAC CAT CAT CAT AGT TCT GGC TTG GTG CCA CGC GGT TCC CAC ATG AAG ATC GAG GAA GGG AAG CTCGTA ATC TGG ATC AAC GGG GAT AAG GGT TAT AAC GGG TTA GCA GAA GTG GGT AAA AAG TTT GAA AAG GAC ACT GGT ATC AAA GTGACT GTC GAG CAC CCT GAT AAA CTC GAG GAA AAG TTT CCT CAG GTG GCG GCT ACT GGC GAT GGC CCA GAT ATC ATT TTT TGG GCGCAC GAC CGT TTC GGT GGC TAT GCA CAG TCA GGC TTA CTG GCA GAA ATT AC…	MGSSHHHHHHSSGLVPRGSHMKIEEGKLVIWINGDKGYNGLAEVGKKFEKDTGIKVTVEHPDKLEEKFPQVAATGDGPDIIFWAHDRFGGYAQSGLLAEITPDKAFQDKLYPFTWDAVRYNGKLIAYPIAVEALSLIYNKDLLPNPPKTWEEIPALDKELKAKGKSALMFNLQEPYFTWPLIAADGGYAFKYENGKYDIKDVGVDNAGAKAGLTFLVDLIKNKHMNADTDYSIAEAAFNKGETAMTINGPWAWSNIDTSKVNYGVTVLPTFKGQPSKPFVGVLSAGINAASPNKELAKEFLENYLLTDEGLEAVNKDKPLGAVALKSYEEELAKDPRIAATMENAQKGEIMPNIPQMSAFWYAVRTAVINAASGRQTVDEALKDAQTNSSSHHHHHHAN…
6	ATG GGC AGT TCA CAC CAC CAC CAT CAT CAT AGT TCT GGC TTG GTG CCA CGC GGT TCC CAC ATG AAG ATC GAG GAA GGG AAG CTCGTA ATC TGG ATC AAC GGG GAT AAG GGT TAT AAC GGG TTA GCA GAA GTG GGT AAA AAG TTT GAA AAG GAC ACT GGT ATC AAA GTGACT GTC GAG CAC CCT GAT AAA CTC GAG GAA AAG TTT CCT CAG GTG GCG GCT ACT GGC GAT GGC CCA GAT ATC ATT TTT TGG GCGCAC GAC CGT TTC GGT GGC TAT GCA CAG TCA GGC TTA CTG GCA GAA ATT AC…	MGSSHHHHHHSSGLVPRGSHMKIEEGKLVIWINGDKGYNGLAEVGKKFEKDTGIKVTVEHPDKLEEKFPQVAATGDGPDIIFWAHDRFGGYAQSGLLAEITPDKAFQDKLYPFTWDAVRYNGKLIAYPIAVEALSLIYNKDLLPNPPKTWEEIPALDKELKAKGKSALMFNLQEPYFTWPLIAADGGYAFKYENGKYDIKDVGVDNAGAKAGLTFLVDLIKNKHMNADTDYSIAEAAFNKGETAMTINGPWAWSNIDTSKVNYGVTVLPTFKGQPSKPFVGVLSAGINAASPNKELAKEFLENYLLTDEGLEAVNKDKPLGAVALKSYEEELAKDPRIAATMENAQKGEIMPNIPQMSAFWYAVRTAVINAASGRQTVDEALKDAQTNSSSHHHHHHAN…
7	ATG GGC AGT TCA CAC CAC CAC CAT CAT CAT AGT TCT GGC TTG GTG CCA CGC GGT TCC CAC ATG AAG ATC GAG GAA GGG AAG CTCGTA ATC TGG ATC AAC GGG GAT AAG GGT TAT AAC GGG TTA GCA GAA GTG GGT AAA AAG TTT GAA AAG GAC ACT GGT ATC AAA GTGACT GTC GAG CAC CCT GAT AAA CTC GAG GAA AAG TTT CCT CAG GTG GCG GCT ACT GGC GAT GGC CCA GAT ATC ATT TTT TGG GCGCAC GAC CGT TTC GGT GGC TAT GCA CAG TCA GGC TTA CTG GCA GAA ATT AC…	MGSSHHHHHHSSGLVPRGSHMKIEEGKLVIWINGDKGYNGLAEVGKKFEKDTGIKVTVEHPDKLEEKFPQVAATGDGPDIIFWAHDRFGGYAQSGLLAEITPDKAFQDKLYPFTWDAVRYNGKLIAYPIAVEALSLIYNKDLLPNPPKTWEEIPALDKELKAKGKSALMFNLQEPYFTWPLIAADGGYAFKYENGKYDIKDVGVDNAGAKAGLTFLVDLIKNKHMNADTDYSIAEAAFNKGETAMTINGPWAWSNIDTSKVNYGVTVLPTFKGQPSKPFVGVLSAGINAASPNKELAKEFLENYLLTDEGLEAVNKDKPLGAVALKSYEEELAKDPRIAATMENAQKGEIMPNIPQMSAFWYAVRTAVINAASGRQTVDEALKDAQTNSSSHHHHHHAN…
8	ATG GGC AGT TCA CAC CAC CAC CAT CAT CAT AGT TCT GGC TTG GTG CCA CGC GGT TCC CAC ATG AAG ATC GAG GAA GGG AAG CTCGTA ATC TGG ATC AAC GGG GAT AAG GGT TAT AAC GGG TTA GCA GAA GTG GGT AAA AAG TTT GAA AAG GAC ACT GGT ATC AAA GTGACT GTC GAG CAC CCT GAT AAA CTC GAG GAA AAG TTT CCT CAG GTG GCG GCT ACT GGC GAT GGC CCA GAT ATC ATT TTT TGG GCGCAC GAC CGT TTC GGT GGC TAT GCA CAG TCA GGC TTA CTG GCA GAA ATT AC…	MGSSHHHHHHSSGLVPRGSHMKIEEGKLVIWINGDKGYNGLAEVGKKFEKDTGIKVTVEHPDKLEEKFPQVAATGDGPDIIFWAHDRFGGYAQSGLLAEITPDKAFQDKLYPFTWDAVRYNGKLIAYPIAVEALSLIYNKDLLPNPPKTWEEIPALDKELKAKGKSALMFNLQEPYFTWPLIAADGGYAFKYENGKYDIKDVGVDNAGAKAGLTFLVDLIKNKHMNADTDYSIAEAAFNKGETAMTINGPWAWSNIDTSKVNYGVTVLPTFKGQPSKPFVGVLSAGINAASPNKELAKEFLENYLLTDEGLEAVNKDKPLGAVALKSYEEELAKDPRIAATMENAQKGEIMPNIPQMSAFWYAVRTAVINAASGRQTVDEALKDAQTNSSSHHHHHHAN…
9	ATG GGC AGT TCA CAC CAC CAC CAT CAT CAT AGT TCT GGC TTG GTG CCA CGC GGT TCC CAC ATG AAG ATC GAG GAA GGG AAG CTCGTA ATC TGG ATC AAC GGG GAT AAG GGT TAT AAC GGG TTA GCA GAA GTG GGT AAA AAG TTT GAA AAG GAC ACT GGT ATC AAA GTGACT GTC GAG CAC CCT GAT AAA CTC GAG GAA AAG TTT CCT CAG GTG GCG GCT ACT GGC GAT GGC CCA GAT ATC ATT TTT TGG GCGCAC GAC CGT TTC GGT GGC TAT GCA CAG TCA GGC TTA CTG GCA GAA ATT AC…	MGSSHHHHHHSSGLVPRGSHMKIEEGKLVIWINGDKGYNGLAEVGKKFEKDTGIKVTVEHPDKLEEKFPQVAATGDGPDIIFWAHDRFGGYAQSGLLAEITPDKAFQDKLYPFTWDAVRYNGKLIAYPIAVEALSLIYNKDLLPNPPKTWEEIPALDKELKAKGKSALMFNLQEPYFTWPLIAADGGYAFKYENGKYDIKDVGVDNAGAKAGLTFLVDLIKNKHMNADTDYSIAEAAFNKGETAMTINGPWAWSNIDTSKVNYGVTVLPTFKGQPSKPFVGVLSAGINAASPNKELAKEFLENYLLTDEGLEAVNKDKPLGAVALKSYEEELAKDPRIAATMENAQKGEIMPNIPQMSAFWYAVRTAVINAASGRQTVDEALKDAQTNSSSHHHHHHAN…
10	ATG GGC AGT TCA CAC CAC CAC CAT CAT CAT AGT TCT GGC TTG GTG CCA CGC GGT TCC CAC ATG AAG ATC GAG GAA GGG AAG CTCGTA ATC TGG ATC AAC GGG GAT AAG GGT TAT AAC GGG TTA GCA GAA GTG GGT AAA AAG TTT GAA AAG GAC ACT GGT ATC AAA GTGACT GTC GAG CAC CCT GAT AAA CTC GAG GAA AAG TTT CCT CAG GTG GCG GCT ACT GGC GAT GGC CCA GAT ATC ATT TTT TGG GCGCAC GAC CGT TTC GGT GGC TAT GCA CAG TCA GGC TTA CTG GCA GAA ATT AC…	MGSSHHHHHHSSGLVPRGSHMKIEEGKLVIWINGDKGYNGLAEVGKKFEKDTGIKVTVEHPDKLEEKFPQVAATGDGPDIIFWAHDRFGGYAQSGLLAEITPDKAFQDKLYPFTWDAVRYNGKLIAYPIAVEALSLIYNKDLLPNPPKTWEEIPALDKELKAKGKSALMFNLQEPYFTWPLIAADGGYAFKYENGKYDIKDVGVDNAGAKAGLTFLVDLIKNKHMNADTDYSIAEAAFNKGETAMTINGPWAWSNIDTSKVNYGVTVLPTFKGQPSKPFVGVLSAGINAASPNKELAKEFLENYLLTDEGLEAVNKDKPLGAVALKSYEEELAKDPRIAATMENAQKGEIMPNIPQMSAFWYAVRTAVINAASGRQTVDEALKDAQTNSSSHHHHHHAN…
11	ATG GGC AGT TCA CAC CAC CAC CAT CAT CAT AGT TCT GGC TTG GTG CCA CGC GGT TCC CAC ATG AAG ATC GAG GAA GGG AAG CTCGTA ATC TGG ATC AAC GGG GAT AAG GGT TAT AAC GGG TTA GCA GAA GTG GGT AAA AAG TTT GAA AAG GAC ACT GGT ATC AAA GTGACT GTC GAG CAC CCT GAT AAA CTC GAG GAA AAG TTT CCT CAG GTG GCG GCT ACT GGC GAT GGC CCA GAT ATC ATT TTT TGG GCGCAC GAC CGT TTC GGT GGC TAT GCA CAG TCA GGC TTA CTG GCA GAA ATT AC…	MGSSHHHHHHSSGLVPRGSHMKIEEGKLVIWINGDKGYNGLAEVGKKFEKDTGIKVTVEHPDKLEEKFPQVAATGDGPDIIFWAHDRFGGYAQSGLLAEITPDKAFQDKLYPFTWDAVRYNGKLIAYPIAVEALSLIYNKDLLPNPPKTWEEIPALDKELKAKGKSALMFNLQEPYFTWPLIAADGGYAFKYENGKYDIKDVGVDNAGAKAGLTFLVDLIKNKHMNADTDYSIAEAAFNKGETAMTINGPWAWSNIDTSKVNYGVTVLPTFKGQPSKPFVGVLSAGINAASPNKELAKEFLENYLLTDEGLEAVNKDKPLGAVALKSYEEELAKDPRIAATMENAQKGEIMPNIPQMSAFWYAVRTAVINAASGRQTVDEALKDAQTNSSSHHHHHHAN…
12	ATG GGC AGT TCA CAC CAC CAC CAT CAT CAT AGT TCT GGC TTG GTG CCA CGC GGT TCC CAC ATG AAG ATC GAG GAA GGG AAG CTCGTA ATC TGG ATC AAC GGG GAT AAG GGT TAT AAC GGG TTA GCA GAA GTG GGT AAA AAG TTT GAA AAG GAC ACT GGT ATC AAA GTGACT GTC GAG CAC CCT GAT AAA CTC GAG GAA AAG TTT CCT CAG GTG GCG GCT ACT GGC GAT GGC CCA GAT ATC ATT TTT TGG GCGCAC GAC CGT TTC GGT GGC TAT GCA CAG TCA GGC TTA CTG GCA GAA ATT AC…	MGSSHHHHHHSSGLVPRGSHMKIEEGKLVIWINGDKGYNGLAEVGKKFEKDTGIKVTVEHPDKLEEKFPQVAATGDGPDIIFWAHDRFGGYAQSGLLAEITPDKAFQDKLYPFTWDAVRYNGKLIAYPIAVEALSLIYNKDLLPNPPKTWEEIPALDKELKAKGKSALMFNLQEPYFTWPLIAADGGYAFKYENGKYDIKDVGVDNAGAKAGLTFLVDLIKNKHMNADTDYSIAEAAFNKGETAMTINGPWAWSNIDTSKVNYGVTVLPTFKGQPSKPFVGVLSAGINAASPNKELAKEFLENYLLTDEGLEAVNKDKPLGAVALKSYEEELAKDPRIAATMENAQKGEIMPNIPQMSAFWYAVRTAVINAASGRQTVDEALKDAQTNSSSHHHHHHAN…
13	ATG GGC AGT TCA CAC CAC CAC CAT CAT CAT AGT TCT GGC TTG GTG CCA CGC GGT TCC CAC ATG AAG ATC GAG GAA GGG AAG CTCGTA ATC TGG ATC AAC GGG GAT AAG GGT TAT AAC GGG TTA GCA GAA GTG GGT AAA AAG TTT GAA AAG GAC ACT GGT ATC AAA GTGACT GTC GAG CAC CCT GAT AAA CTC GAG GAA AAG TTT CCT CAG GTG GCG GCT ACT GGC GAT GGC CCA GAT ATC ATT TTT TGG GCGCAC GAC CGT TTC GGT GGC TAT GCA CAG TCA GGC TTA CTG GCA GAA ATT AC…	MGSSHHHHHHSSGLVPRGSHMKIEEGKLVIWINGDKGYNGLAEVGKKFEKDTGIKVTVEHPDKLEEKFPQVAATGDGPDIIFWAHDRFGGYAQSGLLAEITPDKAFQDKLYPFTWDAVRYNGKLIAYPIAVEALSLIYNKDLLPNPPKTWEEIPALDKELKAKGKSALMFNLQEPYFTWPLIAADGGYAFKYENGKYDIKDVGVDNAGAKAGLTFLVDLIKNKHMNADTDYSIAEAAFNKGETAMTINGPWAWSNIDTSKVNYGVTVLPTFKGQPSKPFVGVLSAGINAASPNKELAKEFLENYLLTDEGLEAVNKDKPLGAVALKSYEEELAKDPRIAATMENAQKGEIMPNIPQMSAFWYAVRTAVINAASGRQTVDEALKDAQTNSSSHHHHHHAN…
14	ATG GGC AGT TCA CAC CAC CAC CAT CAT CAT AGT TCT GGC TTG GTG CCA CGC GGT TCC CAC ATG AAG ATC GAG GAA GGG AAG CTCGTA ATC TGG ATC AAC GGG GAT AAG GGT TAT AAC GGG TTA GCA GAA GTG GGT AAA AAG TTT GAA AAG GAC ACT GGT ATC AAA GTGACT GTC GAG CAC CCT GAT AAA CTC GAG GAA AAG TTT CCT CAG GTG GCG GCT ACT GGC GAT GGC CCA GAT ATC ATT TTT TGG GCGCAC GAC CGT TTC GGT GGC TAT GCA CAG TCA GGC TTA CTG GCA GAA ATT AC…	MGSSHHHHHHSSGLVPRGSHMKIEEGKLVIWINGDKGYNGLAEVGKKFEKDTGIKVTVEHPDKLEEKFPQVAATGDGPDIIFWAHDRFGGYAQSGLLAEITPDKAFQDKLYPFTWDAVRYNGKLIAYPIAVEALSLIYNKDLLPNPPKTWEEIPALDKELKAKGKSALMFNLQEPYFTWPLIAADGGYAFKYENGKYDIKDVGVDNAGAKAGLTFLVDLIKNKHMNADTDYSIAEAAFNKGETAMTINGPWAWSNIDTSKVNYGVTVLPTFKGQPSKPFVGVLSAGINAASPNKELAKEFLENYLLTDEGLEAVNKDKPLGAVALKSYEEELAKDPRIAATMENAQKGEIMPNIPQMSAFWYAVRTAVINAASGRQTVDEALKDAQTNSSSHHHHHHAN…
15	ATG GGC AGT TCA CAC CAC CAC CAT CAT CAT AGT TCT GGC TTG GTG CCA CGC GGT TCC CAC ATG AAG ATC GAG GAA GGG AAG CTCGTA ATC TGG ATC AAC GGG GAT AAG GGT TAT AAC GGG TTA GCA GAA GTG GGT AAA AAG TTT GAA AAG GAC ACT GGT ATC AAA GTGACT GTC GAG CAC CCT GAT AAA CTC GAG GAA AAG TTT CCT CAG GTG GCG GCT ACT GGC GAT GGC CCA GAT ATC ATT TTT TGG GCGCAC GAC CGT TTC GGT GGC TAT GCA CAG TCA GGC TTA CTG GCA GAA ATT AC…	MGSSHHHHHHSSGLVPRGSHMKIEEGKLVIWINGDKGYNGLAEVGKKFEKDTGIKVTVEHPDKLEEKFPQVAATGDGPDIIFWAHDRFGGYAQSGLLAEITPDKAFQDKLYPFTWDAVRYNGKLIAYPIAVEALSLIYNKDLLPNPPKTWEEIPALDKELKAKGKSALMFNLQEPYFTWPLIAADGGYAFKYENGKYDIKDVGVDNAGAKAGLTFLVDLIKNKHMNADTDYSIAEAAFNKGETAMTINGPWAWSNIDTSKVNYGVTVLPTFKGQPSKPFVGVLSAGINAASPNKELAKEFLENYLLTDEGLEAVNKDKPLGAVALKSYEEELAKDPRIAATMENAQKGEIMPNIPQMSAFWYAVRTAVINAASGRQTVDEALKDAQTNSSSHHHHHHAN…
16	ATG GGC AGT TCA CAC CAC CAC CAT CAT CAT AGT TCT GGC TTG GTG CCA CGC GGT TCC CAC ATG AAG ATC GAG GAA GGG AAG CTCGTA ATC TGG ATC AAC GGG GAT AAG GGT TAT AAC GGG TTA GCA GAA GTG GGT AAA AAG TTT GAA AAG GAC ACT GGT ATC AAA GTGACT GTC GAG CAC CCT GAT AAA CTC GAG GAA AAG TTT CCT CAG GTG GCG GCT ACT GGC GAT GGC CCA GAT ATC ATT TTT TGG GCGCAC GAC CGT TTC GGT GGC TAT GCA CAG TCA GGC TTA CTG GCA GAA ATT AC…	MGSSHHHHHHSSGLVPRGSHMKIEEGKLVIWINGDKGYNGLAEVGKKFEKDTGIKVTVEHPDKLEEKFPQVAATGDGPDIIFWAHDRFGGYAQSGLLAEITPDKAFQDKLYPFTWDAVRYNGKLIAYPIAVEALSLIYNKDLLPNPPKTWEEIPALDKELKAKGKSALMFNLQEPYFTWPLIAADGGYAFKYENGKYDIKDVGVDNAGAKAGLTFLVDLIKNKHMNADTDYSIAEAAFNKGETAMTINGPWAWSNIDTSKVNYGVTVLPTFKGQPSKPFVGVLSAGINAASPNKELAKEFLENYLLTDEGLEAVNKDKPLGAVALKSYEEELAKDPRIAATMENAQKGEIMPNIPQMSAFWYAVRTAVINAASGRQTVDEALKDAQTNSSSHHHHHHAN…
17	ATG GGC AGT TCA CAC CAC CAC CAT CAT CAT AGT TCT GGC TTG GTG CCA CGC GGT TCC CAC ATG AAG ATC GAG GAA GGG AAG CTCGTA ATC TGG ATC AAC GGG GAT AAG GGT TAT AAC GGG TTA GCA GAA GTG GGT AAA AAG TTT GAA AAG GAC ACT GGT ATC AAA GTGACT GTC GAG CAC CCT GAT AAA CTC GAG GAA AAG TTT CCT CAG GTG GCG GCT ACT GGC GAT GGC CCA GAT ATC ATT TTT TGG GCGCAC GAC CGT TTC GGT GGC TAT GCA CAG TCA GGC TTA CTG GCA GAA ATT AC…	MGSSHHHHHHSSGLVPRGSHMKIEEGKLVIWINGDKGYNGLAEVGKKFEKDTGIKVTVEHPDKLEEKFPQVAATGDGPDIIFWAHDRFGGYAQSGLLAEITPDKAFQDKLYPFTWDAVRYNGKLIAYPIAVEALSLIYNKDLLPNPPKTWEEIPALDKELKAKGKSALMFNLQEPYFTWPLIAADGGYAFKYENGKYDIKDVGVDNAGAKAGLTFLVDLIKNKHMNADTDYSIAEAAFNKGETAMTINGPWAWSNIDTSKVNYGVTVLPTFKGQPSKPFVGVLSAGINAASPNKELAKEFLENYLLTDEGLEAVNKDKPLGAVALKSYEEELAKDPRIAATMENAQKGEIMPNIPQMSAFWYAVRTAVINAASGRQTVDEALKDAQTNSSSHHHHHHAN…
18	ATG GGC AGT TCA CAC CAC CAC CAT CAT CAT AGT TCT GGC TTG GTG CCA CGC GGT TCC CAC ATG AAG ATC GAG GAA GGG AAG CTCGTA ATC TGG ATC AAC GGG GAT AAG GGT TAT AAC GGG TTA GCA GAA GTG GGT AAA AAG TTT GAA AAG GAC ACT GGT ATC AAA GTGACT GTC GAG CAC CCT GAT AAA CTC GAG GAA AAG TTT CCT CAG GTG GCG GCT ACT GGC GAT GGC CCA GAT ATC ATT TTT TGG GCGCAC GAC CGT TTC GGT GGC TAT GCA CAG TCA GGC TTA CTG GCA GAA ATT AC…	MGSSHHHHHHSSGLVPRGSHMKIEEGKLVIWINGDKGYNGLAEVGKKFEKDTGIKVTVEHPDKLEEKFPQVAATGDGPDIIFWAHDRFGGYAQSGLLAEITPDKAFQDKLYPFTWDAVRYNGKLIAYPIAVEALSLIYNKDLLPNPPKTWEEIPALDKELKAKGKSALMFNLQEPYFTWPLIAADGGYAFKYENGKYDIKDVGVDNAGAKAGLTFLVDLIKNKHMNADTDYSIAEAAFNKGETAMTINGPWAWSNIDTSKVNYGVTVLPTFKGQPSKPFVGVLSAGINAASPNKELAKEFLENYLLTDEGLEAVNKDKPLGAVALKSYEEELAKDPRIAATMENAQKGEIMPNIPQMSAFWYAVRTAVINAASGRQTVDEALKDAQTNSSSHHHHHHAN…
19	ATG GGC AGT TCA CAC CAC CAC CAT CAT CAT AGT TCT GGC TTG GTG CCA CGC GGT TCC CAC ATG AAG ATC GAG GAA GGG AAG CTCGTA ATC TGG ATC AAC GGG GAT AAG GGT TAT AAC GGG TTA GCA GAA GTG GGT AAA AAG TTT GAA AAG GAC ACT GGT ATC AAA GTGACT GTC GAG CAC CCT GAT AAA CTC GAG GAA AAG TTT CCT CAG GTG GCG GCT ACT GGC GAT GGC CCA GAT ATC ATT TTT TGG GCGCAC GAC CGT TTC GGT GGC TAT GCA CAG TCA GGC TTA CTG GCA GAA ATT AC…	MGSSHHHHHHSSGLVPRGSHMKIEEGKLVIWINGDKGYNGLAEVGKKFEKDTGIKVTVEHPDKLEEKFPQVAATGDGPDIIFWAHDRFGGYAQSGLLAEITPDKAFQDKLYPFTWDAVRYNGKLIAYPIAVEALSLIYNKDLLPNPPKTWEEIPALDKELKAKGKSALMFNLQEPYFTWPLIAADGGYAFKYENGKYDIKDVGVDNAGAKAGLTFLVDLIKNKHMNADTDYSIAEAAFNKGETAMTINGPWAWSNIDTSKVNYGVTVLPTFKGQPSKPFVGVLSAGINAASPNKELAKEFLENYLLTDEGLEAVNKDKPLGAVALKSYEEELAKDPRIAATMENAQKGEIMPNIPQMSAFWYAVRTAVINAASGRQTVDEALKDAQTNSSSHHHHHHAN…
20	ATG GGC AGT TCA CAC CAC CAC CAT CAT CAT AGT TCT GGC TTG GTG CCA CGC GGT TCC CAC ATG AAG ATC GAG GAA GGG AAG CTCGTA ATC TGG ATC AAC GGG GAT AAG GGT TAT AAC GGG TTA GCA GAA GTG GGT AAA AAG TTT GAA AAG GAC ACT GGT ATC AAA GTGACT GTC GAG CAC CCT GAT AAA CTC GAG GAA AAG TTT CCT CAG GTG GCG GCT ACT GGC GAT GGC CCA GAT ATC ATT TTT TGG GCGCAC GAC CGT TTC GGT GGC TAT GCA CAG TCA GGC TTA CTG GCA GAA ATT AC…	MGSSHHHHHHSSGLVPRGSHMKIEEGKLVIWINGDKGYNGLAEVGKKFEKDTGIKVTVEHPDKLEEKFPQVAATGDGPDIIFWAHDRFGGYAQSGLLAEITPDKAFQDKLYPFTWDAVRYNGKLIAYPIAVEALSLIYNKDLLPNPPKTWEEIPALDKELKAKGKSALMFNLQEPYFTWPLIAADGGYAFKYENGKYDIKDVGVDNAGAKAGLTFLVDLIKNKHMNADTDYSIAEAAFNKGETAMTINGPWAWSNIDTSKVNYGVTVLPTFKGQPSKPFVGVLSAGINAASPNKELAKEFLENYLLTDEGLEAVNKDKPLGAVALKSYEEELAKDPRIAATMENAQKGEIMPNIPQMSAFWYAVRTAVINAASGRQTVDEALKDAQTNSSSHHHHHHAN…
21	ATG GGC AGT TCA CAC CAC CAC CAT CAT CAT AGT TCT GGC TTG GTG CCA CGC GGT TCC CAC ATG AAG ATC GAG GAA GGG AAG CTCGTA ATC TGG ATC AAC GGG GAT AAG GGT TAT AAC GGG TTA GCA GAA GTG GGT AAA AAG TTT GAA AAG GAC ACT GGT ATC AAA GTGACT GTC GAG CAC CCT GAT AAA CTC GAG GAA AAG TTT CCT CAG GTG GCG GCT ACT GGC GAT GGC CCA GAT ATC ATT TTT TGG GCGCAC GAC CGT TTC GGT GGC TAT GCA CAG TCA GGC TTA CTG GCA GAA ATT AC…	MGSSHHHHHHSSGLVPRGSHMKIEEGKLVIWINGDKGYNGLAEVGKKFEKDTGIKVTVEHPDKLEEKFPQVAATGDGPDIIFWAHDRFGGYAQSGLLAEITPDKAFQDKLYPFTWDAVRYNGKLIAYPIAVEALSLIYNKDLLPNPPKTWEEIPALDKELKAKGKSALMFNLQEPYFTWPLIAADGGYAFKYENGKYDIKDVGVDNAGAKAGLTFLVDLIKNKHMNADTDYSIAEAAFNKGETAMTINGPWAWSNIDTSKVNYGVTVLPTFKGQPSKPFVGVLSAGINAASPNKELAKEFLENYLLTDEGLEAVNKDKPLGAVALKSYEEELAKDPRIAATMENAQKGEIMPNIPQMSAFWYAVRTAVINAASGRQTVDEALKDAQTNSSSHHHHHHAN…
22	ATG GGC AGT TCA CAC CAC CAC CAT CAT CAT AGT TCT GGC TTG GTG CCA CGC GGT TCC CAC ATG AAG ATC GAG GAA GGG AAG CTCGTA ATC TGG ATC AAC GGG GAT AAG GGT TAT AAC GGG TTA GCA GAA GTG GGT AAA AAG TTT GAA AAG GAC ACT GGT ATC AAA GTGACT GTC GAG CAC CCT GAT AAA CTC GAG GAA AAG TTT CCT CAG GTG GCG GCT ACT GGC GAT GGC CCA GAT ATC ATT TTT TGG GCGCAC GAC CGT TTC GGT GGC TAT GCA CAG TCA GGC TTA CTG GCA GAA ATT AC…	MGSSHHHHHHSSGLVPRGSHMKIEEGKLVIWINGDKGYNGLAEVGKKFEKDTGIKVTVEHPDKLEEKFPQVAATGDGPDIIFWAHDRFGGYAQSGLLAEITPDKAFQDKLYPFTWDAVRYNGKLIAYPIAVEALSLIYNKDLLPNPPKTWEEIPALDKELKAKGKSALMFNLQEPYFTWPLIAADGGYAFKYENGKYDIKDVGVDNAGAKAGLTFLVDLIKNKHMNADTDYSIAEAAFNKGETAMTINGPWAWSNIDTSKVNYGVTVLPTFKGQPSKPFVGVLSAGINAASPNKELAKEFLENYLLTDEGLEAVNKDKPLGAVALKSYEEELAKDPRIAATMENAQKGEIMPNIPQMSAFWYAVRTAVINAASGRQTVDEALKDAQTNSSSHHHHHHAN…
23	ATG GGC AGT TCA CAC CAC CAC CAT CAT CAT AGT TCT GGC TTG GTG CCA CGC GGT TCC CAC ATG AAG ATC GAG GAA GGG AAG CTCGTA ATC TGG ATC AAC GGG GAT AAG GGT TAT AAC GGG TTA GCA GAA GTG GGT AAA AAG TTT GAA AAG GAC ACT GGT ATC AAA GTGACT GTC GAG CAC CCT GAT AAA CTC GAG GAA AAG TTT CCT CAG GTG GCG GCT ACT GGC GAT GGC CCA GAT ATC ATT TTT TGG GCGCAC GAC CGT TTC GGT GGC TAT GCA CAG TCA GGC TTA CTG GCA GAA ATT AC…	MGSSHHHHHHSSGLVPRGSHMKIEEGKLVIWINGDKGYNGLAEVGKKFEKDTGIKVTVEHPDKLEEKFPQVAATGDGPDIIFWAHDRFGGYAQSGLLAEITPDKAFQDKLYPFTWDAVRYNGKLIAYPIAVEALSLIYNKDLLPNPPKTWEEIPALDKELKAKGKSALMFNLQEPYFTWPLIAADGGYAFKYENGKYDIKDVGVDNAGAKAGLTFLVDLIKNKHMNADTDYSIAEAAFNKGETAMTINGPWAWSNIDTSKVNYGVTVLPTFKGQPSKPFVGVLSAGINAASPNKELAKEFLENYLLTDEGLEAVNKDKPLGAVALKSYEEELAKDPRIAATMENAQKGEIMPNIPQMSAFWYAVRTAVINAASGRQTVDEALKDAQTNSSSHHHHHHAN…
24	ATG GGC AGT TCA CAC CAC CAC CAT CAT CAT AGT TCT GGC TTG GTG CCA CGC GGT TCC CAC ATG AAG ATC GAG GAA GGG AAG CTCGTA ATC TGG ATC AAC GGG GAT AAG GGT TAT AAC GGG TTA GCA GAA GTG GGT AAA AAG TTT GAA AAG GAC ACT GGT ATC AAA GTGACT GTC GAG CAC CCT GAT AAA CTC GAG GAA AAG TTT CCT CAG GTG GCG GCT ACT GGC GAT GGC CCA GAT ATC ATT TTT TGG GCGCAC GAC CGT TTC GGT GGC TAT GCA CAG TCA GGC TTA CTG GCA GAA ATT AC…	MGSSHHHHHHSSGLVPRGSHMKIEEGKLVIWINGDKGYNGLAEVGKKFEKDTGIKVTVEHPDKLEEKFPQVAATGDGPDIIFWAHDRFGGYAQSGLLAEITPDKAFQDKLYPFTWDAVRYNGKLIAYPIAVEALSLIYNKDLLPNPPKTWEEIPALDKELKAKGKSALMFNLQEPYFTWPLIAADGGYAFKYENGKYDIKDVGVDNAGAKAGLTFLVDLIKNKHMNADTDYSIAEAAFNKGETAMTINGPWAWSNIDTSKVNYGVTVLPTFKGQPSKPFVGVLSAGINAASPNKELAKEFLENYLLTDEGLEAVNKDKPLGAVALKSYEEELAKDPRIAATMENAQKGEIMPNIPQMSAFWYAVRTAVINAASGRQTVDEALKDAQTNSSSHHHHHHAN…
25	ATG GGC AGT TCA CAC CAC CAC CAT CAT CAT AGT TCT GGC TTG GTG CCA CGC GGT TCC CAC ATG AAG ATC GAG GAA GGG AAG CTCGTA ATC TGG ATC AAC GGG GAT AAG GGT TAT AAC GGG TTA GCA GAA GTG GGT AAA AAG TTT GAA AAG GAC ACT GGT ATC AAA GTGACT GTC GAG CAC CCT GAT AAA CTC GAG GAA AAG TTT CCT CAG GTG GCG GCT ACT GGC GAT GGC CCA GAT ATC ATT TTT TGG GCGCAC GAC CGT TTC GGT GGC TAT GCA CAG TCA GGC TTA CTG GCA GAA ATT AC…	MGSSHHHHHHSSGLVPRGSHMKIEEGKLVIWINGDKGYNGLAEVGKKFEKDTGIKVTVEHPDKLEEKFPQVAATGDGPDIIFWAHDRFGGYAQSGLLAEITPDKAFQDKLYPFTWDAVRYNGKLIAYPIAVEALSLIYNKDLLPNPPKTWEEIPALDKELKAKGKSALMFNLQEPYFTWPLIAADGGYAFKYENGKYDIKDVGVDNAGAKAGLTFLVDLIKNKHMNADTDYSIAEAAFNKGETAMTINGPWAWSNIDTSKVNYGVTVLPTFKGQPSKPFVGVLSAGINAASPNKELAKEFLENYLLTDEGLEAVNKDKPLGAVALKSYEEELAKDPRIAATMENAQKGEIMPNIPQMSAFWYAVRTAVINAASGRQTVDEALKDAQTNSSSHHHHHHAN…
26	ATG GGC AGT TCA CAC CAC CAC CAT CAT CAT AGT TCT GGC TTG GTG CCA CGC GGT TCC CAC ATG AAG ATC GAG GAA GGG AAG CTCGTA ATC TGG ATC AAC GGG GAT AAG GGT TAT AAC GGG TTA GCA GAA GTG GGT AAA AAG TTT GAA AAG GAC ACT GGT ATC AAA GTGACT GTC GAG CAC CCT GAT AAA CTC GAG GAA AAG TTT CCT CAG GTG GCG GCT ACT GGC GAT GGC CCA GAT ATC ATT TTT TGG GCGCAC GAC CGT TTC GGT GGC TAT GCA CAG TCA GGC TTA CTG GCA GAA ATT AC…	MGSSHHHHHHSSGLVPRGSHMKIEEGKLVIWINGDKGYNGLAEVGKKFEKDTGIKVTVEHPDKLEEKFPQVAATGDGPDIIFWAHDRFGGYAQSGLLAEITPDKAFQDKLYPFTWDAVRYNGKLIAYPIAVEALSLIYNKDLLPNPPKTWEEIPALDKELKAKGKSALMFNLQEPYFTWPLIAADGGYAFKYENGKYDIKDVGVDNAGAKAGLTFLVDLIKNKHMNADTDYSIAEAAFNKGETAMTINGPWAWSNIDTSKVNYGVTVLPTFKGQPSKPFVGVLSAGINAASPNKELAKEFLENYLLTDEGLEAVNKDKPLGAVALKSYEEELAKDPRIAATMENAQKGEIMPNIPQMSAFWYAVRTAVINAASGRQTVDEALKDAQTNSSSHHHHHHAN…
27	ATG GGC AGT TCA CAC CAC CAC CAT CAT CAT AGT TCT GGC TTG GTG CCA CGC GGT TCC CAC ATG AAG ATC GAG GAA GGG AAG CTCGTA ATC TGG ATC AAC GGG GAT AAG GGT TAT AAC GGG TTA GCA GAA GTG GGT AAA AAG TTT GAA AAG GAC ACT GGT ATC AAA GTGACT GTC GAG CAC CCT GAT AAA CTC GAG GAA AAG TTT CCT CAG GTG GCG GCT ACT GGC GAT GGC CCA GAT ATC ATT TTT TGG GCGCAC GAC CGT TTC GGT GGC TAT GCA CAG TCA GGC TTA CTG GCA GAA ATT AC…	MGSSHHHHHHSSGLVPRGSHMKIEEGKLVIWINGDKGYNGLAEVGKKFEKDTGIKVTVEHPDKLEEKFPQVAATGDGPDIIFWAHDRFGGYAQSGLLAEITPDKAFQDKLYPFTWDAVRYNGKLIAYPIAVEALSLIYNKDLLPNPPKTWEEIPALDKELKAKGKSALMFNLQEPYFTWPLIAADGGYAFKYENGKYDIKDVGVDNAGAKAGLTFLVDLIKNKHMNADTDYSIAEAAFNKGETAMTINGPWAWSNIDTSKVNYGVTVLPTFKGQPSKPFVGVLSAGINAASPNKELAKEFLENYLLTDEGLEAVNKDKPLGAVALKSYEEELAKDPRIAATMENAQKGEIMPNIPQMSAFWYAVRTAVINAASGRQTVDEALKDAQTNSSSHHHHHHAN…
28*	ATG GGC AGT TCA CAC CAC CAC CAT CAT CAT AGT TCT GGC TTG GTG CCA CGC GGT TCC CAC ATG AAG ATC GAG GAA GGG AAG CTCGTA ATC TGG ATC AAC GGG GAT AAG GGT TAT AAC GGG TTA GCA GAA GTG GGT AAA AAG TTT GAA AAG GAC ACT GGT ATC AAA GTGACT GTC GAG CAC CCT GAT AAA CTC GAG GAA AAG TTT CCT CAG GTG GCG GCT ACT GGC GAT GGC CCA GAT ATC ATT TTT TGG GCGCAC GAC CGT TTC GGT GGC TAT GCA CAG TCA GGC TTA CTG GCA GAA ATT AC…	MGSSHHHHHHSSGLVPRGSHMKIEEGKLVIWINGDKGYNGLAEVGKKFEKDTGIKVTVEHPDKLEEKFPQVAATGDGPDIIFWAHDRFGGYAQSGLLAEITPDKAFQDKLYPFTWDAVRYNGKLIAYPIAVEALSLIYNKDLLPNPPKTWEEIPALDKELKAKGKSALMFNLQEPYFTWPLIAADGGYAFKYENGKYDIKDVGVDNAGAKAGLTFLVDLIKNKHMNADTDYSIAEAAFNKGETAMTINGPWAWSNIDTSKVNYGVTVLPTFKGQPSKPFVGVLSAGINAASPNKELAKEFLENYLLTDEGLEAVNKDKPLGAVALKSYEEELAKDPRIAATMENAQKGEIMPNIPQMSAFWYAVRTAVINAASGRQTVDEALKDAQTNSSSHHHHHHAN…
29	ATG GGC AGT TCA CAC CAC CAC CAT CAT CAT AGT TCT GGC TTG GTG CCA CGC GGT TCC CAC ATG AAG ATC GAG GAA GGG AAG CTCGTA ATC TGG ATC AAC GGG GAT AAG GGT TAT AAC GGG TTA GCA GAA GTG GGT AAA AAG TTT GAA AAG GAC ACT GGT ATC AAA GTGACT GTC GAG CAC CCT GAT AAA CTC GAG GAA AAG TTT CCT CAG GTG GCG GCT ACT GGC GAT GGC CCA GAT ATC ATT TTT TGG GCGCAC GAC CGT TTC GGT GGC TAT GCA CAG TCA GGC TTA CTG GCA GAA ATT AC…	MGSSHHHHHHSSGLVPRGSHMKIEEGKLVIWINGDKGYNGLAEVGKKFEKDTGIKVTVEHPDKLEEKFPQVAATGDGPDIIFWAHDRFGGYAQSGLLAEITPDKAFQDKLYPFTWDAVRYNGKLIAYPIAVEALSLIYNKDLLPNPPKTWEEIPALDKELKAKGKSALMFNLQEPYFTWPLIAADGGYAFKYENGKYDIKDVGVDNAGAKAGLTFLVDLIKNKHMNADTDYSIAEAAFNKGETAMTINGPWAWSNIDTSKVNYGVTVLPTFKGQPSKPFVGVLSAGINAASPNKELAKEFLENYLLTDEGLEAVNKDKPLGAVALKSYEEELAKDPRIAATMENAQKGEIMPNIPQMSAFWYAVRTAVINAASGRQTVDEALKDAQTNSSSHHHHHHAN…
30	ATG GGC AGT TCA CAC CAC CAC CAT CAT CAT AGT TCT GGC TTG GTG CCA CGC GGT TCC CAC ATG AAG ATC GAG GAA GGG AAG CTCGTA ATC TGG ATC AAC GGG GAT AAG GGT TAT AAC GGG TTA GCA GAA GTG GGT AAA AAG TTT GAA AAG GAC ACT GGT ATC AAA GTGACT GTC GAG CAC CCT GAT AAA CTC GAG GAA AAG TTT CCT CAG GTG GCG GCT ACT GGC GAT GGC CCA GAT ATC ATT TTT TGG GCGCAC GAC CGT TTC GGT GGC TAT GCA CAG TCA GGC TTA CTG GCA GAA ATT AC…	MGSSHHHHHHSSGLVPRGSHMKIEEGKLVIWINGDKGYNGLAEVGKKFEKDTGIKVTVEHPDKLEEKFPQVAATGDGPDIIFWAHDRFGGYAQSGLLAEITPDKAFQDKLYPFTWDAVRYNGKLIAYPIAVEALSLIYNKDLLPNPPKTWEEIPALDKELKAKGKSALMFNLQEPYFTWPLIAADGGYAFKYENGKYDIKDVGVDNAGAKAGLTFLVDLIKNKHMNADTDYSIAEAAFNKGETAMTINGPWAWSNIDTSKVNYGVTVLPTFKGQPSKPFVGVLSAGINAASPNKELAKEFLENYLLTDEGLEAVNKDKPLGAVALKSYEEELAKDPRIAATMENAQKGEIMPNIPQMSAFWYAVRTAVINAASGRQTVDEALKDAQTNSSSHHHHHHAN…
31	ATG GGC AGT TCA CAC CAC CAC CAT CAT CAT AGT TCT GGC TTG GTG CCA CGC GGT TCC CAC ATG AAG ATC GAG GAA GGG AAG CTCGTA ATC TGG ATC AAC GGG GAT AAG GGT TAT AAC GGG TTA GCA GAA GTG GGT AAA AAG TTT GAA AAG GAC ACT GGT ATC AAA GTGACT GTC GAG CAC CCT GAT AAA CTC GAG GAA AAG TTT CCT CAG GTG GCG GCT ACT GGC GAT GGC CCA GAT ATC ATT TTT TGG GCGCAC GAC CGT TTC GGT GGC TAT GCA CAG TCA GGC TTA CTG GCA GAA ATT AC…	MGSSHHHHHHSSGLVPRGSHMKIEEGKLVIWINGDKGYNGLAEVGKKFEKDTGIKVTVEHPDKLEEKFPQVAATGDGPDIIFWAHDRFGGYAQSGLLAEITPDKAFQDKLYPFTWDAVRYNGKLIAYPIAVEALSLIYNKDLLPNPPKTWEEIPALDKELKAKGKSALMFNLQEPYFTWPLIAADGGYAFKYENGKYDIKDVGVDNAGAKAGLTFLVDLIKNKHMNADTDYSIAEAAFNKGETAMTINGPWAWSNIDTSKVNYGVTVLPTFKGQPSKPFVGVLSAGINAASPNKELAKEFLENYLLTDEGLEAVNKDKPLGAVALKSYEEELAKDPRIAATMENAQKGEIMPNIPQMSAFWYAVRTAVINAASGRQTVDEALKDAQTNSSSHHHHHHAN…
32	ATG GGC AGT TCA CAC CAC CAC CAT CAT CAT AGT TCT GGC TTG GTG CCA CGC GGT TCC CAC ATG AAG ATC GAG GAA GGG AAG CTCGTA ATC TGG ATC AAC GGG GAT AAG GGT TAT AAC GGG TTA GCA GAA GTG GGT AAA AAG TTT GAA AAG GAC ACT GGT ATC AAA GTGACT GTC GAG CAC CCT GAT AAA CTC GAG GAA AAG TTT CCT CAG GTG GCG GCT ACT GGC GAT GGC CCA GAT ATC ATT TTT TGG GCGCAC GAC CGT TTC GGT GGC TAT GCA CAG TCA GGC TTA CTG GCA GAA ATT AC…	MGSSHHHHHHSSGLVPRGSHMKIEEGKLVIWINGDKGYNGLAEVGKKFEKDTGIKVTVEHPDKLEEKFPQVAATGDGPDIIFWAHDRFGGYAQSGLLAEITPDKAFQDKLYPFTWDAVRYNGKLIAYPIAVEALSLIYNKDLLPNPPKTWEEIPALDKELKAKGKSALMFNLQEPYFTWPLIAADGGYAFKYENGKYDIKDVGVDNAGAKAGLTFLVDLIKNKHMNADTDYSIAEAAFNKGETAMTINGPWAWSNIDTSKVNYGVTVLPTFKGQPSKPFVGVLSAGINAASPNKELAKEFLENYLLTDEGLEAVNKDKPLGAVALKSYEEELAKDPRIAATMENAQKGEIMPNIPQMSAFWYAVRTAVINAASGRQTVDEALKDAQTNSSSHHHHHHAN…
33	ATG GGC AGT TCA CAC CAC CAC CAT CAT CAT AGT TCT GGC TTG GTG CCA CGC GGT TCC CAC ATG AAG ATC GAG GAA GGG AAG CTCGTA ATC TGG ATC AAC GGG GAT AAG GGT TAT AAC GGG TTA GCA GAA GTG GGT AAA AAG TTT GAA AAG GAC ACT GGT ATC AAA GTGACT GTC GAG CAC CCT GAT AAA CTC GAG GAA AAG TTT CCT CAG GTG GCG GCT ACT GGC GAT GGC CCA GAT ATC ATT TTT TGG GCGCAC GAC CGT TTC GGT GGC TAT GCA CAG TCA GGC TTA CTG GCA GAA ATT AC…	MGSSHHHHHHSSGLVPRGSHMKIEEGKLVIWINGDKGYNGLAEVGKKFEKDTGIKVTVEHPDKLEEKFPQVAATGDGPDIIFWAHDRFGGYAQSGLLAEITPDKAFQDKLYPFTWDAVRYNGKLIAYPIAVEALSLIYNKDLLPNPPKTWEEIPALDKELKAKGKSALMFNLQEPYFTWPLIAADGGYAFKYENGKYDIKDVGVDNAGAKAGLTFLVDLIKNKHMNADTDYSIAEAAFNKGETAMTINGPWAWSNIDTSKVNYGVTVLPTFKGQPSKPFVGVLSAGINAASPNKELAKEFLENYLLTDEGLEAVNKDKPLGAVALKSYEEELAKDPRIAATMENAQKGEIMPNIPQMSAFWYAVRTAVINAASGRQTVDEALKDAQTNSSSHHHHHHAN…
34	ATG GGC AGT TCA CAC CAC CAC CAT CAT CAT AGT TCT GGC TTG GTG CCA CGC GGT TCC CAC ATG AAG ATC GAG GAA GGG AAG CTCGTA ATC TGG ATC AAC GGG GAT AAG GGT TAT AAC GGG TTA GCA GAA GTG GGT AAA AAG TTT GAA AAG GAC ACT GGT ATC AAA GTGACT GTC GAG CAC CCT GAT AAA CTC GAG GAA AAG TTT CCT CAG GTG GCG GCT ACT GGC GAT GGC CCA GAT ATC ATT TTT TGG GCGCAC GAC CGT TTC GGT GGC TAT GCA CAG TCA GGC TTA CTG GCA GAA ATT AC…	MGSSHHHHHHSSGLVPRGSHMKIEEGKLVIWINGDKGYNGLAEVGKKFEKDTGIKVTVEHPDKLEEKFPQVAATGDGPDIIFWAHDRFGGYAQSGLLAEITPDKAFQDKLYPFTWDAVRYNGKLIAYPIAVEALSLIYNKDLLPNPPKTWEEIPALDKELKAKGKSALMFNLQEPYFTWPLIAADGGYAFKYENGKYDIKDVGVDNAGAKAGLTFLVDLIKNKHMNADTDYSIAEAAFNKGETAMTINGPWAWSNIDTSKVNYGVTVLPTFKGQPSKPFVGVLSAGINAASPNKELAKEFLENYLLTDEGLEAVNKDKPLGAVALKSYEEELAKDPRIAATMENAQKGEIMPNIPQMSAFWYAVRTAVINAASGRQTVDEALKDAQTNSSSHHHHHHAN…
35	ATG GGC AGT TCA CAC CAC CAC CAT CAT CAT AGT TCT GGC TTG GTG CCA CGC GGT TCC CAC ATG AAG ATC GAG GAA GGG AAG CTCGTA ATC TGG ATC AAC GGG GAT AAG GGT TAT AAC GGG TTA GCA GAA GTG GGT AAA AAG TTT GAA AAG GAC ACT GGT ATC AAA GTGACT GTC GAG CAC CCT GAT AAA CTC GAG GAA AAG TTT CCT CAG GTG GCG GCT ACT GGC GAT GGC CCA GAT ATC ATT TTT TGG GCGCAC GAC CGT TTC GGT GGC TAT GCA CAG TCA GGC TTA CTG GCA GAA ATT AC…	MGSSHHHHHHSSGLVPRGSHMKIEEGKLVIWINGDKGYNGLAEVGKKFEKDTGIKVTVEHPDKLEEKFPQVAATGDGPDIIFWAHDRFGGYAQSGLLAEITPDKAFQDKLYPFTWDAVRYNGKLIAYPIAVEALSLIYNKDLLPNPPKTWEEIPALDKELKAKGKSALMFNLQEPYFTWPLIAADGGYAFKYENGKYDIKDVGVDNAGAKAGLTFLVDLIKNKHMNADTDYSIAEAAFNKGETAMTINGPWAWSNIDTSKVNYGVTVLPTFKGQPSKPFVGVLSAGINAASPNKELAKEFLENYLLTDEGLEAVNKDKPLGAVALKSYEEELAKDPRIAATMENAQKGEIMPNIPQMSAFWYAVRTAVINAASGRQTVDEALKDAQTNSSSHHHHHHAN…
36	ATG GGC AGT TCA CAC CAC CAC CAT CAT CAT AGT TCT GGC TTG GTG CCA CGC GGT TCC CAC ATG AAG ATC GAG GAA GGG AAG CTCGTA ATC TGG ATC AAC GGG GAT AAG GGT TAT AAC GGG TTA GCA GAA GTG GGT AAA AAG TTT GAA AAG GAC ACT GGT ATC AAA GTGACT GTC GAG CAC CCT GAT AAA CTC GAG GAA AAG TTT CCT CAG GTG GCG GCT ACT GGC GAT GGC CCA GAT ATC ATT TTT TGG GCGCAC GAC CGT TTC GGT GGC TAT GCA CAG TCA GGC TTA CTG GCA GAA ATT AC…	MGSSHHHHHHSSGLVPRGSHMKIEEGKLVIWINGDKGYNGLAEVGKKFEKDTGIKVTVEHPDKLEEKFPQVAATGDGPDIIFWAHDRFGGYAQSGLLAEITPDKAFQDKLYPFTWDAVRYNGKLIAYPIAVEALSLIYNKDLLPNPPKTWEEIPALDKELKAKGKSALMFNLQEPYFTWPLIAADGGYAFKYENGKYDIKDVGVDNAGAKAGLTFLVDLIKNKHMNADTDYSIAEAAFNKGETAMTINGPWAWSNIDTSKVNYGVTVLPTFKGQPSKPFVGVLSAGINAASPNKELAKEFLENYLLTDEGLEAVNKDKPLGAVALKSYEEELAKDPRIAATMENAQKGEIMPNIPQMSAFWYAVRTAVINAASGRQTVDEALKDAQTNSSSHHHHHHAN…
37	ATG GGC AGT TCA CAC CAC CAC CAT CAT CAT AGT TCT GGC TTG GTG CCA CGC GGT TCC CAC ATG AAG ATC GAG GAA GGG AAG CTCGTA ATC TGG ATC AAC GGG GAT AAG GGT TAT AAC GGG TTA GCA GAA GTG GGT AAA AAG TTT GAA AAG GAC ACT GGT ATC AAA GTGACT GTC GAG CAC CCT GAT AAA CTC GAG GAA AAG TTT CCT CAG GTG GCG GCT ACT GGC GAT GGC CCA GAT ATC ATT TTT TGG GCGCAC GAC CGT TTC GGT GGC TAT GCA CAG TCA GGC TTA CTG GCA GAA ATT AC…	MGSSHHHHHHSSGLVPRGSHMKIEEGKLVIWINGDKGYNGLAEVGKKFEKDTGIKVTVEHPDKLEEKFPQVAATGDGPDIIFWAHDRFGGYAQSGLLAEITPDKAFQDKLYPFTWDAVRYNGKLIAYPIAVEALSLIYNKDLLPNPPKTWEEIPALDKELKAKGKSALMFNLQEPYFTWPLIAADGGYAFKYENGKYDIKDVGVDNAGAKAGLTFLVDLIKNKHMNADTDYSIAEAAFNKGETAMTINGPWAWSNIDTSKVNYGVTVLPTFKGQPSKPFVGVLSAGINAASPNKELAKEFLENYLLTDEGLEAVNKDKPLGAVALKSYEEELAKDPRIAATMENAQKGEIMPNIPQMSAFWYAVRTAVINAASGRQTVDEALKDAQTNSSSHHHHHHAN…
38*	ATG GGC AGT TCA CAC CAC CAC CAT CAT CAT AGT TCT GGC TTG GTG CCA CGC GGT TCC CAC ATG AAG ATC GAG GAA GGG AAG CTCGTA ATC TGG ATC AAC GGG GAT AAG GGT TAT AAC GGG TTA GCA GAA GTG GGT AAA AAG TTT GAA AAG GAC ACT GGT ATC AAA GTGACT GTC GAG CAC CCT GAT AAA CTC GAG GAA AAG TTT CCT CAG GTG GCG GCT ACT GGC GAT GGC CCA GAT ATC ATT TTT TGG GCGCAC GAC CGT TTC GGT GGC TAT GCA CAG TCA GGC TTA CTG GCA GAA ATT AC…	MGSSHHHHHHSSGLVPRGSHMKIEEGKLVIWINGDKGYNGLAEVGKKFEKDTGIKVTVEHPDKLEEKFPQVAATGDGPDIIFWAHDRFGGYAQSGLLAEITPDKAFQDKLYPFTWDAVRYNGKLIAYPIAVEALSLIYNKDLLPNPPKTWEEIPALDKELKAKGKSALMFNLQEPYFTWPLIAADGGYAFKYENGKYDIKDVGVDNAGAKAGLTFLVDLIKNKHMNADTDYSIAEAAFNKGETAMTINGPWAWSNIDTSKVNYGVTVLPTFKGQPSKPFVGVLSAGINAASPNKELAKEFLENYLLTDEGLEAVNKDKPLGAVALKSYEEELAKDPRIAATMENAQKGEIMPNIPQMSAFWYAVRTAVINAASGRQTVDEALKDAQTNSSSHHHHHHAN…
39	ATG GGC AGT TCA CAC CAC CAC CAT CAT CAT AGT TCT GGC TTG GTG CCA CGC GGT TCC CAC ATG AAG ATC GAG GAA GGG AAG CTCGTA ATC TGG ATC AAC GGG GAT AAG GGT TAT AAC GGG TTA GCA GAA GTG GGT AAA AAG TTT GAA AAG GAC ACT GGT ATC AAA GTGACT GTC GAG CAC CCT GAT AAA CTC GAG GAA AAG TTT CCT CAG GTG GCG GCT ACT GGC GAT GGC CCA GAT ATC ATT TTT TGG GCGCAC GAC CGT TTC GGT GGC TAT GCA CAG TCA GGC TTA CTG GCA GAA ATT AC…	MGSSHHHHHHSSGLVPRGSHMKIEEGKLVIWINGDKGYNGLAEVGKKFEKDTGIKVTVEHPDKLEEKFPQVAATGDGPDIIFWAHDRFGGYAQSGLLAEITPDKAFQDKLYPFTWDAVRYNGKLIAYPIAVEALSLIYNKDLLPNPPKTWEEIPALDKELKAKGKSALMFNLQEPYFTWPLIAADGGYAFKYENGKYDIKDVGVDNAGAKAGLTFLVDLIKNKHMNADTDYSIAEAAFNKGETAMTINGPWAWSNIDTSKVNYGVTVLPTFKGQPSKPFVGVLSAGINAASPNKELAKEFLENYLLTDEGLEAVNKDKPLGAVALKSYEEELAKDPRIAATMENAQKGEIMPNIPQMSAFWYAVRTAVINAASGRQTVDEALKDAQTNSSSHHHHHHAN…
40	ATG GGC AGT TCA CAC CAC CAC CAT CAT CAT AGT TCT GGC TTG GTG CCA CGC GGT TCC CAC ATG AAG ATC GAG GAA GGG AAG CTCGTA ATC TGG ATC AAC GGG GAT AAG GGT TAT AAC GGG TTA GCA GAA GTG GGT AAA AAG TTT GAA AAG GAC ACT GGT ATC AAA GTGACT GTC GAG CAC CCT GAT AAA CTC GAG GAA AAG TTT CCT CAG GTG GCG GCT ACT GGC GAT GGC CCA GAT ATC ATT TTT TGG GCGCAC GAC CGT TTC GGT GGC TAT GCA CAG TCA GGC TTA CTG GCA GAA ATT AC…	MGSSHHHHHHSSGLVPRGSHMKIEEGKLVIWINGDKGYNGLAEVGKKFEKDTGIKVTVEHPDKLEEKFPQVAATGDGPDIIFWAHDRFGGYAQSGLLAEITPDKAFQDKLYPFTWDAVRYNGKLIAYPIAVEALSLIYNKDLLPNPPKTWEEIPALDKELKAKGKSALMFNLQEPYFTWPLIAADGGYAFKYENGKYDIKDVGVDNAGAKAGLTFLVDLIKNKHMNADTDYSIAEAAFNKGETAMTINGPWAWSNIDTSKVNYGVTVLPTFKGQPSKPFVGVLSAGINAASPNKELAKEFLENYLLTDEGLEAVNKDKPLGAVALKSYEEELAKDPRIAATMENAQKGEIMPNIPQMSAFWYAVRTAVINAASGRQTVDEALKDAQTNSSSHHHHHHAN…
41	ATG GGC AGT TCA CAC CAC CAC CAT CAT CAT AGT TCT GGC TTG GTG CCA CGC GGT TCC CAC ATG AAG ATC GAG GAA GGG AAG CTCGTA ATC TGG ATC AAC GGG GAT AAG GGT TAT AAC GGG TTA GCA GAA GTG GGT AAA AAG TTT GAA AAG GAC ACT GGT ATC AAA GTGACT GTC GAG CAC CCT GAT AAA CTC GAG GAA AAG TTT CCT CAG GTG GCG GCT ACT GGC GAT GGC CCA GAT ATC ATT TTT TGG GCGCAC GAC CGT TTC GGT GGC TAT GCA CAG TCA GGC TTA CTG GCA GAA ATT AC…	MGSSHHHHHHSSGLVPRGSHMKIEEGKLVIWINGDKGYNGLAEVGKKFEKDTGIKVTVEHPDKLEEKFPQVAATGDGPDIIFWAHDRFGGYAQSGLLAEITPDKAFQDKLYPFTWDAVRYNGKLIAYPIAVEALSLIYNKDLLPNPPKTWEEIPALDKELKAKGKSALMFNLQEPYFTWPLIAADGGYAFKYENGKYDIKDVGVDNAGAKAGLTFLVDLIKNKHMNADTDYSIAEAAFNKGETAMTINGPWAWSNIDTSKVNYGVTVLPTFKGQPSKPFVGVLSAGINAASPNKELAKEFLENYLLTDEGLEAVNKDKPLGAVALKSYEEELAKDPRIAATMENAQKGEIMPNIPQMSAFWYAVRTAVINAASGRQTVDEALKDAQTNSSSHHHHHHAN…
42	ATG GGC AGT TCA CAC CAC CAC CAT CAT CAT AGT TCT GGC TTG GTG CCA CGC GGT TCC CAC ATG AAG ATC GAG GAA GGG AAG CTCGTA ATC TGG ATC AAC GGG GAT AAG GGT TAT AAC GGG TTA GCA GAA GTG GGT AAA AAG TTT GAA AAG GAC ACT GGT ATC AAA GTGACT GTC GAG CAC CCT GAT AAA CTC GAG GAA AAG TTT CCT CAG GTG GCG GCT ACT GGC GAT GGC CCA GAT ATC ATT TTT TGG GCGCAC GAC CGT TTC GGT GGC TAT GCA CAG TCA GGC TTA CTG GCA GAA ATT AC…	MGSSHHHHHHSSGLVPRGSHMKIEEGKLVIWINGDKGYNGLAEVGKKFEKDTGIKVTVEHPDKLEEKFPQVAATGDGPDIIFWAHDRFGGYAQSGLLAEITPDKAFQDKLYPFTWDAVRYNGKLIAYPIAVEALSLIYNKDLLPNPPKTWEEIPALDKELKAKGKSALMFNLQEPYFTWPLIAADGGYAFKYENGKYDIKDVGVDNAGAKAGLTFLVDLIKNKHMNADTDYSIAEAAFNKGETAMTINGPWAWSNIDTSKVNYGVTVLPTFKGQPSKPFVGVLSAGINAASPNKELAKEFLENYLLTDEGLEAVNKDKPLGAVALKSYEEELAKDPRIAATMENAQKGEIMPNIPQMSAFWYAVRTAVINAASGRQTVDEALKDAQTNSSSHHHHHHAN…
43-1	ATG GGC AGT TCA CAC CAC CAC CAT CAT CAT AGT TCT GGC TTG GTG CCA CGC GGT TCC CAC ATG AAG ATC GAG GAA GGG AAG CTCGTA ATC TGG ATC AAC GGG GAT AAG GGT TAT AAC GGG TTA GCA GAA GTG GGT AAA AAG TTT GAA AAG GAC ACT GGT ATC AAA GTGACT GTC GAG CAC CCT GAT AAA CTC GAG GAA AAG TTT CCT CAG GTG GCG GCT ACT GGC GAT GGC CCA GAT ATC ATT TTT TGG GCGCAC GAC CGT TTC GGT GGC TAT GCA CAG TCA GGC TTA CTG GCA GAA ATT AC…	MGSSHHHHHHSSGLVPRGSHMKIEEGKLVIWINGDKGYNGLAEVGKKFEKDTGIKVTVEHPDKLEEKFPQVAATGDGPDIIFWAHDRFGGYAQSGLLAEITPDKAFQDKLYPFTWDAVRYNGKLIAYPIAVEALSLIYNKDLLPNPPKTWEEIPALDKELKAKGKSALMFNLQEPYFTWPLIAADGGYAFKYENGKYDIKDVGVDNAGAKAGLTFLVDLIKNKHMNADTDYSIAEAAFNKGETAMTINGPWAWSNIDTSKVNYGVTVLPTFKGQPSKPFVGVLSAGINAASPNKELAKEFLENYLLTDEGLEAVNKDKPLGAVALKSYEEELAKDPRIAATMENAQKGEIMPNIPQMSAFWYAVRTAVINAASGRQTVDEALKDAQTNSSSHHHHHHAN…
43-2	ATG GGC AGT TCA CAC CAC CAC CAT CAT CAT AGT TCT GGC TTG GTG CCA CGC GGT TCC CAC ATG AAG ATC GAG GAA GGG AAG CTCGTA ATC TGG ATC AAC GGG GAT AAG GGT TAT AAC GGG TTA GCA GAA GTG GGT AAA AAG TTT GAA AAG GAC ACT GGT ATC AAA GTGACT GTC GAG CAC CCT GAT AAA CTC GAG GAA AAG TTT CCT CAG GTG GCG GCT ACT GGC GAT GGC CCA GAT ATC ATT TTT TGG GCGCAC GAC CGT TTC GGT GGC TAT GCA CAG TCA GGC TTA CTG GCA GAA ATT AC…	MGSSHHHHHHSSGLVPRGSHMKIEEGKLVIWINGDKGYNGLAEVGKKFEKDTGIKVTVEHPDKLEEKFPQVAATGDGPDIIFWAHDRFGGYAQSGLLAEITPDKAFQDKLYPFTWDAVRYNGKLIAYPIAVEALSLIYNKDLLPNPPKTWEEIPALDKELKAKGKSALMFNLQEPYFTWPLIAADGGYAFKYENGKYDIKDVGVDNAGAKAGLTFLVDLIKNKHMNADTDYSIAEAAFNKGETAMTINGPWAWSNIDTSKVNYGVTVLPTFKGQPSKPFVGVLSAGINAASPNKELAKEFLENYLLTDEGLEAVNKDKPLGAVALKSYEEELAKDPRIAATMENAQKGEIMPNIPQMSAFWYAVRTAVINAASGRQTVDEALKDAQTNSSSHHHHHHAN…
44-1	ATG GGC AGT TCA CAC CAC CAC CAT CAT CAT AGT TCT GGC TTG GTG CCA CGC GGT TCC CAC ATG AAG ATC GAG GAA GGG AAG CTCGTA ATC TGG ATC AAC GGG GAT AAG GGT TAT AAC GGG TTA GCA GAA GTG GGT AAA AAG TTT GAA AAG GAC ACT GGT ATC AAA GTGACT GTC GAG CAC CCT GAT AAA CTC GAG GAA AAG TTT CCT CAG GTG GCG GCT ACT GGC GAT GGC CCA GAT ATC ATT TTT TGG GCGCAC GAC CGT TTC GGT GGC TAT GCA CAG TCA GGC TTA CTG GCA GAA ATT AC…	MGSSHHHHHHSSGLVPRGSHMKIEEGKLVIWINGDKGYNGLAEVGKKFEKDTGIKVTVEHPDKLEEKFPQVAATGDGPDIIFWAHDRFGGYAQSGLLAEITPDKAFQDKLYPFTWDAVRYNGKLIAYPIAVEALSLIYNKDLLPNPPKTWEEIPALDKELKAKGKSALMFNLQEPYFTWPLIAADGGYAFKYENGKYDIKDVGVDNAGAKAGLTFLVDLIKNKHMNADTDYSIAEAAFNKGETAMTINGPWAWSNIDTSKVNYGVTVLPTFKGQPSKPFVGVLSAGINAASPNKELAKEFLENYLLTDEGLEAVNKDKPLGAVALKSYEEELAKDPRIAATMENAQKGEIMPNIPQMSAFWYAVRTAVINAASGRQTVDEALKDAQTNSSSHHHHHHAN…
44-2	ATG GGC AGT TCA CAC CAC CAC CAT CAT CAT AGT TCT GGC TTG GTG CCA CGC GGT TCC CAC ATG AAG ATC GAG GAA GGG AAG CTCGTA ATC TGG ATC AAC GGG GAT AAG GGT TAT AAC GGG TTA GCA GAA GTG GGT AAA AAG TTT GAA AAG GAC ACT GGT ATC AAA GTGACT GTC GAG CAC CCT GAT AAA CTC GAG GAA AAG TTT CCT CAG GTG GCG GCT ACT GGC GAT GGC CCA GAT ATC ATT TTT TGG GCGCAC GAC CGT TTC GGT GGC TAT GCA CAG TCA GGC TTA CTG GCA GAA ATT AC…	MGSSHHHHHHSSGLVPRGSHMKIEEGKLVIWINGDKGYNGLAEVGKKFEKDTGIKVTVEHPDKLEEKFPQVAATGDGPDIIFWAHDRFGGYAQSGLLAEITPDKAFQDKLYPFTWDAVRYNGKLIAYPIAVEALSLIYNKDLLPNPPKTWEEIPALDKELKAKGKSALMFNLQEPYFTWPLIAADGGYAFKYENGKYDIKDVGVDNAGAKAGLTFLVDLIKNKHMNADTDYSIAEAAFNKGETAMTINGPWAWSNIDTSKVNYGVTVLPTFKGQPSKPFVGVLSAGINAASPNKELAKEFLENYLLTDEGLEAVNKDKPLGAVALKSYEEELAKDPRIAATMENAQKGEIMPNIPQMSAFWYAVRTAVINAASGRQTVDEALKDAQTNSSSHHHHHHAN…
45	ATG GGC AGT TCA CAC CAC CAC CAT CAT CAT AGT TCT GGC TTG GTG CCA CGC GGT TCC CAC ATG AAG ATC GAG GAA GGG AAG CTCGTA ATC TGG ATC AAC GGG GAT AAG GGT TAT AAC GGG TTA GCA GAA GTG GGT AAA AAG TTT GAA AAG GAC ACT GGT ATC AAA GTGACT GTC GAG CAC CCT GAT AAA CTC GAG GAA AAG TTT CCT CAG GTG GCG GCT ACT GGC GAT GGC CCA GAT ATC ATT TTT TGG GCGCAC GAC CGT TTC GGT GGC TAT GCA CAG TCA GGC TTA CTG GCA GAA ATT AC…	MGSSHHHHHHSSGLVPRGSHMKIEEGKLVIWINGDKGYNGLAEVGKKFEKDTGIKVTVEHPDKLEEKFPQVAATGDGPDIIFWAHDRFGGYAQSGLLAEITPDKAFQDKLYPFTWDAVRYNGKLIAYPIAVEALSLIYNKDLLPNPPKTWEEIPALDKELKAKGKSALMFNLQEPYFTWPLIAADGGYAFKYENGKYDIKDVGVDNAGAKAGLTFLVDLIKNKHMNADTDYSIAEAAFNKGETAMTINGPWAWSNIDTSKVNYGVTVLPTFKGQPSKPFVGVLSAGINAASPNKELAKEFLENYLLTDEGLEAVNKDKPLGAVALKSYEEELAKDPRIAATMENAQKGEIMPNIPQMSAFWYAVRTAVINAASGRQTVDEALKDAQTNSSSHHHHHHAN…
46-1	ATG GGC AGT TCA CAC CAC CAC CAT CAT CAT AGT TCT GGC TTG GTG CCA CGC GGT TCC CAC ATG AAG ATC GAG GAA GGG AAG CTCGTA ATC TGG ATC AAC GGG GAT AAG GGT TAT AAC GGG TTA GCA GAA GTG GGT AAA AAG TTT GAA AAG GAC ACT GGT ATC AAA GTGACT GTC GAG CAC CCT GAT AAA CTC GAG GAA AAG TTT CCT CAG GTG GCG GCT ACT GGC GAT GGC CCA GAT ATC ATT TTT TGG GCGCAC GAC CGT TTC GGT GGC TAT GCA CAG TCA GGC TTA CTG GCA GAA ATT AC…	MGSSHHHHHHSSGLVPRGSHMKIEEGKLVIWINGDKGYNGLAEVGKKFEKDTGIKVTVEHPDKLEEKFPQVAATGDGPDIIFWAHDRFGGYAQSGLLAEITPDKAFQDKLYPFTWDAVRYNGKLIAYPIAVEALSLIYNKDLLPNPPKTWEEIPALDKELKAKGKSALMFNLQEPYFTWPLIAADGGYAFKYENGKYDIKDVGVDNAGAKAGLTFLVDLIKNKHMNADTDYSIAEAAFNKGETAMTINGPWAWSNIDTSKVNYGVTVLPTFKGQPSKPFVGVLSAGINAASPNKELAKEFLENYLLTDEGLEAVNKDKPLGAVALKSYEEELAKDPRIAATMENAQKGEIMPNIPQMSAFWYAVRTAVINAASGRQTVDEALKDAQTNSSSHHHHHHAN…
46-2	ATG GGC AGT TCA CAC CAC CAC CAT CAT CAT AGT TCT GGC TTG GTG CCA CGC GGT TCC CAC ATG AAG ATC GAG GAA GGG AAG CTCGTA ATC TGG ATC AAC GGG GAT AAG GGT TAT AAC GGG TTA GCA GAA GTG GGT AAA AAG TTT GAA AAG GAC ACT GGT ATC AAA GTGACT GTC GAG CAC CCT GAT AAA CTC GAG GAA AAG TTT CCT CAG GTG GCG GCT ACT GGC GAT GGC CCA GAT ATC ATT TTT TGG GCGCAC GAC CGT TTC GGT GGC TAT GCA CAG TCA GGC TTA CTG GCA GAA ATT AC…	MGSSHHHHHHSSGLVPRGSHMKIEEGKLVIWINGDKGYNGLAEVGKKFEKDTGIKVTVEHPDKLEEKFPQVAATGDGPDIIFWAHDRFGGYAQSGLLAEITPDKAFQDKLYPFTWDAVRYNGKLIAYPIAVEALSLIYNKDLLPNPPKTWEEIPALDKELKAKGKSALMFNLQEPYFTWPLIAADGGYAFKYENGKYDIKDVGVDNAGAKAGLTFLVDLIKNKHMNADTDYSIAEAAFNKGETAMTINGPWAWSNIDTSKVNYGVTVLPTFKGQPSKPFVGVLSAGINAASPNKELAKEFLENYLLTDEGLEAVNKDKPLGAVALKSYEEELAKDPRIAATMENAQKGEIMPNIPQMSAFWYAVRTAVINAASGRQTVDEALKDAQTNSSSHHHHHHAN…
47-1	ATG GGC AGT TCA CAC CAC CAC CAT CAT CAT AGT TCT GGC TTG GTG CCA CGC GGT TCC CAC ATG AAG ATC GAG GAA GGG AAG CTCGTA ATC TGG ATC AAC GGG GAT AAG GGT TAT AAC GGG TTA GCA GAA GTG GGT AAA AAG TTT GAA AAG GAC ACT GGT ATC AAA GTGACT GTC GAG CAC CCT GAT AAA CTC GAG GAA AAG TTT CCT CAG GTG GCG GCT ACT GGC GAT GGC CCA GAT ATC ATT TTT TGG GCGCAC GAC CGT TTC GGT GGC TAT GCA CAG TCA GGC TTA CTG GCA GAA ATT AC…	MGSSHHHHHHSSGLVPRGSHMKIEEGKLVIWINGDKGYNGLAEVGKKFEKDTGIKVTVEHPDKLEEKFPQVAATGDGPDIIFWAHDRFGGYAQSGLLAEITPDKAFQDKLYPFTWDAVRYNGKLIAYPIAVEALSLIYNKDLLPNPPKTWEEIPALDKELKAKGKSALMFNLQEPYFTWPLIAADGGYAFKYENGKYDIKDVGVDNAGAKAGLTFLVDLIKNKHMNADTDYSIAEAAFNKGETAMTINGPWAWSNIDTSKVNYGVTVLPTFKGQPSKPFVGVLSAGINAASPNKELAKEFLENYLLTDEGLEAVNKDKPLGAVALKSYEEELAKDPRIAATMENAQKGEIMPNIPQMSAFWYAVRTAVINAASGRQTVDEALKDAQTNSSSHHHHHHAN…

## Sheet: Lasso peptide cyclase sequences
New Number	Cyclase Nucleotide sequence (w/ MBP)	Cyclase amino acid sequence (w/ MBP)
1	ATG GGC AGT TCA CAC CAC CAC CAT CAT CAT AGT TCT GGC TTG GTG CCA CGC GGT TCC CAC ATG AAG ATC GAG GAA GGG AAG CTCGTA ATC TGG ATC AAC GGG GAT AAG GGT TAT AAC GGG TTA GCA GAA GTG GGT AAA AAG TTT GAA AAG GAC ACT GGT ATC AAA GTGACT GTC GAG CAC CCT GAT AAA CTC GAG GAA AAG TTT CCT CAG GTG GCG GCT ACT GGC GAT GGC CCA GAT ATC ATT TTT TGG GCGCAC GAC CGT TTC GGT GGC TAT GCA CAG TCA GGC TTA CTG GCA GAA ATT AC…	MGSSHHHHHHSSGLVPRGSHMKIEEGKLVIWINGDKGYNGLAEVGKKFEKDTGIKVTVEHPDKLEEKFPQVAATGDGPDIIFWAHDRFGGYAQSGLLAEITPDKAFQDKLYPFTWDAVRYNGKLIAYPIAVEALSLIYNKDLLPNPPKTWEEIPALDKELKAKGKSALMFNLQEPYFTWPLIAADGGYAFKYENGKYDIKDVGVDNAGAKAGLTFLVDLIKNKHMNADTDYSIAEAAFNKGETAMTINGPWAWSNIDTSKVNYGVTVLPTFKGQPSKPFVGVLSAGINAASPNKELAKEFLENYLLTDEGLEAVNKDKPLGAVALKSYEEELAKDPRIAATMENAQKGEIMPNIPQMSAFWYAVRTAVINAASGRQTVDEALKDAQTNSSSHHHHHHAN…
2	ATG GGC AGT TCA CAC CAC CAC CAT CAT CAT AGT TCT GGC TTG GTG CCA CGC GGT TCC CAC ATG AAG ATC GAG GAA GGG AAG CTCGTA ATC TGG ATC AAC GGG GAT AAG GGT TAT AAC GGG TTA GCA GAA GTG GGT AAA AAG TTT GAA AAG GAC ACT GGT ATC AAA GTGACT GTC GAG CAC CCT GAT AAA CTC GAG GAA AAG TTT CCT CAG GTG GCG GCT ACT GGC GAT GGC CCA GAT ATC ATT TTT TGG GCGCAC GAC CGT TTC GGT GGC TAT GCA CAG TCA GGC TTA CTG GCA GAA ATT AC…	MGSSHHHHHHSSGLVPRGSHMKIEEGKLVIWINGDKGYNGLAEVGKKFEKDTGIKVTVEHPDKLEEKFPQVAATGDGPDIIFWAHDRFGGYAQSGLLAEITPDKAFQDKLYPFTWDAVRYNGKLIAYPIAVEALSLIYNKDLLPNPPKTWEEIPALDKELKAKGKSALMFNLQEPYFTWPLIAADGGYAFKYENGKYDIKDVGVDNAGAKAGLTFLVDLIKNKHMNADTDYSIAEAAFNKGETAMTINGPWAWSNIDTSKVNYGVTVLPTFKGQPSKPFVGVLSAGINAASPNKELAKEFLENYLLTDEGLEAVNKDKPLGAVALKSYEEELAKDPRIAATMENAQKGEIMPNIPQMSAFWYAVRTAVINAASGRQTVDEALKDAQTNSSSHHHHHHAN…
3	ATG GGC AGT TCA CAC CAC CAC CAT CAT CAT AGT TCT GGC TTG GTG CCA CGC GGT TCC CAC ATG AAG ATC GAG GAA GGG AAG CTCGTA ATC TGG ATC AAC GGG GAT AAG GGT TAT AAC GGG TTA GCA GAA GTG GGT AAA AAG TTT GAA AAG GAC ACT GGT ATC AAA GTGACT GTC GAG CAC CCT GAT AAA CTC GAG GAA AAG TTT CCT CAG GTG GCG GCT ACT GGC GAT GGC CCA GAT ATC ATT TTT TGG GCGCAC GAC CGT TTC GGT GGC TAT GCA CAG TCA GGC TTA CTG GCA GAA ATT AC…	MGSSHHHHHHSSGLVPRGSHMKIEEGKLVIWINGDKGYNGLAEVGKKFEKDTGIKVTVEHPDKLEEKFPQVAATGDGPDIIFWAHDRFGGYAQSGLLAEITPDKAFQDKLYPFTWDAVRYNGKLIAYPIAVEALSLIYNKDLLPNPPKTWEEIPALDKELKAKGKSALMFNLQEPYFTWPLIAADGGYAFKYENGKYDIKDVGVDNAGAKAGLTFLVDLIKNKHMNADTDYSIAEAAFNKGETAMTINGPWAWSNIDTSKVNYGVTVLPTFKGQPSKPFVGVLSAGINAASPNKELAKEFLENYLLTDEGLEAVNKDKPLGAVALKSYEEELAKDPRIAATMENAQKGEIMPNIPQMSAFWYAVRTAVINAASGRQTVDEALKDAQTNSSSHHHHHHAN…
4	ATG GGC AGT TCA CAC CAC CAC CAT CAT CAT AGT TCT GGC TTG GTG CCA CGC GGT TCC CAC ATG AAG ATC GAG GAA GGG AAG CTCGTA ATC TGG ATC AAC GGG GAT AAG GGT TAT AAC GGG TTA GCA GAA GTG GGT AAA AAG TTT GAA AAG GAC ACT GGT ATC AAA GTGACT GTC GAG CAC CCT GAT AAA CTC GAG GAA AAG TTT CCT CAG GTG GCG GCT ACT GGC GAT GGC CCA GAT ATC ATT TTT TGG GCGCAC GAC CGT TTC GGT GGC TAT GCA CAG TCA GGC TTA CTG GCA GAA ATT AC…	MGSSHHHHHHSSGLVPRGSHMKIEEGKLVIWINGDKGYNGLAEVGKKFEKDTGIKVTVEHPDKLEEKFPQVAATGDGPDIIFWAHDRFGGYAQSGLLAEITPDKAFQDKLYPFTWDAVRYNGKLIAYPIAVEALSLIYNKDLLPNPPKTWEEIPALDKELKAKGKSALMFNLQEPYFTWPLIAADGGYAFKYENGKYDIKDVGVDNAGAKAGLTFLVDLIKNKHMNADTDYSIAEAAFNKGETAMTINGPWAWSNIDTSKVNYGVTVLPTFKGQPSKPFVGVLSAGINAASPNKELAKEFLENYLLTDEGLEAVNKDKPLGAVALKSYEEELAKDPRIAATMENAQKGEIMPNIPQMSAFWYAVRTAVINAASGRQTVDEALKDAQTNSSSHHHHHHAN…
5	ATG GGC AGT TCA CAC CAC CAC CAT CAT CAT AGT TCT GGC TTG GTG CCA CGC GGT TCC CAC ATG AAG ATC GAG GAA GGG AAG CTCGTA ATC TGG ATC AAC GGG GAT AAG GGT TAT AAC GGG TTA GCA GAA GTG GGT AAA AAG TTT GAA AAG GAC ACT GGT ATC AAA GTGACT GTC GAG CAC CCT GAT AAA CTC GAG GAA AAG TTT CCT CAG GTG GCG GCT ACT GGC GAT GGC CCA GAT ATC ATT TTT TGG GCGCAC GAC CGT TTC GGT GGC TAT GCA CAG TCA GGC TTA CTG GCA GAA ATT AC…	MGSSHHHHHHSSGLVPRGSHMKIEEGKLVIWINGDKGYNGLAEVGKKFEKDTGIKVTVEHPDKLEEKFPQVAATGDGPDIIFWAHDRFGGYAQSGLLAEITPDKAFQDKLYPFTWDAVRYNGKLIAYPIAVEALSLIYNKDLLPNPPKTWEEIPALDKELKAKGKSALMFNLQEPYFTWPLIAADGGYAFKYENGKYDIKDVGVDNAGAKAGLTFLVDLIKNKHMNADTDYSIAEAAFNKGETAMTINGPWAWSNIDTSKVNYGVTVLPTFKGQPSKPFVGVLSAGINAASPNKELAKEFLENYLLTDEGLEAVNKDKPLGAVALKSYEEELAKDPRIAATMENAQKGEIMPNIPQMSAFWYAVRTAVINAASGRQTVDEALKDAQTNSSSHHHHHHAN…
6-1	ATG GGC AGT TCA CAC CAC CAC CAT CAT CAT AGT TCT GGC TTG GTG CCA CGC GGT TCC CAC ATG AAG ATC GAG GAA GGG AAG CTCGTA ATC TGG ATC AAC GGG GAT AAG GGT TAT AAC GGG TTA GCA GAA GTG GGT AAA AAG TTT GAA AAG GAC ACT GGT ATC AAA GTGACT GTC GAG CAC CCT GAT AAA CTC GAG GAA AAG TTT CCT CAG GTG GCG GCT ACT GGC GAT GGC CCA GAT ATC ATT TTT TGG GCGCAC GAC CGT TTC GGT GGC TAT GCA CAG TCA GGC TTA CTG GCA GAA ATT AC…	MGSSHHHHHHSSGLVPRGSHMKIEEGKLVIWINGDKGYNGLAEVGKKFEKDTGIKVTVEHPDKLEEKFPQVAATGDGPDIIFWAHDRFGGYAQSGLLAEITPDKAFQDKLYPFTWDAVRYNGKLIAYPIAVEALSLIYNKDLLPNPPKTWEEIPALDKELKAKGKSALMFNLQEPYFTWPLIAADGGYAFKYENGKYDIKDVGVDNAGAKAGLTFLVDLIKNKHMNADTDYSIAEAAFNKGETAMTINGPWAWSNIDTSKVNYGVTVLPTFKGQPSKPFVGVLSAGINAASPNKELAKEFLENYLLTDEGLEAVNKDKPLGAVALKSYEEELAKDPRIAATMENAQKGEIMPNIPQMSAFWYAVRTAVINAASGRQTVDEALKDAQTNSSSHHHHHHAN…
6-2	ATG GGC AGT TCA CAC CAC CAC CAT CAT CAT AGT TCT GGC TTG GTG CCA CGC GGT TCC CAC ATG AAG ATC GAG GAA GGG AAG CTCGTA ATC TGG ATC AAC GGG GAT AAG GGT TAT AAC GGG TTA GCA GAA GTG GGT AAA AAG TTT GAA AAG GAC ACT GGT ATC AAA GTGACT GTC GAG CAC CCT GAT AAA CTC GAG GAA AAG TTT CCT CAG GTG GCG GCT ACT GGC GAT GGC CCA GAT ATC ATT TTT TGG GCGCAC GAC CGT TTC GGT GGC TAT GCA CAG TCA GGC TTA CTG GCA GAA ATT AC…	MGSSHHHHHHSSGLVPRGSHMKIEEGKLVIWINGDKGYNGLAEVGKKFEKDTGIKVTVEHPDKLEEKFPQVAATGDGPDIIFWAHDRFGGYAQSGLLAEITPDKAFQDKLYPFTWDAVRYNGKLIAYPIAVEALSLIYNKDLLPNPPKTWEEIPALDKELKAKGKSALMFNLQEPYFTWPLIAADGGYAFKYENGKYDIKDVGVDNAGAKAGLTFLVDLIKNKHMNADTDYSIAEAAFNKGETAMTINGPWAWSNIDTSKVNYGVTVLPTFKGQPSKPFVGVLSAGINAASPNKELAKEFLENYLLTDEGLEAVNKDKPLGAVALKSYEEELAKDPRIAATMENAQKGEIMPNIPQMSAFWYAVRTAVINAASGRQTVDEALKDAQTNSSSHHHHHHAN…
7	ATG GGC AGT TCA CAC CAC CAC CAT CAT CAT AGT TCT GGC TTG GTG CCA CGC GGT TCC CAC ATG AAG ATC GAG GAA GGG AAG CTCGTA ATC TGG ATC AAC GGG GAT AAG GGT TAT AAC GGG TTA GCA GAA GTG GGT AAA AAG TTT GAA AAG GAC ACT GGT ATC AAA GTGACT GTC GAG CAC CCT GAT AAA CTC GAG GAA AAG TTT CCT CAG GTG GCG GCT ACT GGC GAT GGC CCA GAT ATC ATT TTT TGG GCGCAC GAC CGT TTC GGT GGC TAT GCA CAG TCA GGC TTA CTG GCA GAA ATT AC…	MGSSHHHHHHSSGLVPRGSHMKIEEGKLVIWINGDKGYNGLAEVGKKFEKDTGIKVTVEHPDKLEEKFPQVAATGDGPDIIFWAHDRFGGYAQSGLLAEITPDKAFQDKLYPFTWDAVRYNGKLIAYPIAVEALSLIYNKDLLPNPPKTWEEIPALDKELKAKGKSALMFNLQEPYFTWPLIAADGGYAFKYENGKYDIKDVGVDNAGAKAGLTFLVDLIKNKHMNADTDYSIAEAAFNKGETAMTINGPWAWSNIDTSKVNYGVTVLPTFKGQPSKPFVGVLSAGINAASPNKELAKEFLENYLLTDEGLEAVNKDKPLGAVALKSYEEELAKDPRIAATMENAQKGEIMPNIPQMSAFWYAVRTAVINAASGRQTVDEALKDAQTNSSSHHHHHHAN…
8	ATG GGC AGT TCA CAC CAC CAC CAT CAT CAT AGT TCT GGC TTG GTG CCA CGC GGT TCC CAC ATG AAG ATC GAG GAA GGG AAG CTCGTA ATC TGG ATC AAC GGG GAT AAG GGT TAT AAC GGG TTA GCA GAA GTG GGT AAA AAG TTT GAA AAG GAC ACT GGT ATC AAA GTGACT GTC GAG CAC CCT GAT AAA CTC GAG GAA AAG TTT CCT CAG GTG GCG GCT ACT GGC GAT GGC CCA GAT ATC ATT TTT TGG GCGCAC GAC CGT TTC GGT GGC TAT GCA CAG TCA GGC TTA CTG GCA GAA ATT AC…	MGSSHHHHHHSSGLVPRGSHMKIEEGKLVIWINGDKGYNGLAEVGKKFEKDTGIKVTVEHPDKLEEKFPQVAATGDGPDIIFWAHDRFGGYAQSGLLAEITPDKAFQDKLYPFTWDAVRYNGKLIAYPIAVEALSLIYNKDLLPNPPKTWEEIPALDKELKAKGKSALMFNLQEPYFTWPLIAADGGYAFKYENGKYDIKDVGVDNAGAKAGLTFLVDLIKNKHMNADTDYSIAEAAFNKGETAMTINGPWAWSNIDTSKVNYGVTVLPTFKGQPSKPFVGVLSAGINAASPNKELAKEFLENYLLTDEGLEAVNKDKPLGAVALKSYEEELAKDPRIAATMENAQKGEIMPNIPQMSAFWYAVRTAVINAASGRQTVDEALKDAQTNSSSHHHHHHAN…
9	ATG GGC AGT TCA CAC CAC CAC CAT CAT CAT AGT TCT GGC TTG GTG CCA CGC GGT TCC CAC ATG AAG ATC GAG GAA GGG AAG CTCGTA ATC TGG ATC AAC GGG GAT AAG GGT TAT AAC GGG TTA GCA GAA GTG GGT AAA AAG TTT GAA AAG GAC ACT GGT ATC AAA GTGACT GTC GAG CAC CCT GAT AAA CTC GAG GAA AAG TTT CCT CAG GTG GCG GCT ACT GGC GAT GGC CCA GAT ATC ATT TTT TGG GCGCAC GAC CGT TTC GGT GGC TAT GCA CAG TCA GGC TTA CTG GCA GAA ATT AC…	MGSSHHHHHHSSGLVPRGSHMKIEEGKLVIWINGDKGYNGLAEVGKKFEKDTGIKVTVEHPDKLEEKFPQVAATGDGPDIIFWAHDRFGGYAQSGLLAEITPDKAFQDKLYPFTWDAVRYNGKLIAYPIAVEALSLIYNKDLLPNPPKTWEEIPALDKELKAKGKSALMFNLQEPYFTWPLIAADGGYAFKYENGKYDIKDVGVDNAGAKAGLTFLVDLIKNKHMNADTDYSIAEAAFNKGETAMTINGPWAWSNIDTSKVNYGVTVLPTFKGQPSKPFVGVLSAGINAASPNKELAKEFLENYLLTDEGLEAVNKDKPLGAVALKSYEEELAKDPRIAATMENAQKGEIMPNIPQMSAFWYAVRTAVINAASGRQTVDEALKDAQTNSSSHHHHHHAN…
10	ATG GGC AGT TCA CAC CAC CAC CAT CAT CAT AGT TCT GGC TTG GTG CCA CGC GGT TCC CAC ATG AAG ATC GAG GAA GGG AAG CTCGTA ATC TGG ATC AAC GGG GAT AAG GGT TAT AAC GGG TTA GCA GAA GTG GGT AAA AAG TTT GAA AAG GAC ACT GGT ATC AAA GTGACT GTC GAG CAC CCT GAT AAA CTC GAG GAA AAG TTT CCT CAG GTG GCG GCT ACT GGC GAT GGC CCA GAT ATC ATT TTT TGG GCGCAC GAC CGT TTC GGT GGC TAT GCA CAG TCA GGC TTA CTG GCA GAA ATT AC…	MGSSHHHHHHSSGLVPRGSHMKIEEGKLVIWINGDKGYNGLAEVGKKFEKDTGIKVTVEHPDKLEEKFPQVAATGDGPDIIFWAHDRFGGYAQSGLLAEITPDKAFQDKLYPFTWDAVRYNGKLIAYPIAVEALSLIYNKDLLPNPPKTWEEIPALDKELKAKGKSALMFNLQEPYFTWPLIAADGGYAFKYENGKYDIKDVGVDNAGAKAGLTFLVDLIKNKHMNADTDYSIAEAAFNKGETAMTINGPWAWSNIDTSKVNYGVTVLPTFKGQPSKPFVGVLSAGINAASPNKELAKEFLENYLLTDEGLEAVNKDKPLGAVALKSYEEELAKDPRIAATMENAQKGEIMPNIPQMSAFWYAVRTAVINAASGRQTVDEALKDAQTNSSSHHHHHHAN…
11	ATG GGC AGT TCA CAC CAC CAC CAT CAT CAT AGT TCT GGC TTG GTG CCA CGC GGT TCC CAC ATG AAG ATC GAG GAA GGG AAG CTCGTA ATC TGG ATC AAC GGG GAT AAG GGT TAT AAC GGG TTA GCA GAA GTG GGT AAA AAG TTT GAA AAG GAC ACT GGT ATC AAA GTGACT GTC GAG CAC CCT GAT AAA CTC GAG GAA AAG TTT CCT CAG GTG GCG GCT ACT GGC GAT GGC CCA GAT ATC ATT TTT TGG GCGCAC GAC CGT TTC GGT GGC TAT GCA CAG TCA GGC TTA CTG GCA GAA ATT AC…	MGSSHHHHHHSSGLVPRGSHMKIEEGKLVIWINGDKGYNGLAEVGKKFEKDTGIKVTVEHPDKLEEKFPQVAATGDGPDIIFWAHDRFGGYAQSGLLAEITPDKAFQDKLYPFTWDAVRYNGKLIAYPIAVEALSLIYNKDLLPNPPKTWEEIPALDKELKAKGKSALMFNLQEPYFTWPLIAADGGYAFKYENGKYDIKDVGVDNAGAKAGLTFLVDLIKNKHMNADTDYSIAEAAFNKGETAMTINGPWAWSNIDTSKVNYGVTVLPTFKGQPSKPFVGVLSAGINAASPNKELAKEFLENYLLTDEGLEAVNKDKPLGAVALKSYEEELAKDPRIAATMENAQKGEIMPNIPQMSAFWYAVRTAVINAASGRQTVDEALKDAQTNSSSHHHHHHAN…
12	ATG GGC AGT TCA CAC CAC CAC CAT CAT CAT AGT TCT GGC TTG GTG CCA CGC GGT TCC CAC ATG AAG ATC GAG GAA GGG AAG CTCGTA ATC TGG ATC AAC GGG GAT AAG GGT TAT AAC GGG TTA GCA GAA GTG GGT AAA AAG TTT GAA AAG GAC ACT GGT ATC AAA GTGACT GTC GAG CAC CCT GAT AAA CTC GAG GAA AAG TTT CCT CAG GTG GCG GCT ACT GGC GAT GGC CCA GAT ATC ATT TTT TGG GCGCAC GAC CGT TTC GGT GGC TAT GCA CAG TCA GGC TTA CTG GCA GAA ATT AC…	MGSSHHHHHHSSGLVPRGSHMKIEEGKLVIWINGDKGYNGLAEVGKKFEKDTGIKVTVEHPDKLEEKFPQVAATGDGPDIIFWAHDRFGGYAQSGLLAEITPDKAFQDKLYPFTWDAVRYNGKLIAYPIAVEALSLIYNKDLLPNPPKTWEEIPALDKELKAKGKSALMFNLQEPYFTWPLIAADGGYAFKYENGKYDIKDVGVDNAGAKAGLTFLVDLIKNKHMNADTDYSIAEAAFNKGETAMTINGPWAWSNIDTSKVNYGVTVLPTFKGQPSKPFVGVLSAGINAASPNKELAKEFLENYLLTDEGLEAVNKDKPLGAVALKSYEEELAKDPRIAATMENAQKGEIMPNIPQMSAFWYAVRTAVINAASGRQTVDEALKDAQTNSSSHHHHHHAN…
13	ATG GGC AGT TCA CAC CAC CAC CAT CAT CAT AGT TCT GGC TTG GTG CCA CGC GGT TCC CAC ATG AAG ATC GAG GAA GGG AAG CTCGTA ATC TGG ATC AAC GGG GAT AAG GGT TAT AAC GGG TTA GCA GAA GTG GGT AAA AAG TTT GAA AAG GAC ACT GGT ATC AAA GTGACT GTC GAG CAC CCT GAT AAA CTC GAG GAA AAG TTT CCT CAG GTG GCG GCT ACT GGC GAT GGC CCA GAT ATC ATT TTT TGG GCGCAC GAC CGT TTC GGT GGC TAT GCA CAG TCA GGC TTA CTG GCA GAA ATT AC…	MGSSHHHHHHSSGLVPRGSHMKIEEGKLVIWINGDKGYNGLAEVGKKFEKDTGIKVTVEHPDKLEEKFPQVAATGDGPDIIFWAHDRFGGYAQSGLLAEITPDKAFQDKLYPFTWDAVRYNGKLIAYPIAVEALSLIYNKDLLPNPPKTWEEIPALDKELKAKGKSALMFNLQEPYFTWPLIAADGGYAFKYENGKYDIKDVGVDNAGAKAGLTFLVDLIKNKHMNADTDYSIAEAAFNKGETAMTINGPWAWSNIDTSKVNYGVTVLPTFKGQPSKPFVGVLSAGINAASPNKELAKEFLENYLLTDEGLEAVNKDKPLGAVALKSYEEELAKDPRIAATMENAQKGEIMPNIPQMSAFWYAVRTAVINAASGRQTVDEALKDAQTNSSSHHHHHHAN…
14	ATG GGC AGT TCA CAC CAC CAC CAT CAT CAT AGT TCT GGC TTG GTG CCA CGC GGT TCC CAC ATG AAG ATC GAG GAA GGG AAG CTCGTA ATC TGG ATC AAC GGG GAT AAG GGT TAT AAC GGG TTA GCA GAA GTG GGT AAA AAG TTT GAA AAG GAC ACT GGT ATC AAA GTGACT GTC GAG CAC CCT GAT AAA CTC GAG GAA AAG TTT CCT CAG GTG GCG GCT ACT GGC GAT GGC CCA GAT ATC ATT TTT TGG GCGCAC GAC CGT TTC GGT GGC TAT GCA CAG TCA GGC TTA CTG GCA GAA ATT AC…	MGSSHHHHHHSSGLVPRGSHMKIEEGKLVIWINGDKGYNGLAEVGKKFEKDTGIKVTVEHPDKLEEKFPQVAATGDGPDIIFWAHDRFGGYAQSGLLAEITPDKAFQDKLYPFTWDAVRYNGKLIAYPIAVEALSLIYNKDLLPNPPKTWEEIPALDKELKAKGKSALMFNLQEPYFTWPLIAADGGYAFKYENGKYDIKDVGVDNAGAKAGLTFLVDLIKNKHMNADTDYSIAEAAFNKGETAMTINGPWAWSNIDTSKVNYGVTVLPTFKGQPSKPFVGVLSAGINAASPNKELAKEFLENYLLTDEGLEAVNKDKPLGAVALKSYEEELAKDPRIAATMENAQKGEIMPNIPQMSAFWYAVRTAVINAASGRQTVDEALKDAQTNSSSHHHHHHAN…
15	ATG GGC AGT TCA CAC CAC CAC CAT CAT CAT AGT TCT GGC TTG GTG CCA CGC GGT TCC CAC ATG AAG ATC GAG GAA GGG AAG CTCGTA ATC TGG ATC AAC GGG GAT AAG GGT TAT AAC GGG TTA GCA GAA GTG GGT AAA AAG TTT GAA AAG GAC ACT GGT ATC AAA GTGACT GTC GAG CAC CCT GAT AAA CTC GAG GAA AAG TTT CCT CAG GTG GCG GCT ACT GGC GAT GGC CCA GAT ATC ATT TTT TGG GCGCAC GAC CGT TTC GGT GGC TAT GCA CAG TCA GGC TTA CTG GCA GAA ATT AC…	MGSSHHHHHHSSGLVPRGSHMKIEEGKLVIWINGDKGYNGLAEVGKKFEKDTGIKVTVEHPDKLEEKFPQVAATGDGPDIIFWAHDRFGGYAQSGLLAEITPDKAFQDKLYPFTWDAVRYNGKLIAYPIAVEALSLIYNKDLLPNPPKTWEEIPALDKELKAKGKSALMFNLQEPYFTWPLIAADGGYAFKYENGKYDIKDVGVDNAGAKAGLTFLVDLIKNKHMNADTDYSIAEAAFNKGETAMTINGPWAWSNIDTSKVNYGVTVLPTFKGQPSKPFVGVLSAGINAASPNKELAKEFLENYLLTDEGLEAVNKDKPLGAVALKSYEEELAKDPRIAATMENAQKGEIMPNIPQMSAFWYAVRTAVINAASGRQTVDEALKDAQTNSSSHHHHHHAN…
16	ATG GGC AGT TCA CAC CAC CAC CAT CAT CAT AGT TCT GGC TTG GTG CCA CGC GGT TCC CAC ATG AAG ATC GAG GAA GGG AAG CTCGTA ATC TGG ATC AAC GGG GAT AAG GGT TAT AAC GGG TTA GCA GAA GTG GGT AAA AAG TTT GAA AAG GAC ACT GGT ATC AAA GTGACT GTC GAG CAC CCT GAT AAA CTC GAG GAA AAG TTT CCT CAG GTG GCG GCT ACT GGC GAT GGC CCA GAT ATC ATT TTT TGG GCGCAC GAC CGT TTC GGT GGC TAT GCA CAG TCA GGC TTA CTG GCA GAA ATT AC…	MGSSHHHHHHSSGLVPRGSHMKIEEGKLVIWINGDKGYNGLAEVGKKFEKDTGIKVTVEHPDKLEEKFPQVAATGDGPDIIFWAHDRFGGYAQSGLLAEITPDKAFQDKLYPFTWDAVRYNGKLIAYPIAVEALSLIYNKDLLPNPPKTWEEIPALDKELKAKGKSALMFNLQEPYFTWPLIAADGGYAFKYENGKYDIKDVGVDNAGAKAGLTFLVDLIKNKHMNADTDYSIAEAAFNKGETAMTINGPWAWSNIDTSKVNYGVTVLPTFKGQPSKPFVGVLSAGINAASPNKELAKEFLENYLLTDEGLEAVNKDKPLGAVALKSYEEELAKDPRIAATMENAQKGEIMPNIPQMSAFWYAVRTAVINAASGRQTVDEALKDAQTNSSSHHHHHHAN…
17	ATG GGC AGT TCA CAC CAC CAC CAT CAT CAT AGT TCT GGC TTG GTG CCA CGC GGT TCC CAC ATG AAG ATC GAG GAA GGG AAG CTCGTA ATC TGG ATC AAC GGG GAT AAG GGT TAT AAC GGG TTA GCA GAA GTG GGT AAA AAG TTT GAA AAG GAC ACT GGT ATC AAA GTGACT GTC GAG CAC CCT GAT AAA CTC GAG GAA AAG TTT CCT CAG GTG GCG GCT ACT GGC GAT GGC CCA GAT ATC ATT TTT TGG GCGCAC GAC CGT TTC GGT GGC TAT GCA CAG TCA GGC TTA CTG GCA GAA ATT AC…	MGSSHHHHHHSSGLVPRGSHMKIEEGKLVIWINGDKGYNGLAEVGKKFEKDTGIKVTVEHPDKLEEKFPQVAATGDGPDIIFWAHDRFGGYAQSGLLAEITPDKAFQDKLYPFTWDAVRYNGKLIAYPIAVEALSLIYNKDLLPNPPKTWEEIPALDKELKAKGKSALMFNLQEPYFTWPLIAADGGYAFKYENGKYDIKDVGVDNAGAKAGLTFLVDLIKNKHMNADTDYSIAEAAFNKGETAMTINGPWAWSNIDTSKVNYGVTVLPTFKGQPSKPFVGVLSAGINAASPNKELAKEFLENYLLTDEGLEAVNKDKPLGAVALKSYEEELAKDPRIAATMENAQKGEIMPNIPQMSAFWYAVRTAVINAASGRQTVDEALKDAQTNSSSHHHHHHAN…
18	ATG GGC AGT TCA CAC CAC CAC CAT CAT CAT AGT TCT GGC TTG GTG CCA CGC GGT TCC CAC ATG AAG ATC GAG GAA GGG AAG CTCGTA ATC TGG ATC AAC GGG GAT AAG GGT TAT AAC GGG TTA GCA GAA GTG GGT AAA AAG TTT GAA AAG GAC ACT GGT ATC AAA GTGACT GTC GAG CAC CCT GAT AAA CTC GAG GAA AAG TTT CCT CAG GTG GCG GCT ACT GGC GAT GGC CCA GAT ATC ATT TTT TGG GCGCAC GAC CGT TTC GGT GGC TAT GCA CAG TCA GGC TTA CTG GCA GAA ATT AC…	MGSSHHHHHHSSGLVPRGSHMKIEEGKLVIWINGDKGYNGLAEVGKKFEKDTGIKVTVEHPDKLEEKFPQVAATGDGPDIIFWAHDRFGGYAQSGLLAEITPDKAFQDKLYPFTWDAVRYNGKLIAYPIAVEALSLIYNKDLLPNPPKTWEEIPALDKELKAKGKSALMFNLQEPYFTWPLIAADGGYAFKYENGKYDIKDVGVDNAGAKAGLTFLVDLIKNKHMNADTDYSIAEAAFNKGETAMTINGPWAWSNIDTSKVNYGVTVLPTFKGQPSKPFVGVLSAGINAASPNKELAKEFLENYLLTDEGLEAVNKDKPLGAVALKSYEEELAKDPRIAATMENAQKGEIMPNIPQMSAFWYAVRTAVINAASGRQTVDEALKDAQTNSSSHHHHHHAN…
19	ATG GGC AGT TCA CAC CAC CAC CAT CAT CAT AGT TCT GGC TTG GTG CCA CGC GGT TCC CAC ATG AAG ATC GAG GAA GGG AAG CTCGTA ATC TGG ATC AAC GGG GAT AAG GGT TAT AAC GGG TTA GCA GAA GTG GGT AAA AAG TTT GAA AAG GAC ACT GGT ATC AAA GTGACT GTC GAG CAC CCT GAT AAA CTC GAG GAA AAG TTT CCT CAG GTG GCG GCT ACT GGC GAT GGC CCA GAT ATC ATT TTT TGG GCGCAC GAC CGT TTC GGT GGC TAT GCA CAG TCA GGC TTA CTG GCA GAA ATT AC…	MGSSHHHHHHSSGLVPRGSHMKIEEGKLVIWINGDKGYNGLAEVGKKFEKDTGIKVTVEHPDKLEEKFPQVAATGDGPDIIFWAHDRFGGYAQSGLLAEITPDKAFQDKLYPFTWDAVRYNGKLIAYPIAVEALSLIYNKDLLPNPPKTWEEIPALDKELKAKGKSALMFNLQEPYFTWPLIAADGGYAFKYENGKYDIKDVGVDNAGAKAGLTFLVDLIKNKHMNADTDYSIAEAAFNKGETAMTINGPWAWSNIDTSKVNYGVTVLPTFKGQPSKPFVGVLSAGINAASPNKELAKEFLENYLLTDEGLEAVNKDKPLGAVALKSYEEELAKDPRIAATMENAQKGEIMPNIPQMSAFWYAVRTAVINAASGRQTVDEALKDAQTNSSSHHHHHHAN…
20	ATG GGC AGT TCA CAC CAC CAC CAT CAT CAT AGT TCT GGC TTG GTG CCA CGC GGT TCC CAC ATG AAG ATC GAG GAA GGG AAG CTCGTA ATC TGG ATC AAC GGG GAT AAG GGT TAT AAC GGG TTA GCA GAA GTG GGT AAA AAG TTT GAA AAG GAC ACT GGT ATC AAA GTGACT GTC GAG CAC CCT GAT AAA CTC GAG GAA AAG TTT CCT CAG GTG GCG GCT ACT GGC GAT GGC CCA GAT ATC ATT TTT TGG GCGCAC GAC CGT TTC GGT GGC TAT GCA CAG TCA GGC TTA CTG GCA GAA ATT AC…	MGSSHHHHHHSSGLVPRGSHMKIEEGKLVIWINGDKGYNGLAEVGKKFEKDTGIKVTVEHPDKLEEKFPQVAATGDGPDIIFWAHDRFGGYAQSGLLAEITPDKAFQDKLYPFTWDAVRYNGKLIAYPIAVEALSLIYNKDLLPNPPKTWEEIPALDKELKAKGKSALMFNLQEPYFTWPLIAADGGYAFKYENGKYDIKDVGVDNAGAKAGLTFLVDLIKNKHMNADTDYSIAEAAFNKGETAMTINGPWAWSNIDTSKVNYGVTVLPTFKGQPSKPFVGVLSAGINAASPNKELAKEFLENYLLTDEGLEAVNKDKPLGAVALKSYEEELAKDPRIAATMENAQKGEIMPNIPQMSAFWYAVRTAVINAASGRQTVDEALKDAQTNSSSHHHHHHAN…
21	ATG GGC AGT TCA CAC CAC CAC CAT CAT CAT AGT TCT GGC TTG GTG CCA CGC GGT TCC CAC ATG AAG ATC GAG GAA GGG AAG CTCGTA ATC TGG ATC AAC GGG GAT AAG GGT TAT AAC GGG TTA GCA GAA GTG GGT AAA AAG TTT GAA AAG GAC ACT GGT ATC AAA GTGACT GTC GAG CAC CCT GAT AAA CTC GAG GAA AAG TTT CCT CAG GTG GCG GCT ACT GGC GAT GGC CCA GAT ATC ATT TTT TGG GCGCAC GAC CGT TTC GGT GGC TAT GCA CAG TCA GGC TTA CTG GCA GAA ATT AC…	MGSSHHHHHHSSGLVPRGSHMKIEEGKLVIWINGDKGYNGLAEVGKKFEKDTGIKVTVEHPDKLEEKFPQVAATGDGPDIIFWAHDRFGGYAQSGLLAEITPDKAFQDKLYPFTWDAVRYNGKLIAYPIAVEALSLIYNKDLLPNPPKTWEEIPALDKELKAKGKSALMFNLQEPYFTWPLIAADGGYAFKYENGKYDIKDVGVDNAGAKAGLTFLVDLIKNKHMNADTDYSIAEAAFNKGETAMTINGPWAWSNIDTSKVNYGVTVLPTFKGQPSKPFVGVLSAGINAASPNKELAKEFLENYLLTDEGLEAVNKDKPLGAVALKSYEEELAKDPRIAATMENAQKGEIMPNIPQMSAFWYAVRTAVINAASGRQTVDEALKDAQTNSSSHHHHHHAN…
22	ATG GGC AGT TCA CAC CAC CAC CAT CAT CAT AGT TCT GGC TTG GTG CCA CGC GGT TCC CAC ATG AAG ATC GAG GAA GGG AAG CTCGTA ATC TGG ATC AAC GGG GAT AAG GGT TAT AAC GGG TTA GCA GAA GTG GGT AAA AAG TTT GAA AAG GAC ACT GGT ATC AAA GTGACT GTC GAG CAC CCT GAT AAA CTC GAG GAA AAG TTT CCT CAG GTG GCG GCT ACT GGC GAT GGC CCA GAT ATC ATT TTT TGG GCGCAC GAC CGT TTC GGT GGC TAT GCA CAG TCA GGC TTA CTG GCA GAA ATT AC…	MGSSHHHHHHSSGLVPRGSHMKIEEGKLVIWINGDKGYNGLAEVGKKFEKDTGIKVTVEHPDKLEEKFPQVAATGDGPDIIFWAHDRFGGYAQSGLLAEITPDKAFQDKLYPFTWDAVRYNGKLIAYPIAVEALSLIYNKDLLPNPPKTWEEIPALDKELKAKGKSALMFNLQEPYFTWPLIAADGGYAFKYENGKYDIKDVGVDNAGAKAGLTFLVDLIKNKHMNADTDYSIAEAAFNKGETAMTINGPWAWSNIDTSKVNYGVTVLPTFKGQPSKPFVGVLSAGINAASPNKELAKEFLENYLLTDEGLEAVNKDKPLGAVALKSYEEELAKDPRIAATMENAQKGEIMPNIPQMSAFWYAVRTAVINAASGRQTVDEALKDAQTNSSSHHHHHHAN…
23	ATG GGC AGT TCA CAC CAC CAC CAT CAT CAT AGT TCT GGC TTG GTG CCA CGC GGT TCC CAC ATG AAG ATC GAG GAA GGG AAG CTCGTA ATC TGG ATC AAC GGG GAT AAG GGT TAT AAC GGG TTA GCA GAA GTG GGT AAA AAG TTT GAA AAG GAC ACT GGT ATC AAA GTGACT GTC GAG CAC CCT GAT AAA CTC GAG GAA AAG TTT CCT CAG GTG GCG GCT ACT GGC GAT GGC CCA GAT ATC ATT TTT TGG GCGCAC GAC CGT TTC GGT GGC TAT GCA CAG TCA GGC TTA CTG GCA GAA ATT AC…	MGSSHHHHHHSSGLVPRGSHMKIEEGKLVIWINGDKGYNGLAEVGKKFEKDTGIKVTVEHPDKLEEKFPQVAATGDGPDIIFWAHDRFGGYAQSGLLAEITPDKAFQDKLYPFTWDAVRYNGKLIAYPIAVEALSLIYNKDLLPNPPKTWEEIPALDKELKAKGKSALMFNLQEPYFTWPLIAADGGYAFKYENGKYDIKDVGVDNAGAKAGLTFLVDLIKNKHMNADTDYSIAEAAFNKGETAMTINGPWAWSNIDTSKVNYGVTVLPTFKGQPSKPFVGVLSAGINAASPNKELAKEFLENYLLTDEGLEAVNKDKPLGAVALKSYEEELAKDPRIAATMENAQKGEIMPNIPQMSAFWYAVRTAVINAASGRQTVDEALKDAQTNSSSHHHHHHAN…
24	ATG GGC AGT TCA CAC CAC CAC CAT CAT CAT AGT TCT GGC TTG GTG CCA CGC GGT TCC CAC ATG AAG ATC GAG GAA GGG AAG CTCGTA ATC TGG ATC AAC GGG GAT AAG GGT TAT AAC GGG TTA GCA GAA GTG GGT AAA AAG TTT GAA AAG GAC ACT GGT ATC AAA GTGACT GTC GAG CAC CCT GAT AAA CTC GAG GAA AAG TTT CCT CAG GTG GCG GCT ACT GGC GAT GGC CCA GAT ATC ATT TTT TGG GCGCAC GAC CGT TTC GGT GGC TAT GCA CAG TCA GGC TTA CTG GCA GAA ATT AC…	MGSSHHHHHHSSGLVPRGSHMKIEEGKLVIWINGDKGYNGLAEVGKKFEKDTGIKVTVEHPDKLEEKFPQVAATGDGPDIIFWAHDRFGGYAQSGLLAEITPDKAFQDKLYPFTWDAVRYNGKLIAYPIAVEALSLIYNKDLLPNPPKTWEEIPALDKELKAKGKSALMFNLQEPYFTWPLIAADGGYAFKYENGKYDIKDVGVDNAGAKAGLTFLVDLIKNKHMNADTDYSIAEAAFNKGETAMTINGPWAWSNIDTSKVNYGVTVLPTFKGQPSKPFVGVLSAGINAASPNKELAKEFLENYLLTDEGLEAVNKDKPLGAVALKSYEEELAKDPRIAATMENAQKGEIMPNIPQMSAFWYAVRTAVINAASGRQTVDEALKDAQTNSSSHHHHHHAN…
25	ATG GGC AGT TCA CAC CAC CAC CAT CAT CAT AGT TCT GGC TTG GTG CCA CGC GGT TCC CAC ATG AAG ATC GAG GAA GGG AAG CTCGTA ATC TGG ATC AAC GGG GAT AAG GGT TAT AAC GGG TTA GCA GAA GTG GGT AAA AAG TTT GAA AAG GAC ACT GGT ATC AAA GTGACT GTC GAG CAC CCT GAT AAA CTC GAG GAA AAG TTT CCT CAG GTG GCG GCT ACT GGC GAT GGC CCA GAT ATC ATT TTT TGG GCGCAC GAC CGT TTC GGT GGC TAT GCA CAG TCA GGC TTA CTG GCA GAA ATT AC…	MGSSHHHHHHSSGLVPRGSHMKIEEGKLVIWINGDKGYNGLAEVGKKFEKDTGIKVTVEHPDKLEEKFPQVAATGDGPDIIFWAHDRFGGYAQSGLLAEITPDKAFQDKLYPFTWDAVRYNGKLIAYPIAVEALSLIYNKDLLPNPPKTWEEIPALDKELKAKGKSALMFNLQEPYFTWPLIAADGGYAFKYENGKYDIKDVGVDNAGAKAGLTFLVDLIKNKHMNADTDYSIAEAAFNKGETAMTINGPWAWSNIDTSKVNYGVTVLPTFKGQPSKPFVGVLSAGINAASPNKELAKEFLENYLLTDEGLEAVNKDKPLGAVALKSYEEELAKDPRIAATMENAQKGEIMPNIPQMSAFWYAVRTAVINAASGRQTVDEALKDAQTNSSSHHHHHHAN…
26	ATG GGC AGT TCA CAC CAC CAC CAT CAT CAT AGT TCT GGC TTG GTG CCA CGC GGT TCC CAC ATG AAG ATC GAG GAA GGG AAG CTCGTA ATC TGG ATC AAC GGG GAT AAG GGT TAT AAC GGG TTA GCA GAA GTG GGT AAA AAG TTT GAA AAG GAC ACT GGT ATC AAA GTGACT GTC GAG CAC CCT GAT AAA CTC GAG GAA AAG TTT CCT CAG GTG GCG GCT ACT GGC GAT GGC CCA GAT ATC ATT TTT TGG GCGCAC GAC CGT TTC GGT GGC TAT GCA CAG TCA GGC TTA CTG GCA GAA ATT AC…	MGSSHHHHHHSSGLVPRGSHMKIEEGKLVIWINGDKGYNGLAEVGKKFEKDTGIKVTVEHPDKLEEKFPQVAATGDGPDIIFWAHDRFGGYAQSGLLAEITPDKAFQDKLYPFTWDAVRYNGKLIAYPIAVEALSLIYNKDLLPNPPKTWEEIPALDKELKAKGKSALMFNLQEPYFTWPLIAADGGYAFKYENGKYDIKDVGVDNAGAKAGLTFLVDLIKNKHMNADTDYSIAEAAFNKGETAMTINGPWAWSNIDTSKVNYGVTVLPTFKGQPSKPFVGVLSAGINAASPNKELAKEFLENYLLTDEGLEAVNKDKPLGAVALKSYEEELAKDPRIAATMENAQKGEIMPNIPQMSAFWYAVRTAVINAASGRQTVDEALKDAQTNSSSHHHHHHAN…
27	ATG GGC AGT TCA CAC CAC CAC CAT CAT CAT AGT TCT GGC TTG GTG CCA CGC GGT TCC CAC ATG AAG ATC GAG GAA GGG AAG CTCGTA ATC TGG ATC AAC GGG GAT AAG GGT TAT AAC GGG TTA GCA GAA GTG GGT AAA AAG TTT GAA AAG GAC ACT GGT ATC AAA GTGACT GTC GAG CAC CCT GAT AAA CTC GAG GAA AAG TTT CCT CAG GTG GCG GCT ACT GGC GAT GGC CCA GAT ATC ATT TTT TGG GCGCAC GAC CGT TTC GGT GGC TAT GCA CAG TCA GGC TTA CTG GCA GAA ATT AC…	MGSSHHHHHHSSGLVPRGSHMKIEEGKLVIWINGDKGYNGLAEVGKKFEKDTGIKVTVEHPDKLEEKFPQVAATGDGPDIIFWAHDRFGGYAQSGLLAEITPDKAFQDKLYPFTWDAVRYNGKLIAYPIAVEALSLIYNKDLLPNPPKTWEEIPALDKELKAKGKSALMFNLQEPYFTWPLIAADGGYAFKYENGKYDIKDVGVDNAGAKAGLTFLVDLIKNKHMNADTDYSIAEAAFNKGETAMTINGPWAWSNIDTSKVNYGVTVLPTFKGQPSKPFVGVLSAGINAASPNKELAKEFLENYLLTDEGLEAVNKDKPLGAVALKSYEEELAKDPRIAATMENAQKGEIMPNIPQMSAFWYAVRTAVINAASGRQTVDEALKDAQTNSSSHHHHHHAN…
28*	ATG GGC AGT TCA CAC CAC CAC CAT CAT CAT AGT TCT GGC TTG GTG CCA CGC GGT TCC CAC ATG AAG ATC GAG GAA GGG AAG CTCGTA ATC TGG ATC AAC GGG GAT AAG GGT TAT AAC GGG TTA GCA GAA GTG GGT AAA AAG TTT GAA AAG GAC ACT GGT ATC AAA GTGACT GTC GAG CAC CCT GAT AAA CTC GAG GAA AAG TTT CCT CAG GTG GCG GCT ACT GGC GAT GGC CCA GAT ATC ATT TTT TGG GCGCAC GAC CGT TTC GGT GGC TAT GCA CAG TCA GGC TTA CTG GCA GAA ATT AC…	MGSSHHHHHHSSGLVPRGSHMKIEEGKLVIWINGDKGYNGLAEVGKKFEKDTGIKVTVEHPDKLEEKFPQVAATGDGPDIIFWAHDRFGGYAQSGLLAEITPDKAFQDKLYPFTWDAVRYNGKLIAYPIAVEALSLIYNKDLLPNPPKTWEEIPALDKELKAKGKSALMFNLQEPYFTWPLIAADGGYAFKYENGKYDIKDVGVDNAGAKAGLTFLVDLIKNKHMNADTDYSIAEAAFNKGETAMTINGPWAWSNIDTSKVNYGVTVLPTFKGQPSKPFVGVLSAGINAASPNKELAKEFLENYLLTDEGLEAVNKDKPLGAVALKSYEEELAKDPRIAATMENAQKGEIMPNIPQMSAFWYAVRTAVINAASGRQTVDEALKDAQTNSSSHHHHHHAN…
29	ATG GGC AGT TCA CAC CAC CAC CAT CAT CAT AGT TCT GGC TTG GTG CCA CGC GGT TCC CAC ATG AAG ATC GAG GAA GGG AAG CTCGTA ATC TGG ATC AAC GGG GAT AAG GGT TAT AAC GGG TTA GCA GAA GTG GGT AAA AAG TTT GAA AAG GAC ACT GGT ATC AAA GTGACT GTC GAG CAC CCT GAT AAA CTC GAG GAA AAG TTT CCT CAG GTG GCG GCT ACT GGC GAT GGC CCA GAT ATC ATT TTT TGG GCGCAC GAC CGT TTC GGT GGC TAT GCA CAG TCA GGC TTA CTG GCA GAA ATT AC…	MGSSHHHHHHSSGLVPRGSHMKIEEGKLVIWINGDKGYNGLAEVGKKFEKDTGIKVTVEHPDKLEEKFPQVAATGDGPDIIFWAHDRFGGYAQSGLLAEITPDKAFQDKLYPFTWDAVRYNGKLIAYPIAVEALSLIYNKDLLPNPPKTWEEIPALDKELKAKGKSALMFNLQEPYFTWPLIAADGGYAFKYENGKYDIKDVGVDNAGAKAGLTFLVDLIKNKHMNADTDYSIAEAAFNKGETAMTINGPWAWSNIDTSKVNYGVTVLPTFKGQPSKPFVGVLSAGINAASPNKELAKEFLENYLLTDEGLEAVNKDKPLGAVALKSYEEELAKDPRIAATMENAQKGEIMPNIPQMSAFWYAVRTAVINAASGRQTVDEALKDAQTNSSSHHHHHHAN…
30	ATG GGC AGT TCA CAC CAC CAC CAT CAT CAT AGT TCT GGC TTG GTG CCA CGC GGT TCC CAC ATG AAG ATC GAG GAA GGG AAG CTCGTA ATC TGG ATC AAC GGG GAT AAG GGT TAT AAC GGG TTA GCA GAA GTG GGT AAA AAG TTT GAA AAG GAC ACT GGT ATC AAA GTGACT GTC GAG CAC CCT GAT AAA CTC GAG GAA AAG TTT CCT CAG GTG GCG GCT ACT GGC GAT GGC CCA GAT ATC ATT TTT TGG GCGCAC GAC CGT TTC GGT GGC TAT GCA CAG TCA GGC TTA CTG GCA GAA ATT AC…	MGSSHHHHHHSSGLVPRGSHMKIEEGKLVIWINGDKGYNGLAEVGKKFEKDTGIKVTVEHPDKLEEKFPQVAATGDGPDIIFWAHDRFGGYAQSGLLAEITPDKAFQDKLYPFTWDAVRYNGKLIAYPIAVEALSLIYNKDLLPNPPKTWEEIPALDKELKAKGKSALMFNLQEPYFTWPLIAADGGYAFKYENGKYDIKDVGVDNAGAKAGLTFLVDLIKNKHMNADTDYSIAEAAFNKGETAMTINGPWAWSNIDTSKVNYGVTVLPTFKGQPSKPFVGVLSAGINAASPNKELAKEFLENYLLTDEGLEAVNKDKPLGAVALKSYEEELAKDPRIAATMENAQKGEIMPNIPQMSAFWYAVRTAVINAASGRQTVDEALKDAQTNSSSHHHHHHAN…
31	ATG GGC AGT TCA CAC CAC CAC CAT CAT CAT AGT TCT GGC TTG GTG CCA CGC GGT TCC CAC ATG AAG ATC GAG GAA GGG AAG CTCGTA ATC TGG ATC AAC GGG GAT AAG GGT TAT AAC GGG TTA GCA GAA GTG GGT AAA AAG TTT GAA AAG GAC ACT GGT ATC AAA GTGACT GTC GAG CAC CCT GAT AAA CTC GAG GAA AAG TTT CCT CAG GTG GCG GCT ACT GGC GAT GGC CCA GAT ATC ATT TTT TGG GCGCAC GAC CGT TTC GGT GGC TAT GCA CAG TCA GGC TTA CTG GCA GAA ATT AC…	MGSSHHHHHHSSGLVPRGSHMKIEEGKLVIWINGDKGYNGLAEVGKKFEKDTGIKVTVEHPDKLEEKFPQVAATGDGPDIIFWAHDRFGGYAQSGLLAEITPDKAFQDKLYPFTWDAVRYNGKLIAYPIAVEALSLIYNKDLLPNPPKTWEEIPALDKELKAKGKSALMFNLQEPYFTWPLIAADGGYAFKYENGKYDIKDVGVDNAGAKAGLTFLVDLIKNKHMNADTDYSIAEAAFNKGETAMTINGPWAWSNIDTSKVNYGVTVLPTFKGQPSKPFVGVLSAGINAASPNKELAKEFLENYLLTDEGLEAVNKDKPLGAVALKSYEEELAKDPRIAATMENAQKGEIMPNIPQMSAFWYAVRTAVINAASGRQTVDEALKDAQTNSSSHHHHHHAN…
32	ATG GGC AGT TCA CAC CAC CAC CAT CAT CAT AGT TCT GGC TTG GTG CCA CGC GGT TCC CAC ATG AAG ATC GAG GAA GGG AAG CTCGTA ATC TGG ATC AAC GGG GAT AAG GGT TAT AAC GGG TTA GCA GAA GTG GGT AAA AAG TTT GAA AAG GAC ACT GGT ATC AAA GTGACT GTC GAG CAC CCT GAT AAA CTC GAG GAA AAG TTT CCT CAG GTG GCG GCT ACT GGC GAT GGC CCA GAT ATC ATT TTT TGG GCGCAC GAC CGT TTC GGT GGC TAT GCA CAG TCA GGC TTA CTG GCA GAA ATT AC…	MGSSHHHHHHSSGLVPRGSHMKIEEGKLVIWINGDKGYNGLAEVGKKFEKDTGIKVTVEHPDKLEEKFPQVAATGDGPDIIFWAHDRFGGYAQSGLLAEITPDKAFQDKLYPFTWDAVRYNGKLIAYPIAVEALSLIYNKDLLPNPPKTWEEIPALDKELKAKGKSALMFNLQEPYFTWPLIAADGGYAFKYENGKYDIKDVGVDNAGAKAGLTFLVDLIKNKHMNADTDYSIAEAAFNKGETAMTINGPWAWSNIDTSKVNYGVTVLPTFKGQPSKPFVGVLSAGINAASPNKELAKEFLENYLLTDEGLEAVNKDKPLGAVALKSYEEELAKDPRIAATMENAQKGEIMPNIPQMSAFWYAVRTAVINAASGRQTVDEALKDAQTNSSSHHHHHHAN…
33	ATG GGC AGT TCA CAC CAC CAC CAT CAT CAT AGT TCT GGC TTG GTG CCA CGC GGT TCC CAC ATG AAG ATC GAG GAA GGG AAG CTCGTA ATC TGG ATC AAC GGG GAT AAG GGT TAT AAC GGG TTA GCA GAA GTG GGT AAA AAG TTT GAA AAG GAC ACT GGT ATC AAA GTGACT GTC GAG CAC CCT GAT AAA CTC GAG GAA AAG TTT CCT CAG GTG GCG GCT ACT GGC GAT GGC CCA GAT ATC ATT TTT TGG GCGCAC GAC CGT TTC GGT GGC TAT GCA CAG TCA GGC TTA CTG GCA GAA ATT AC…	MGSSHHHHHHSSGLVPRGSHMKIEEGKLVIWINGDKGYNGLAEVGKKFEKDTGIKVTVEHPDKLEEKFPQVAATGDGPDIIFWAHDRFGGYAQSGLLAEITPDKAFQDKLYPFTWDAVRYNGKLIAYPIAVEALSLIYNKDLLPNPPKTWEEIPALDKELKAKGKSALMFNLQEPYFTWPLIAADGGYAFKYENGKYDIKDVGVDNAGAKAGLTFLVDLIKNKHMNADTDYSIAEAAFNKGETAMTINGPWAWSNIDTSKVNYGVTVLPTFKGQPSKPFVGVLSAGINAASPNKELAKEFLENYLLTDEGLEAVNKDKPLGAVALKSYEEELAKDPRIAATMENAQKGEIMPNIPQMSAFWYAVRTAVINAASGRQTVDEALKDAQTNSSSHHHHHHAN…
34	ATG GGC AGT TCA CAC CAC CAC CAT CAT CAT AGT TCT GGC TTG GTG CCA CGC GGT TCC CAC ATG AAG ATC GAG GAA GGG AAG CTCGTA ATC TGG ATC AAC GGG GAT AAG GGT TAT AAC GGG TTA GCA GAA GTG GGT AAA AAG TTT GAA AAG GAC ACT GGT ATC AAA GTGACT GTC GAG CAC CCT GAT AAA CTC GAG GAA AAG TTT CCT CAG GTG GCG GCT ACT GGC GAT GGC CCA GAT ATC ATT TTT TGG GCGCAC GAC CGT TTC GGT GGC TAT GCA CAG TCA GGC TTA CTG GCA GAA ATT AC…	MGSSHHHHHHSSGLVPRGSHMKIEEGKLVIWINGDKGYNGLAEVGKKFEKDTGIKVTVEHPDKLEEKFPQVAATGDGPDIIFWAHDRFGGYAQSGLLAEITPDKAFQDKLYPFTWDAVRYNGKLIAYPIAVEALSLIYNKDLLPNPPKTWEEIPALDKELKAKGKSALMFNLQEPYFTWPLIAADGGYAFKYENGKYDIKDVGVDNAGAKAGLTFLVDLIKNKHMNADTDYSIAEAAFNKGETAMTINGPWAWSNIDTSKVNYGVTVLPTFKGQPSKPFVGVLSAGINAASPNKELAKEFLENYLLTDEGLEAVNKDKPLGAVALKSYEEELAKDPRIAATMENAQKGEIMPNIPQMSAFWYAVRTAVINAASGRQTVDEALKDAQTNSSSHHHHHHAN…
35	ATG GGC AGT TCA CAC CAC CAC CAT CAT CAT AGT TCT GGC TTG GTG CCA CGC GGT TCC CAC ATG AAG ATC GAG GAA GGG AAG CTCGTA ATC TGG ATC AAC GGG GAT AAG GGT TAT AAC GGG TTA GCA GAA GTG GGT AAA AAG TTT GAA AAG GAC ACT GGT ATC AAA GTGACT GTC GAG CAC CCT GAT AAA CTC GAG GAA AAG TTT CCT CAG GTG GCG GCT ACT GGC GAT GGC CCA GAT ATC ATT TTT TGG GCGCAC GAC CGT TTC GGT GGC TAT GCA CAG TCA GGC TTA CTG GCA GAA ATT AC…	MGSSHHHHHHSSGLVPRGSHMKIEEGKLVIWINGDKGYNGLAEVGKKFEKDTGIKVTVEHPDKLEEKFPQVAATGDGPDIIFWAHDRFGGYAQSGLLAEITPDKAFQDKLYPFTWDAVRYNGKLIAYPIAVEALSLIYNKDLLPNPPKTWEEIPALDKELKAKGKSALMFNLQEPYFTWPLIAADGGYAFKYENGKYDIKDVGVDNAGAKAGLTFLVDLIKNKHMNADTDYSIAEAAFNKGETAMTINGPWAWSNIDTSKVNYGVTVLPTFKGQPSKPFVGVLSAGINAASPNKELAKEFLENYLLTDEGLEAVNKDKPLGAVALKSYEEELAKDPRIAATMENAQKGEIMPNIPQMSAFWYAVRTAVINAASGRQTVDEALKDAQTNSSSHHHHHHAN…
36	ATG GGC AGT TCA CAC CAC CAC CAT CAT CAT AGT TCT GGC TTG GTG CCA CGC GGT TCC CAC ATG AAG ATC GAG GAA GGG AAG CTCGTA ATC TGG ATC AAC GGG GAT AAG GGT TAT AAC GGG TTA GCA GAA GTG GGT AAA AAG TTT GAA AAG GAC ACT GGT ATC AAA GTGACT GTC GAG CAC CCT GAT AAA CTC GAG GAA AAG TTT CCT CAG GTG GCG GCT ACT GGC GAT GGC CCA GAT ATC ATT TTT TGG GCGCAC GAC CGT TTC GGT GGC TAT GCA CAG TCA GGC TTA CTG GCA GAA ATT AC…	MGSSHHHHHHSSGLVPRGSHMKIEEGKLVIWINGDKGYNGLAEVGKKFEKDTGIKVTVEHPDKLEEKFPQVAATGDGPDIIFWAHDRFGGYAQSGLLAEITPDKAFQDKLYPFTWDAVRYNGKLIAYPIAVEALSLIYNKDLLPNPPKTWEEIPALDKELKAKGKSALMFNLQEPYFTWPLIAADGGYAFKYENGKYDIKDVGVDNAGAKAGLTFLVDLIKNKHMNADTDYSIAEAAFNKGETAMTINGPWAWSNIDTSKVNYGVTVLPTFKGQPSKPFVGVLSAGINAASPNKELAKEFLENYLLTDEGLEAVNKDKPLGAVALKSYEEELAKDPRIAATMENAQKGEIMPNIPQMSAFWYAVRTAVINAASGRQTVDEALKDAQTNSSSHHHHHHAN…
37	ATG GGC AGT TCA CAC CAC CAC CAT CAT CAT AGT TCT GGC TTG GTG CCA CGC GGT TCC CAC ATG AAG ATC GAG GAA GGG AAG CTCGTA ATC TGG ATC AAC GGG GAT AAG GGT TAT AAC GGG TTA GCA GAA GTG GGT AAA AAG TTT GAA AAG GAC ACT GGT ATC AAA GTGACT GTC GAG CAC CCT GAT AAA CTC GAG GAA AAG TTT CCT CAG GTG GCG GCT ACT GGC GAT GGC CCA GAT ATC ATT TTT TGG GCGCAC GAC CGT TTC GGT GGC TAT GCA CAG TCA GGC TTA CTG GCA GAA ATT AC…	MGSSHHHHHHSSGLVPRGSHMKIEEGKLVIWINGDKGYNGLAEVGKKFEKDTGIKVTVEHPDKLEEKFPQVAATGDGPDIIFWAHDRFGGYAQSGLLAEITPDKAFQDKLYPFTWDAVRYNGKLIAYPIAVEALSLIYNKDLLPNPPKTWEEIPALDKELKAKGKSALMFNLQEPYFTWPLIAADGGYAFKYENGKYDIKDVGVDNAGAKAGLTFLVDLIKNKHMNADTDYSIAEAAFNKGETAMTINGPWAWSNIDTSKVNYGVTVLPTFKGQPSKPFVGVLSAGINAASPNKELAKEFLENYLLTDEGLEAVNKDKPLGAVALKSYEEELAKDPRIAATMENAQKGEIMPNIPQMSAFWYAVRTAVINAASGRQTVDEALKDAQTNSSSHHHHHHAN…
38*	ATG GGC AGT TCA CAC CAC CAC CAT CAT CAT AGT TCT GGC TTG GTG CCA CGC GGT TCC CAC ATG AAG ATC GAG GAA GGG AAG CTCGTA ATC TGG ATC AAC GGG GAT AAG GGT TAT AAC GGG TTA GCA GAA GTG GGT AAA AAG TTT GAA AAG GAC ACT GGT ATC AAA GTGACT GTC GAG CAC CCT GAT AAA CTC GAG GAA AAG TTT CCT CAG GTG GCG GCT ACT GGC GAT GGC CCA GAT ATC ATT TTT TGG GCGCAC GAC CGT TTC GGT GGC TAT GCA CAG TCA GGC TTA CTG GCA GAA ATT AC…	MGSSHHHHHHSSGLVPRGSHMKIEEGKLVIWINGDKGYNGLAEVGKKFEKDTGIKVTVEHPDKLEEKFPQVAATGDGPDIIFWAHDRFGGYAQSGLLAEITPDKAFQDKLYPFTWDAVRYNGKLIAYPIAVEALSLIYNKDLLPNPPKTWEEIPALDKELKAKGKSALMFNLQEPYFTWPLIAADGGYAFKYENGKYDIKDVGVDNAGAKAGLTFLVDLIKNKHMNADTDYSIAEAAFNKGETAMTINGPWAWSNIDTSKVNYGVTVLPTFKGQPSKPFVGVLSAGINAASPNKELAKEFLENYLLTDEGLEAVNKDKPLGAVALKSYEEELAKDPRIAATMENAQKGEIMPNIPQMSAFWYAVRTAVINAASGRQTVDEALKDAQTNSSSHHHHHHAN…
39	ATG GGC AGT TCA CAC CAC CAC CAT CAT CAT AGT TCT GGC TTG GTG CCA CGC GGT TCC CAC ATG AAG ATC GAG GAA GGG AAG CTCGTA ATC TGG ATC AAC GGG GAT AAG GGT TAT AAC GGG TTA GCA GAA GTG GGT AAA AAG TTT GAA AAG GAC ACT GGT ATC AAA GTGACT GTC GAG CAC CCT GAT AAA CTC GAG GAA AAG TTT CCT CAG GTG GCG GCT ACT GGC GAT GGC CCA GAT ATC ATT TTT TGG GCGCAC GAC CGT TTC GGT GGC TAT GCA CAG TCA GGC TTA CTG GCA GAA ATT AC…	MGSSHHHHHHSSGLVPRGSHMKIEEGKLVIWINGDKGYNGLAEVGKKFEKDTGIKVTVEHPDKLEEKFPQVAATGDGPDIIFWAHDRFGGYAQSGLLAEITPDKAFQDKLYPFTWDAVRYNGKLIAYPIAVEALSLIYNKDLLPNPPKTWEEIPALDKELKAKGKSALMFNLQEPYFTWPLIAADGGYAFKYENGKYDIKDVGVDNAGAKAGLTFLVDLIKNKHMNADTDYSIAEAAFNKGETAMTINGPWAWSNIDTSKVNYGVTVLPTFKGQPSKPFVGVLSAGINAASPNKELAKEFLENYLLTDEGLEAVNKDKPLGAVALKSYEEELAKDPRIAATMENAQKGEIMPNIPQMSAFWYAVRTAVINAASGRQTVDEALKDAQTNSSSHHHHHHAN…
40	ATG GGC AGT TCA CAC CAC CAC CAT CAT CAT AGT TCT GGC TTG GTG CCA CGC GGT TCC CAC ATG AAG ATC GAG GAA GGG AAG CTCGTA ATC TGG ATC AAC GGG GAT AAG GGT TAT AAC GGG TTA GCA GAA GTG GGT AAA AAG TTT GAA AAG GAC ACT GGT ATC AAA GTGACT GTC GAG CAC CCT GAT AAA CTC GAG GAA AAG TTT CCT CAG GTG GCG GCT ACT GGC GAT GGC CCA GAT ATC ATT TTT TGG GCGCAC GAC CGT TTC GGT GGC TAT GCA CAG TCA GGC TTA CTG GCA GAA ATT AC…	MGSSHHHHHHSSGLVPRGSHMKIEEGKLVIWINGDKGYNGLAEVGKKFEKDTGIKVTVEHPDKLEEKFPQVAATGDGPDIIFWAHDRFGGYAQSGLLAEITPDKAFQDKLYPFTWDAVRYNGKLIAYPIAVEALSLIYNKDLLPNPPKTWEEIPALDKELKAKGKSALMFNLQEPYFTWPLIAADGGYAFKYENGKYDIKDVGVDNAGAKAGLTFLVDLIKNKHMNADTDYSIAEAAFNKGETAMTINGPWAWSNIDTSKVNYGVTVLPTFKGQPSKPFVGVLSAGINAASPNKELAKEFLENYLLTDEGLEAVNKDKPLGAVALKSYEEELAKDPRIAATMENAQKGEIMPNIPQMSAFWYAVRTAVINAASGRQTVDEALKDAQTNSSSHHHHHHAN…
41-1	ATG GGC AGT TCA CAC CAC CAC CAT CAT CAT AGT TCT GGC TTG GTG CCA CGC GGT TCC CAC ATG AAG ATC GAG GAA GGG AAG CTCGTA ATC TGG ATC AAC GGG GAT AAG GGT TAT AAC GGG TTA GCA GAA GTG GGT AAA AAG TTT GAA AAG GAC ACT GGT ATC AAA GTGACT GTC GAG CAC CCT GAT AAA CTC GAG GAA AAG TTT CCT CAG GTG GCG GCT ACT GGC GAT GGC CCA GAT ATC ATT TTT TGG GCGCAC GAC CGT TTC GGT GGC TAT GCA CAG TCA GGC TTA CTG GCA GAA ATT AC…	MGSSHHHHHHSSGLVPRGSHMKIEEGKLVIWINGDKGYNGLAEVGKKFEKDTGIKVTVEHPDKLEEKFPQVAATGDGPDIIFWAHDRFGGYAQSGLLAEITPDKAFQDKLYPFTWDAVRYNGKLIAYPIAVEALSLIYNKDLLPNPPKTWEEIPALDKELKAKGKSALMFNLQEPYFTWPLIAADGGYAFKYENGKYDIKDVGVDNAGAKAGLTFLVDLIKNKHMNADTDYSIAEAAFNKGETAMTINGPWAWSNIDTSKVNYGVTVLPTFKGQPSKPFVGVLSAGINAASPNKELAKEFLENYLLTDEGLEAVNKDKPLGAVALKSYEEELAKDPRIAATMENAQKGEIMPNIPQMSAFWYAVRTAVINAASGRQTVDEALKDAQTNSSSHHHHHHAN…
41-2	ATG GGC AGT TCA CAC CAC CAC CAT CAT CAT AGT TCT GGC TTG GTG CCA CGC GGT TCC CAC ATG AAG ATC GAG GAA GGG AAG CTCGTA ATC TGG ATC AAC GGG GAT AAG GGT TAT AAC GGG TTA GCA GAA GTG GGT AAA AAG TTT GAA AAG GAC ACT GGT ATC AAA GTGACT GTC GAG CAC CCT GAT AAA CTC GAG GAA AAG TTT CCT CAG GTG GCG GCT ACT GGC GAT GGC CCA GAT ATC ATT TTT TGG GCGCAC GAC CGT TTC GGT GGC TAT GCA CAG TCA GGC TTA CTG GCA GAA ATT AC…	MGSSHHHHHHSSGLVPRGSHMKIEEGKLVIWINGDKGYNGLAEVGKKFEKDTGIKVTVEHPDKLEEKFPQVAATGDGPDIIFWAHDRFGGYAQSGLLAEITPDKAFQDKLYPFTWDAVRYNGKLIAYPIAVEALSLIYNKDLLPNPPKTWEEIPALDKELKAKGKSALMFNLQEPYFTWPLIAADGGYAFKYENGKYDIKDVGVDNAGAKAGLTFLVDLIKNKHMNADTDYSIAEAAFNKGETAMTINGPWAWSNIDTSKVNYGVTVLPTFKGQPSKPFVGVLSAGINAASPNKELAKEFLENYLLTDEGLEAVNKDKPLGAVALKSYEEELAKDPRIAATMENAQKGEIMPNIPQMSAFWYAVRTAVINAASGRQTVDEALKDAQTNSSSHHHHHHAN…
42	ATG GGC AGT TCA CAC CAC CAC CAT CAT CAT AGT TCT GGC TTG GTG CCA CGC GGT TCC CAC ATG AAG ATC GAG GAA GGG AAG CTCGTA ATC TGG ATC AAC GGG GAT AAG GGT TAT AAC GGG TTA GCA GAA GTG GGT AAA AAG TTT GAA AAG GAC ACT GGT ATC AAA GTGACT GTC GAG CAC CCT GAT AAA CTC GAG GAA AAG TTT CCT CAG GTG GCG GCT ACT GGC GAT GGC CCA GAT ATC ATT TTT TGG GCGCAC GAC CGT TTC GGT GGC TAT GCA CAG TCA GGC TTA CTG GCA GAA ATT AC…	MGSSHHHHHHSSGLVPRGSHMKIEEGKLVIWINGDKGYNGLAEVGKKFEKDTGIKVTVEHPDKLEEKFPQVAATGDGPDIIFWAHDRFGGYAQSGLLAEITPDKAFQDKLYPFTWDAVRYNGKLIAYPIAVEALSLIYNKDLLPNPPKTWEEIPALDKELKAKGKSALMFNLQEPYFTWPLIAADGGYAFKYENGKYDIKDVGVDNAGAKAGLTFLVDLIKNKHMNADTDYSIAEAAFNKGETAMTINGPWAWSNIDTSKVNYGVTVLPTFKGQPSKPFVGVLSAGINAASPNKELAKEFLENYLLTDEGLEAVNKDKPLGAVALKSYEEELAKDPRIAATMENAQKGEIMPNIPQMSAFWYAVRTAVINAASGRQTVDEALKDAQTNSSSHHHHHHAN…
43-1	ATG GGC AGT TCA CAC CAC CAC CAT CAT CAT AGT TCT GGC TTG GTG CCA CGC GGT TCC CAC ATG AAG ATC GAG GAA GGG AAG CTCGTA ATC TGG ATC AAC GGG GAT AAG GGT TAT AAC GGG TTA GCA GAA GTG GGT AAA AAG TTT GAA AAG GAC ACT GGT ATC AAA GTGACT GTC GAG CAC CCT GAT AAA CTC GAG GAA AAG TTT CCT CAG GTG GCG GCT ACT GGC GAT GGC CCA GAT ATC ATT TTT TGG GCGCAC GAC CGT TTC GGT GGC TAT GCA CAG TCA GGC TTA CTG GCA GAA ATT AC…	MGSSHHHHHHSSGLVPRGSHMKIEEGKLVIWINGDKGYNGLAEVGKKFEKDTGIKVTVEHPDKLEEKFPQVAATGDGPDIIFWAHDRFGGYAQSGLLAEITPDKAFQDKLYPFTWDAVRYNGKLIAYPIAVEALSLIYNKDLLPNPPKTWEEIPALDKELKAKGKSALMFNLQEPYFTWPLIAADGGYAFKYENGKYDIKDVGVDNAGAKAGLTFLVDLIKNKHMNADTDYSIAEAAFNKGETAMTINGPWAWSNIDTSKVNYGVTVLPTFKGQPSKPFVGVLSAGINAASPNKELAKEFLENYLLTDEGLEAVNKDKPLGAVALKSYEEELAKDPRIAATMENAQKGEIMPNIPQMSAFWYAVRTAVINAASGRQTVDEALKDAQTNSSSHHHHHHAN…
43-2	ATG GGC AGT TCA CAC CAC CAC CAT CAT CAT AGT TCT GGC TTG GTG CCA CGC GGT TCC CAC ATG AAG ATC GAG GAA GGG AAG CTCGTA ATC TGG ATC AAC GGG GAT AAG GGT TAT AAC GGG TTA GCA GAA GTG GGT AAA AAG TTT GAA AAG GAC ACT GGT ATC AAA GTGACT GTC GAG CAC CCT GAT AAA CTC GAG GAA AAG TTT CCT CAG GTG GCG GCT ACT GGC GAT GGC CCA GAT ATC ATT TTT TGG GCGCAC GAC CGT TTC GGT GGC TAT GCA CAG TCA GGC TTA CTG GCA GAA ATT AC…	MGSSHHHHHHSSGLVPRGSHMKIEEGKLVIWINGDKGYNGLAEVGKKFEKDTGIKVTVEHPDKLEEKFPQVAATGDGPDIIFWAHDRFGGYAQSGLLAEITPDKAFQDKLYPFTWDAVRYNGKLIAYPIAVEALSLIYNKDLLPNPPKTWEEIPALDKELKAKGKSALMFNLQEPYFTWPLIAADGGYAFKYENGKYDIKDVGVDNAGAKAGLTFLVDLIKNKHMNADTDYSIAEAAFNKGETAMTINGPWAWSNIDTSKVNYGVTVLPTFKGQPSKPFVGVLSAGINAASPNKELAKEFLENYLLTDEGLEAVNKDKPLGAVALKSYEEELAKDPRIAATMENAQKGEIMPNIPQMSAFWYAVRTAVINAASGRQTVDEALKDAQTNSSSHHHHHHAN…
44-1	ATG GGC AGT TCA CAC CAC CAC CAT CAT CAT AGT TCT GGC TTG GTG CCA CGC GGT TCC CAC ATG AAG ATC GAG GAA GGG AAG CTCGTA ATC TGG ATC AAC GGG GAT AAG GGT TAT AAC GGG TTA GCA GAA GTG GGT AAA AAG TTT GAA AAG GAC ACT GGT ATC AAA GTGACT GTC GAG CAC CCT GAT AAA CTC GAG GAA AAG TTT CCT CAG GTG GCG GCT ACT GGC GAT GGC CCA GAT ATC ATT TTT TGG GCGCAC GAC CGT TTC GGT GGC TAT GCA CAG TCA GGC TTA CTG GCA GAA ATT AC…	MGSSHHHHHHSSGLVPRGSHMKIEEGKLVIWINGDKGYNGLAEVGKKFEKDTGIKVTVEHPDKLEEKFPQVAATGDGPDIIFWAHDRFGGYAQSGLLAEITPDKAFQDKLYPFTWDAVRYNGKLIAYPIAVEALSLIYNKDLLPNPPKTWEEIPALDKELKAKGKSALMFNLQEPYFTWPLIAADGGYAFKYENGKYDIKDVGVDNAGAKAGLTFLVDLIKNKHMNADTDYSIAEAAFNKGETAMTINGPWAWSNIDTSKVNYGVTVLPTFKGQPSKPFVGVLSAGINAASPNKELAKEFLENYLLTDEGLEAVNKDKPLGAVALKSYEEELAKDPRIAATMENAQKGEIMPNIPQMSAFWYAVRTAVINAASGRQTVDEALKDAQTNSSSHHHHHHAN…
44-2	ATG GGC AGT TCA CAC CAC CAC CAT CAT CAT AGT TCT GGC TTG GTG CCA CGC GGT TCC CAC ATG AAG ATC GAG GAA GGG AAG CTCGTA ATC TGG ATC AAC GGG GAT AAG GGT TAT AAC GGG TTA GCA GAA GTG GGT AAA AAG TTT GAA AAG GAC ACT GGT ATC AAA GTGACT GTC GAG CAC CCT GAT AAA CTC GAG GAA AAG TTT CCT CAG GTG GCG GCT ACT GGC GAT GGC CCA GAT ATC ATT TTT TGG GCGCAC GAC CGT TTC GGT GGC TAT GCA CAG TCA GGC TTA CTG GCA GAA ATT AC…	MGSSHHHHHHSSGLVPRGSHMKIEEGKLVIWINGDKGYNGLAEVGKKFEKDTGIKVTVEHPDKLEEKFPQVAATGDGPDIIFWAHDRFGGYAQSGLLAEITPDKAFQDKLYPFTWDAVRYNGKLIAYPIAVEALSLIYNKDLLPNPPKTWEEIPALDKELKAKGKSALMFNLQEPYFTWPLIAADGGYAFKYENGKYDIKDVGVDNAGAKAGLTFLVDLIKNKHMNADTDYSIAEAAFNKGETAMTINGPWAWSNIDTSKVNYGVTVLPTFKGQPSKPFVGVLSAGINAASPNKELAKEFLENYLLTDEGLEAVNKDKPLGAVALKSYEEELAKDPRIAATMENAQKGEIMPNIPQMSAFWYAVRTAVINAASGRQTVDEALKDAQTNSSSHHHHHHAN…
45	ATG GGC AGT TCA CAC CAC CAC CAT CAT CAT AGT TCT GGC TTG GTG CCA CGC GGT TCC CAC ATG AAG ATC GAG GAA GGG AAG CTCGTA ATC TGG ATC AAC GGG GAT AAG GGT TAT AAC GGG TTA GCA GAA GTG GGT AAA AAG TTT GAA AAG GAC ACT GGT ATC AAA GTGACT GTC GAG CAC CCT GAT AAA CTC GAG GAA AAG TTT CCT CAG GTG GCG GCT ACT GGC GAT GGC CCA GAT ATC ATT TTT TGG GCGCAC GAC CGT TTC GGT GGC TAT GCA CAG TCA GGC TTA CTG GCA GAA ATT AC…	MGSSHHHHHHSSGLVPRGSHMKIEEGKLVIWINGDKGYNGLAEVGKKFEKDTGIKVTVEHPDKLEEKFPQVAATGDGPDIIFWAHDRFGGYAQSGLLAEITPDKAFQDKLYPFTWDAVRYNGKLIAYPIAVEALSLIYNKDLLPNPPKTWEEIPALDKELKAKGKSALMFNLQEPYFTWPLIAADGGYAFKYENGKYDIKDVGVDNAGAKAGLTFLVDLIKNKHMNADTDYSIAEAAFNKGETAMTINGPWAWSNIDTSKVNYGVTVLPTFKGQPSKPFVGVLSAGINAASPNKELAKEFLENYLLTDEGLEAVNKDKPLGAVALKSYEEELAKDPRIAATMENAQKGEIMPNIPQMSAFWYAVRTAVINAASGRQTVDEALKDAQTNSSSHHHHHHAN…
46-1	ATG GGC AGT TCA CAC CAC CAC CAT CAT CAT AGT TCT GGC TTG GTG CCA CGC GGT TCC CAC ATG AAG ATC GAG GAA GGG AAG CTCGTA ATC TGG ATC AAC GGG GAT AAG GGT TAT AAC GGG TTA GCA GAA GTG GGT AAA AAG TTT GAA AAG GAC ACT GGT ATC AAA GTGACT GTC GAG CAC CCT GAT AAA CTC GAG GAA AAG TTT CCT CAG GTG GCG GCT ACT GGC GAT GGC CCA GAT ATC ATT TTT TGG GCGCAC GAC CGT TTC GGT GGC TAT GCA CAG TCA GGC TTA CTG GCA GAA ATT AC…	MGSSHHHHHHSSGLVPRGSHMKIEEGKLVIWINGDKGYNGLAEVGKKFEKDTGIKVTVEHPDKLEEKFPQVAATGDGPDIIFWAHDRFGGYAQSGLLAEITPDKAFQDKLYPFTWDAVRYNGKLIAYPIAVEALSLIYNKDLLPNPPKTWEEIPALDKELKAKGKSALMFNLQEPYFTWPLIAADGGYAFKYENGKYDIKDVGVDNAGAKAGLTFLVDLIKNKHMNADTDYSIAEAAFNKGETAMTINGPWAWSNIDTSKVNYGVTVLPTFKGQPSKPFVGVLSAGINAASPNKELAKEFLENYLLTDEGLEAVNKDKPLGAVALKSYEEELAKDPRIAATMENAQKGEIMPNIPQMSAFWYAVRTAVINAASGRQTVDEALKDAQTNSSSHHHHHHAN…
46-2	ATG GGC AGT TCA CAC CAC CAC CAT CAT CAT AGT TCT GGC TTG GTG CCA CGC GGT TCC CAC ATG AAG ATC GAG GAA GGG AAG CTCGTA ATC TGG ATC AAC GGG GAT AAG GGT TAT AAC GGG TTA GCA GAA GTG GGT AAA AAG TTT GAA AAG GAC ACT GGT ATC AAA GTGACT GTC GAG CAC CCT GAT AAA CTC GAG GAA AAG TTT CCT CAG GTG GCG GCT ACT GGC GAT GGC CCA GAT ATC ATT TTT TGG GCGCAC GAC CGT TTC GGT GGC TAT GCA CAG TCA GGC TTA CTG GCA GAA ATT AC…	MGSSHHHHHHSSGLVPRGSHMKIEEGKLVIWINGDKGYNGLAEVGKKFEKDTGIKVTVEHPDKLEEKFPQVAATGDGPDIIFWAHDRFGGYAQSGLLAEITPDKAFQDKLYPFTWDAVRYNGKLIAYPIAVEALSLIYNKDLLPNPPKTWEEIPALDKELKAKGKSALMFNLQEPYFTWPLIAADGGYAFKYENGKYDIKDVGVDNAGAKAGLTFLVDLIKNKHMNADTDYSIAEAAFNKGETAMTINGPWAWSNIDTSKVNYGVTVLPTFKGQPSKPFVGVLSAGINAASPNKELAKEFLENYLLTDEGLEAVNKDKPLGAVALKSYEEELAKDPRIAATMENAQKGEIMPNIPQMSAFWYAVRTAVINAASGRQTVDEALKDAQTNSSSHHHHHHAN…
47-1	ATG GGC AGT TCA CAC CAC CAC CAT CAT CAT AGT TCT GGC TTG GTG CCA CGC GGT TCC CAC ATG AAG ATC GAG GAA GGG AAG CTCGTA ATC TGG ATC AAC GGG GAT AAG GGT TAT AAC GGG TTA GCA GAA GTG GGT AAA AAG TTT GAA AAG GAC ACT GGT ATC AAA GTGACT GTC GAG CAC CCT GAT AAA CTC GAG GAA AAG TTT CCT CAG GTG GCG GCT ACT GGC GAT GGC CCA GAT ATC ATT TTT TGG GCGCAC GAC CGT TTC GGT GGC TAT GCA CAG TCA GGC TTA CTG GCA GAA ATT AC…	MGSSHHHHHHSSGLVPRGSHMKIEEGKLVIWINGDKGYNGLAEVGKKFEKDTGIKVTVEHPDKLEEKFPQVAATGDGPDIIFWAHDRFGGYAQSGLLAEITPDKAFQDKLYPFTWDAVRYNGKLIAYPIAVEALSLIYNKDLLPNPPKTWEEIPALDKELKAKGKSALMFNLQEPYFTWPLIAADGGYAFKYENGKYDIKDVGVDNAGAKAGLTFLVDLIKNKHMNADTDYSIAEAAFNKGETAMTINGPWAWSNIDTSKVNYGVTVLPTFKGQPSKPFVGVLSAGINAASPNKELAKEFLENYLLTDEGLEAVNKDKPLGAVALKSYEEELAKDPRIAATMENAQKGEIMPNIPQMSAFWYAVRTAVINAASGRQTVDEALKDAQTNSSSHHHHHHAN…
47-2	ATG GGC AGT TCA CAC CAC CAC CAT CAT CAT AGT TCT GGC TTG GTG CCA CGC GGT TCC CAC ATG AAG ATC GAG GAA GGG AAG CTCGTA ATC TGG ATC AAC GGG GAT AAG GGT TAT AAC GGG TTA GCA GAA GTG GGT AAA AAG TTT GAA AAG GAC ACT GGT ATC AAA GTGACT GTC GAG CAC CCT GAT AAA CTC GAG GAA AAG TTT CCT CAG GTG GCG GCT ACT GGC GAT GGC CCA GAT ATC ATT TTT TGG GCGCAC GAC CGT TTC GGT GGC TAT GCA CAG TCA GGC TTA CTG GCA GAA ATT AC…	MGSSHHHHHHSSGLVPRGSHMKIEEGKLVIWINGDKGYNGLAEVGKKFEKDTGIKVTVEHPDKLEEKFPQVAATGDGPDIIFWAHDRFGGYAQSGLLAEITPDKAFQDKLYPFTWDAVRYNGKLIAYPIAVEALSLIYNKDLLPNPPKTWEEIPALDKELKAKGKSALMFNLQEPYFTWPLIAADGGYAFKYENGKYDIKDVGVDNAGAKAGLTFLVDLIKNKHMNADTDYSIAEAAFNKGETAMTINGPWAWSNIDTSKVNYGVTVLPTFKGQPSKPFVGVLSAGINAASPNKELAKEFLENYLLTDEGLEAVNKDKPLGAVALKSYEEELAKDPRIAATMENAQKGEIMPNIPQMSAFWYAVRTAVINAASGRQTVDEALKDAQTNSSSHHHHHHAN…

## Sheet: PglB Mutant Sequences
Residue Mutated: Y77
Amino Acid Substitution	New sequence
A	ATGCTTAAGAAAGAGTACCTTAAAAACCCATACCTGGTTTTATTCGCTATGATTATTCTTGCATACGTCTTTAGCGTTTTTTGTCGCTTTTACTGGGTATGGTGGGCGTCTGAGTTTAACGAATACTTTTTCAATAACCAGCTTATGATTATTAGCAATGACGGTTACGCGTTCGCGGAAGGTGCGCGCGATATGATCGCGGGATTCCACCAGCCGAACGACTTATCCGCGTACGGATCTTCATTATCTGCGCTGACTTACTGGTTATACAAAATTACACCATTCTCGTTCGAATCCATCATTTTATATATGAGCACCTTCCTGTCGAGTTTGGTTGTAATTCCGACAATTCTTCTTGCCAACGAGTATAAGCGTCCCTTAATGGGGTTTGTTGCTGCT…
G	ATGCTTAAGAAAGAGTACCTTAAAAACCCATACCTGGTTTTATTCGCTATGATTATTCTTGCATACGTCTTTAGCGTTTTTTGTCGCTTTTACTGGGTATGGTGGGCGTCTGAGTTTAACGAATACTTTTTCAATAACCAGCTTATGATTATTAGCAATGACGGTTACGCGTTCGCGGAAGGTGCGCGCGATATGATCGCGGGATTCCACCAGCCGAACGACTTATCCGGCTACGGATCTTCATTATCTGCGCTGACTTACTGGTTATACAAAATTACACCATTCTCGTTCGAATCCATCATTTTATATATGAGCACCTTCCTGTCGAGTTTGGTTGTAATTCCGACAATTCTTCTTGCCAACGAGTATAAGCGTCCCTTAATGGGGTTTGTTGCTGCT…
I	ATGCTTAAGAAAGAGTACCTTAAAAACCCATACCTGGTTTTATTCGCTATGATTATTCTTGCATACGTCTTTAGCGTTTTTTGTCGCTTTTACTGGGTATGGTGGGCGTCTGAGTTTAACGAATACTTTTTCAATAACCAGCTTATGATTATTAGCAATGACGGTTACGCGTTCGCGGAAGGTGCGCGCGATATGATCGCGGGATTCCACCAGCCGAACGACTTATCCATTTACGGATCTTCATTATCTGCGCTGACTTACTGGTTATACAAAATTACACCATTCTCGTTCGAATCCATCATTTTATATATGAGCACCTTCCTGTCGAGTTTGGTTGTAATTCCGACAATTCTTCTTGCCAACGAGTATAAGCGTCCCTTAATGGGGTTTGTTGCTGCT…
L	ATGCTTAAGAAAGAGTACCTTAAAAACCCATACCTGGTTTTATTCGCTATGATTATTCTTGCATACGTCTTTAGCGTTTTTTGTCGCTTTTACTGGGTATGGTGGGCGTCTGAGTTTAACGAATACTTTTTCAATAACCAGCTTATGATTATTAGCAATGACGGTTACGCGTTCGCGGAAGGTGCGCGCGATATGATCGCGGGATTCCACCAGCCGAACGACTTATCCCTGTACGGATCTTCATTATCTGCGCTGACTTACTGGTTATACAAAATTACACCATTCTCGTTCGAATCCATCATTTTATATATGAGCACCTTCCTGTCGAGTTTGGTTGTAATTCCGACAATTCTTCTTGCCAACGAGTATAAGCGTCCCTTAATGGGGTTTGTTGCTGCT…
P	ATGCTTAAGAAAGAGTACCTTAAAAACCCATACCTGGTTTTATTCGCTATGATTATTCTTGCATACGTCTTTAGCGTTTTTTGTCGCTTTTACTGGGTATGGTGGGCGTCTGAGTTTAACGAATACTTTTTCAATAACCAGCTTATGATTATTAGCAATGACGGTTACGCGTTCGCGGAAGGTGCGCGCGATATGATCGCGGGATTCCACCAGCCGAACGACTTATCCCCGTACGGATCTTCATTATCTGCGCTGACTTACTGGTTATACAAAATTACACCATTCTCGTTCGAATCCATCATTTTATATATGAGCACCTTCCTGTCGAGTTTGGTTGTAATTCCGACAATTCTTCTTGCCAACGAGTATAAGCGTCCCTTAATGGGGTTTGTTGCTGCT…
V	ATGCTTAAGAAAGAGTACCTTAAAAACCCATACCTGGTTTTATTCGCTATGATTATTCTTGCATACGTCTTTAGCGTTTTTTGTCGCTTTTACTGGGTATGGTGGGCGTCTGAGTTTAACGAATACTTTTTCAATAACCAGCTTATGATTATTAGCAATGACGGTTACGCGTTCGCGGAAGGTGCGCGCGATATGATCGCGGGATTCCACCAGCCGAACGACTTATCCGTGTACGGATCTTCATTATCTGCGCTGACTTACTGGTTATACAAAATTACACCATTCTCGTTCGAATCCATCATTTTATATATGAGCACCTTCCTGTCGAGTTTGGTTGTAATTCCGACAATTCTTCTTGCCAACGAGTATAAGCGTCCCTTAATGGGGTTTGTTGCTGCT…
F	ATGCTTAAGAAAGAGTACCTTAAAAACCCATACCTGGTTTTATTCGCTATGATTATTCTTGCATACGTCTTTAGCGTTTTTTGTCGCTTTTACTGGGTATGGTGGGCGTCTGAGTTTAACGAATACTTTTTCAATAACCAGCTTATGATTATTAGCAATGACGGTTACGCGTTCGCGGAAGGTGCGCGCGATATGATCGCGGGATTCCACCAGCCGAACGACTTATCCTTTTACGGATCTTCATTATCTGCGCTGACTTACTGGTTATACAAAATTACACCATTCTCGTTCGAATCCATCATTTTATATATGAGCACCTTCCTGTCGAGTTTGGTTGTAATTCCGACAATTCTTCTTGCCAACGAGTATAAGCGTCCCTTAATGGGGTTTGTTGCTGCT…
W	ATGCTTAAGAAAGAGTACCTTAAAAACCCATACCTGGTTTTATTCGCTATGATTATTCTTGCATACGTCTTTAGCGTTTTTTGTCGCTTTTACTGGGTATGGTGGGCGTCTGAGTTTAACGAATACTTTTTCAATAACCAGCTTATGATTATTAGCAATGACGGTTACGCGTTCGCGGAAGGTGCGCGCGATATGATCGCGGGATTCCACCAGCCGAACGACTTATCCTGGTACGGATCTTCATTATCTGCGCTGACTTACTGGTTATACAAAATTACACCATTCTCGTTCGAATCCATCATTTTATATATGAGCACCTTCCTGTCGAGTTTGGTTGTAATTCCGACAATTCTTCTTGCCAACGAGTATAAGCGTCCCTTAATGGGGTTTGTTGCTGCT…
Y	ATGCTTAAGAAAGAGTACCTTAAAAACCCATACCTGGTTTTATTCGCTATGATTATTCTTGCATACGTCTTTAGCGTTTTTTGTCGCTTTTACTGGGTATGGTGGGCGTCTGAGTTTAACGAATACTTTTTCAATAACCAGCTTATGATTATTAGCAATGACGGTTACGCGTTCGCGGAAGGTGCGCGCGATATGATCGCGGGATTCCACCAGCCGAACGACTTATCCTATTACGGATCTTCATTATCTGCGCTGACTTACTGGTTATACAAAATTACACCATTCTCGTTCGAATCCATCATTTTATATATGAGCACCTTCCTGTCGAGTTTGGTTGTAATTCCGACAATTCTTCTTGCCAACGAGTATAAGCGTCCCTTAATGGGGTTTGTTGCTGCT…
D	ATGCTTAAGAAAGAGTACCTTAAAAACCCATACCTGGTTTTATTCGCTATGATTATTCTTGCATACGTCTTTAGCGTTTTTTGTCGCTTTTACTGGGTATGGTGGGCGTCTGAGTTTAACGAATACTTTTTCAATAACCAGCTTATGATTATTAGCAATGACGGTTACGCGTTCGCGGAAGGTGCGCGCGATATGATCGCGGGATTCCACCAGCCGAACGACTTATCCGATTACGGATCTTCATTATCTGCGCTGACTTACTGGTTATACAAAATTACACCATTCTCGTTCGAATCCATCATTTTATATATGAGCACCTTCCTGTCGAGTTTGGTTGTAATTCCGACAATTCTTCTTGCCAACGAGTATAAGCGTCCCTTAATGGGGTTTGTTGCTGCT…
E	ATGCTTAAGAAAGAGTACCTTAAAAACCCATACCTGGTTTTATTCGCTATGATTATTCTTGCATACGTCTTTAGCGTTTTTTGTCGCTTTTACTGGGTATGGTGGGCGTCTGAGTTTAACGAATACTTTTTCAATAACCAGCTTATGATTATTAGCAATGACGGTTACGCGTTCGCGGAAGGTGCGCGCGATATGATCGCGGGATTCCACCAGCCGAACGACTTATCCGAATACGGATCTTCATTATCTGCGCTGACTTACTGGTTATACAAAATTACACCATTCTCGTTCGAATCCATCATTTTATATATGAGCACCTTCCTGTCGAGTTTGGTTGTAATTCCGACAATTCTTCTTGCCAACGAGTATAAGCGTCCCTTAATGGGGTTTGTTGCTGCT…
R	ATGCTTAAGAAAGAGTACCTTAAAAACCCATACCTGGTTTTATTCGCTATGATTATTCTTGCATACGTCTTTAGCGTTTTTTGTCGCTTTTACTGGGTATGGTGGGCGTCTGAGTTTAACGAATACTTTTTCAATAACCAGCTTATGATTATTAGCAATGACGGTTACGCGTTCGCGGAAGGTGCGCGCGATATGATCGCGGGATTCCACCAGCCGAACGACTTATCCCGTTACGGATCTTCATTATCTGCGCTGACTTACTGGTTATACAAAATTACACCATTCTCGTTCGAATCCATCATTTTATATATGAGCACCTTCCTGTCGAGTTTGGTTGTAATTCCGACAATTCTTCTTGCCAACGAGTATAAGCGTCCCTTAATGGGGTTTGTTGCTGCT…
H	ATGCTTAAGAAAGAGTACCTTAAAAACCCATACCTGGTTTTATTCGCTATGATTATTCTTGCATACGTCTTTAGCGTTTTTTGTCGCTTTTACTGGGTATGGTGGGCGTCTGAGTTTAACGAATACTTTTTCAATAACCAGCTTATGATTATTAGCAATGACGGTTACGCGTTCGCGGAAGGTGCGCGCGATATGATCGCGGGATTCCACCAGCCGAACGACTTATCCCATTACGGATCTTCATTATCTGCGCTGACTTACTGGTTATACAAAATTACACCATTCTCGTTCGAATCCATCATTTTATATATGAGCACCTTCCTGTCGAGTTTGGTTGTAATTCCGACAATTCTTCTTGCCAACGAGTATAAGCGTCCCTTAATGGGGTTTGTTGCTGCT…
K	ATGCTTAAGAAAGAGTACCTTAAAAACCCATACCTGGTTTTATTCGCTATGATTATTCTTGCATACGTCTTTAGCGTTTTTTGTCGCTTTTACTGGGTATGGTGGGCGTCTGAGTTTAACGAATACTTTTTCAATAACCAGCTTATGATTATTAGCAATGACGGTTACGCGTTCGCGGAAGGTGCGCGCGATATGATCGCGGGATTCCACCAGCCGAACGACTTATCCAAATACGGATCTTCATTATCTGCGCTGACTTACTGGTTATACAAAATTACACCATTCTCGTTCGAATCCATCATTTTATATATGAGCACCTTCCTGTCGAGTTTGGTTGTAATTCCGACAATTCTTCTTGCCAACGAGTATAAGCGTCCCTTAATGGGGTTTGTTGCTGCT…
S	ATGCTTAAGAAAGAGTACCTTAAAAACCCATACCTGGTTTTATTCGCTATGATTATTCTTGCATACGTCTTTAGCGTTTTTTGTCGCTTTTACTGGGTATGGTGGGCGTCTGAGTTTAACGAATACTTTTTCAATAACCAGCTTATGATTATTAGCAATGACGGTTACGCGTTCGCGGAAGGTGCGCGCGATATGATCGCGGGATTCCACCAGCCGAACGACTTATCCAGCTACGGATCTTCATTATCTGCGCTGACTTACTGGTTATACAAAATTACACCATTCTCGTTCGAATCCATCATTTTATATATGAGCACCTTCCTGTCGAGTTTGGTTGTAATTCCGACAATTCTTCTTGCCAACGAGTATAAGCGTCCCTTAATGGGGTTTGTTGCTGCT…
T	ATGCTTAAGAAAGAGTACCTTAAAAACCCATACCTGGTTTTATTCGCTATGATTATTCTTGCATACGTCTTTAGCGTTTTTTGTCGCTTTTACTGGGTATGGTGGGCGTCTGAGTTTAACGAATACTTTTTCAATAACCAGCTTATGATTATTAGCAATGACGGTTACGCGTTCGCGGAAGGTGCGCGCGATATGATCGCGGGATTCCACCAGCCGAACGACTTATCCACCTACGGATCTTCATTATCTGCGCTGACTTACTGGTTATACAAAATTACACCATTCTCGTTCGAATCCATCATTTTATATATGAGCACCTTCCTGTCGAGTTTGGTTGTAATTCCGACAATTCTTCTTGCCAACGAGTATAAGCGTCCCTTAATGGGGTTTGTTGCTGCT…
C	ATGCTTAAGAAAGAGTACCTTAAAAACCCATACCTGGTTTTATTCGCTATGATTATTCTTGCATACGTCTTTAGCGTTTTTTGTCGCTTTTACTGGGTATGGTGGGCGTCTGAGTTTAACGAATACTTTTTCAATAACCAGCTTATGATTATTAGCAATGACGGTTACGCGTTCGCGGAAGGTGCGCGCGATATGATCGCGGGATTCCACCAGCCGAACGACTTATCCTGCTACGGATCTTCATTATCTGCGCTGACTTACTGGTTATACAAAATTACACCATTCTCGTTCGAATCCATCATTTTATATATGAGCACCTTCCTGTCGAGTTTGGTTGTAATTCCGACAATTCTTCTTGCCAACGAGTATAAGCGTCCCTTAATGGGGTTTGTTGCTGCT…
M	ATGCTTAAGAAAGAGTACCTTAAAAACCCATACCTGGTTTTATTCGCTATGATTATTCTTGCATACGTCTTTAGCGTTTTTTGTCGCTTTTACTGGGTATGGTGGGCGTCTGAGTTTAACGAATACTTTTTCAATAACCAGCTTATGATTATTAGCAATGACGGTTACGCGTTCGCGGAAGGTGCGCGCGATATGATCGCGGGATTCCACCAGCCGAACGACTTATCCATGTACGGATCTTCATTATCTGCGCTGACTTACTGGTTATACAAAATTACACCATTCTCGTTCGAATCCATCATTTTATATATGAGCACCTTCCTGTCGAGTTTGGTTGTAATTCCGACAATTCTTCTTGCCAACGAGTATAAGCGTCCCTTAATGGGGTTTGTTGCTGCT…
N	ATGCTTAAGAAAGAGTACCTTAAAAACCCATACCTGGTTTTATTCGCTATGATTATTCTTGCATACGTCTTTAGCGTTTTTTGTCGCTTTTACTGGGTATGGTGGGCGTCTGAGTTTAACGAATACTTTTTCAATAACCAGCTTATGATTATTAGCAATGACGGTTACGCGTTCGCGGAAGGTGCGCGCGATATGATCGCGGGATTCCACCAGCCGAACGACTTATCCAACTACGGATCTTCATTATCTGCGCTGACTTACTGGTTATACAAAATTACACCATTCTCGTTCGAATCCATCATTTTATATATGAGCACCTTCCTGTCGAGTTTGGTTGTAATTCCGACAATTCTTCTTGCCAACGAGTATAAGCGTCCCTTAATGGGGTTTGTTGCTGCT…
Q	ATGCTTAAGAAAGAGTACCTTAAAAACCCATACCTGGTTTTATTCGCTATGATTATTCTTGCATACGTCTTTAGCGTTTTTTGTCGCTTTTACTGGGTATGGTGGGCGTCTGAGTTTAACGAATACTTTTTCAATAACCAGCTTATGATTATTAGCAATGACGGTTACGCGTTCGCGGAAGGTGCGCGCGATATGATCGCGGGATTCCACCAGCCGAACGACTTATCCCAGTACGGATCTTCATTATCTGCGCTGACTTACTGGTTATACAAAATTACACCATTCTCGTTCGAATCCATCATTTTATATATGAGCACCTTCCTGTCGAGTTTGGTTGTAATTCCGACAATTCTTCTTGCCAACGAGTATAAGCGTCCCTTAATGGGGTTTGTTGCTGCT…
Residue Mutated S80
Amino Acid Substitution	New sequence
A	ATGCTTAAGAAAGAGTACCTTAAAAACCCATACCTGGTTTTATTCGCTATGATTATTCTTGCATACGTCTTTAGCGTTTTTTGTCGCTTTTACTGGGTATGGTGGGCGTCTGAGTTTAACGAATACTTTTTCAATAACCAGCTTATGATTATTAGCAATGACGGTTACGCGTTCGCGGAAGGTGCGCGCGATATGATCGCGGGATTCCACCAGCCGAACGACTTATCCTATTACGGAGCGTCATTATCTGCGCTGACTTACTGGTTATACAAAATTACACCATTCTCGTTCGAATCCATCATTTTATATATGAGCACCTTCCTGTCGAGTTTGGTTGTAATTCCGACAATTCTTCTTGCCAACGAGTATAAGCGTCCCTTAATGGGGTTTGTTGCTGCT…
G	ATGCTTAAGAAAGAGTACCTTAAAAACCCATACCTGGTTTTATTCGCTATGATTATTCTTGCATACGTCTTTAGCGTTTTTTGTCGCTTTTACTGGGTATGGTGGGCGTCTGAGTTTAACGAATACTTTTTCAATAACCAGCTTATGATTATTAGCAATGACGGTTACGCGTTCGCGGAAGGTGCGCGCGATATGATCGCGGGATTCCACCAGCCGAACGACTTATCCTATTACGGAGGCTCATTATCTGCGCTGACTTACTGGTTATACAAAATTACACCATTCTCGTTCGAATCCATCATTTTATATATGAGCACCTTCCTGTCGAGTTTGGTTGTAATTCCGACAATTCTTCTTGCCAACGAGTATAAGCGTCCCTTAATGGGGTTTGTTGCTGCT…
I	ATGCTTAAGAAAGAGTACCTTAAAAACCCATACCTGGTTTTATTCGCTATGATTATTCTTGCATACGTCTTTAGCGTTTTTTGTCGCTTTTACTGGGTATGGTGGGCGTCTGAGTTTAACGAATACTTTTTCAATAACCAGCTTATGATTATTAGCAATGACGGTTACGCGTTCGCGGAAGGTGCGCGCGATATGATCGCGGGATTCCACCAGCCGAACGACTTATCCTATTACGGAATTTCATTATCTGCGCTGACTTACTGGTTATACAAAATTACACCATTCTCGTTCGAATCCATCATTTTATATATGAGCACCTTCCTGTCGAGTTTGGTTGTAATTCCGACAATTCTTCTTGCCAACGAGTATAAGCGTCCCTTAATGGGGTTTGTTGCTGCT…
L	ATGCTTAAGAAAGAGTACCTTAAAAACCCATACCTGGTTTTATTCGCTATGATTATTCTTGCATACGTCTTTAGCGTTTTTTGTCGCTTTTACTGGGTATGGTGGGCGTCTGAGTTTAACGAATACTTTTTCAATAACCAGCTTATGATTATTAGCAATGACGGTTACGCGTTCGCGGAAGGTGCGCGCGATATGATCGCGGGATTCCACCAGCCGAACGACTTATCCTATTACGGACTGTCATTATCTGCGCTGACTTACTGGTTATACAAAATTACACCATTCTCGTTCGAATCCATCATTTTATATATGAGCACCTTCCTGTCGAGTTTGGTTGTAATTCCGACAATTCTTCTTGCCAACGAGTATAAGCGTCCCTTAATGGGGTTTGTTGCTGCT…
P	ATGCTTAAGAAAGAGTACCTTAAAAACCCATACCTGGTTTTATTCGCTATGATTATTCTTGCATACGTCTTTAGCGTTTTTTGTCGCTTTTACTGGGTATGGTGGGCGTCTGAGTTTAACGAATACTTTTTCAATAACCAGCTTATGATTATTAGCAATGACGGTTACGCGTTCGCGGAAGGTGCGCGCGATATGATCGCGGGATTCCACCAGCCGAACGACTTATCCTATTACGGACCGTCATTATCTGCGCTGACTTACTGGTTATACAAAATTACACCATTCTCGTTCGAATCCATCATTTTATATATGAGCACCTTCCTGTCGAGTTTGGTTGTAATTCCGACAATTCTTCTTGCCAACGAGTATAAGCGTCCCTTAATGGGGTTTGTTGCTGCT…
V	ATGCTTAAGAAAGAGTACCTTAAAAACCCATACCTGGTTTTATTCGCTATGATTATTCTTGCATACGTCTTTAGCGTTTTTTGTCGCTTTTACTGGGTATGGTGGGCGTCTGAGTTTAACGAATACTTTTTCAATAACCAGCTTATGATTATTAGCAATGACGGTTACGCGTTCGCGGAAGGTGCGCGCGATATGATCGCGGGATTCCACCAGCCGAACGACTTATCCTATTACGGAGTGTCATTATCTGCGCTGACTTACTGGTTATACAAAATTACACCATTCTCGTTCGAATCCATCATTTTATATATGAGCACCTTCCTGTCGAGTTTGGTTGTAATTCCGACAATTCTTCTTGCCAACGAGTATAAGCGTCCCTTAATGGGGTTTGTTGCTGCT…
F	ATGCTTAAGAAAGAGTACCTTAAAAACCCATACCTGGTTTTATTCGCTATGATTATTCTTGCATACGTCTTTAGCGTTTTTTGTCGCTTTTACTGGGTATGGTGGGCGTCTGAGTTTAACGAATACTTTTTCAATAACCAGCTTATGATTATTAGCAATGACGGTTACGCGTTCGCGGAAGGTGCGCGCGATATGATCGCGGGATTCCACCAGCCGAACGACTTATCCTATTACGGATTTTCATTATCTGCGCTGACTTACTGGTTATACAAAATTACACCATTCTCGTTCGAATCCATCATTTTATATATGAGCACCTTCCTGTCGAGTTTGGTTGTAATTCCGACAATTCTTCTTGCCAACGAGTATAAGCGTCCCTTAATGGGGTTTGTTGCTGCT…
W	ATGCTTAAGAAAGAGTACCTTAAAAACCCATACCTGGTTTTATTCGCTATGATTATTCTTGCATACGTCTTTAGCGTTTTTTGTCGCTTTTACTGGGTATGGTGGGCGTCTGAGTTTAACGAATACTTTTTCAATAACCAGCTTATGATTATTAGCAATGACGGTTACGCGTTCGCGGAAGGTGCGCGCGATATGATCGCGGGATTCCACCAGCCGAACGACTTATCCTATTACGGATGGTCATTATCTGCGCTGACTTACTGGTTATACAAAATTACACCATTCTCGTTCGAATCCATCATTTTATATATGAGCACCTTCCTGTCGAGTTTGGTTGTAATTCCGACAATTCTTCTTGCCAACGAGTATAAGCGTCCCTTAATGGGGTTTGTTGCTGCT…
Y	ATGCTTAAGAAAGAGTACCTTAAAAACCCATACCTGGTTTTATTCGCTATGATTATTCTTGCATACGTCTTTAGCGTTTTTTGTCGCTTTTACTGGGTATGGTGGGCGTCTGAGTTTAACGAATACTTTTTCAATAACCAGCTTATGATTATTAGCAATGACGGTTACGCGTTCGCGGAAGGTGCGCGCGATATGATCGCGGGATTCCACCAGCCGAACGACTTATCCTATTACGGATATTCATTATCTGCGCTGACTTACTGGTTATACAAAATTACACCATTCTCGTTCGAATCCATCATTTTATATATGAGCACCTTCCTGTCGAGTTTGGTTGTAATTCCGACAATTCTTCTTGCCAACGAGTATAAGCGTCCCTTAATGGGGTTTGTTGCTGCT…
D	ATGCTTAAGAAAGAGTACCTTAAAAACCCATACCTGGTTTTATTCGCTATGATTATTCTTGCATACGTCTTTAGCGTTTTTTGTCGCTTTTACTGGGTATGGTGGGCGTCTGAGTTTAACGAATACTTTTTCAATAACCAGCTTATGATTATTAGCAATGACGGTTACGCGTTCGCGGAAGGTGCGCGCGATATGATCGCGGGATTCCACCAGCCGAACGACTTATCCTATTACGGAGATTCATTATCTGCGCTGACTTACTGGTTATACAAAATTACACCATTCTCGTTCGAATCCATCATTTTATATATGAGCACCTTCCTGTCGAGTTTGGTTGTAATTCCGACAATTCTTCTTGCCAACGAGTATAAGCGTCCCTTAATGGGGTTTGTTGCTGCT…
E	ATGCTTAAGAAAGAGTACCTTAAAAACCCATACCTGGTTTTATTCGCTATGATTATTCTTGCATACGTCTTTAGCGTTTTTTGTCGCTTTTACTGGGTATGGTGGGCGTCTGAGTTTAACGAATACTTTTTCAATAACCAGCTTATGATTATTAGCAATGACGGTTACGCGTTCGCGGAAGGTGCGCGCGATATGATCGCGGGATTCCACCAGCCGAACGACTTATCCTATTACGGAGAATCATTATCTGCGCTGACTTACTGGTTATACAAAATTACACCATTCTCGTTCGAATCCATCATTTTATATATGAGCACCTTCCTGTCGAGTTTGGTTGTAATTCCGACAATTCTTCTTGCCAACGAGTATAAGCGTCCCTTAATGGGGTTTGTTGCTGCT…
R	ATGCTTAAGAAAGAGTACCTTAAAAACCCATACCTGGTTTTATTCGCTATGATTATTCTTGCATACGTCTTTAGCGTTTTTTGTCGCTTTTACTGGGTATGGTGGGCGTCTGAGTTTAACGAATACTTTTTCAATAACCAGCTTATGATTATTAGCAATGACGGTTACGCGTTCGCGGAAGGTGCGCGCGATATGATCGCGGGATTCCACCAGCCGAACGACTTATCCTATTACGGACGTTCATTATCTGCGCTGACTTACTGGTTATACAAAATTACACCATTCTCGTTCGAATCCATCATTTTATATATGAGCACCTTCCTGTCGAGTTTGGTTGTAATTCCGACAATTCTTCTTGCCAACGAGTATAAGCGTCCCTTAATGGGGTTTGTTGCTGCT…
H	ATGCTTAAGAAAGAGTACCTTAAAAACCCATACCTGGTTTTATTCGCTATGATTATTCTTGCATACGTCTTTAGCGTTTTTTGTCGCTTTTACTGGGTATGGTGGGCGTCTGAGTTTAACGAATACTTTTTCAATAACCAGCTTATGATTATTAGCAATGACGGTTACGCGTTCGCGGAAGGTGCGCGCGATATGATCGCGGGATTCCACCAGCCGAACGACTTATCCTATTACGGACATTCATTATCTGCGCTGACTTACTGGTTATACAAAATTACACCATTCTCGTTCGAATCCATCATTTTATATATGAGCACCTTCCTGTCGAGTTTGGTTGTAATTCCGACAATTCTTCTTGCCAACGAGTATAAGCGTCCCTTAATGGGGTTTGTTGCTGCT…
K	ATGCTTAAGAAAGAGTACCTTAAAAACCCATACCTGGTTTTATTCGCTATGATTATTCTTGCATACGTCTTTAGCGTTTTTTGTCGCTTTTACTGGGTATGGTGGGCGTCTGAGTTTAACGAATACTTTTTCAATAACCAGCTTATGATTATTAGCAATGACGGTTACGCGTTCGCGGAAGGTGCGCGCGATATGATCGCGGGATTCCACCAGCCGAACGACTTATCCTATTACGGAAAATCATTATCTGCGCTGACTTACTGGTTATACAAAATTACACCATTCTCGTTCGAATCCATCATTTTATATATGAGCACCTTCCTGTCGAGTTTGGTTGTAATTCCGACAATTCTTCTTGCCAACGAGTATAAGCGTCCCTTAATGGGGTTTGTTGCTGCT…
S	ATGCTTAAGAAAGAGTACCTTAAAAACCCATACCTGGTTTTATTCGCTATGATTATTCTTGCATACGTCTTTAGCGTTTTTTGTCGCTTTTACTGGGTATGGTGGGCGTCTGAGTTTAACGAATACTTTTTCAATAACCAGCTTATGATTATTAGCAATGACGGTTACGCGTTCGCGGAAGGTGCGCGCGATATGATCGCGGGATTCCACCAGCCGAACGACTTATCCTATTACGGAAGCTCATTATCTGCGCTGACTTACTGGTTATACAAAATTACACCATTCTCGTTCGAATCCATCATTTTATATATGAGCACCTTCCTGTCGAGTTTGGTTGTAATTCCGACAATTCTTCTTGCCAACGAGTATAAGCGTCCCTTAATGGGGTTTGTTGCTGCT…
T	ATGCTTAAGAAAGAGTACCTTAAAAACCCATACCTGGTTTTATTCGCTATGATTATTCTTGCATACGTCTTTAGCGTTTTTTGTCGCTTTTACTGGGTATGGTGGGCGTCTGAGTTTAACGAATACTTTTTCAATAACCAGCTTATGATTATTAGCAATGACGGTTACGCGTTCGCGGAAGGTGCGCGCGATATGATCGCGGGATTCCACCAGCCGAACGACTTATCCTATTACGGAACCTCATTATCTGCGCTGACTTACTGGTTATACAAAATTACACCATTCTCGTTCGAATCCATCATTTTATATATGAGCACCTTCCTGTCGAGTTTGGTTGTAATTCCGACAATTCTTCTTGCCAACGAGTATAAGCGTCCCTTAATGGGGTTTGTTGCTGCT…
C	ATGCTTAAGAAAGAGTACCTTAAAAACCCATACCTGGTTTTATTCGCTATGATTATTCTTGCATACGTCTTTAGCGTTTTTTGTCGCTTTTACTGGGTATGGTGGGCGTCTGAGTTTAACGAATACTTTTTCAATAACCAGCTTATGATTATTAGCAATGACGGTTACGCGTTCGCGGAAGGTGCGCGCGATATGATCGCGGGATTCCACCAGCCGAACGACTTATCCTATTACGGATGCTCATTATCTGCGCTGACTTACTGGTTATACAAAATTACACCATTCTCGTTCGAATCCATCATTTTATATATGAGCACCTTCCTGTCGAGTTTGGTTGTAATTCCGACAATTCTTCTTGCCAACGAGTATAAGCGTCCCTTAATGGGGTTTGTTGCTGCT…
M	ATGCTTAAGAAAGAGTACCTTAAAAACCCATACCTGGTTTTATTCGCTATGATTATTCTTGCATACGTCTTTAGCGTTTTTTGTCGCTTTTACTGGGTATGGTGGGCGTCTGAGTTTAACGAATACTTTTTCAATAACCAGCTTATGATTATTAGCAATGACGGTTACGCGTTCGCGGAAGGTGCGCGCGATATGATCGCGGGATTCCACCAGCCGAACGACTTATCCTATTACGGAATGTCATTATCTGCGCTGACTTACTGGTTATACAAAATTACACCATTCTCGTTCGAATCCATCATTTTATATATGAGCACCTTCCTGTCGAGTTTGGTTGTAATTCCGACAATTCTTCTTGCCAACGAGTATAAGCGTCCCTTAATGGGGTTTGTTGCTGCT…
N	ATGCTTAAGAAAGAGTACCTTAAAAACCCATACCTGGTTTTATTCGCTATGATTATTCTTGCATACGTCTTTAGCGTTTTTTGTCGCTTTTACTGGGTATGGTGGGCGTCTGAGTTTAACGAATACTTTTTCAATAACCAGCTTATGATTATTAGCAATGACGGTTACGCGTTCGCGGAAGGTGCGCGCGATATGATCGCGGGATTCCACCAGCCGAACGACTTATCCTATTACGGAAACTCATTATCTGCGCTGACTTACTGGTTATACAAAATTACACCATTCTCGTTCGAATCCATCATTTTATATATGAGCACCTTCCTGTCGAGTTTGGTTGTAATTCCGACAATTCTTCTTGCCAACGAGTATAAGCGTCCCTTAATGGGGTTTGTTGCTGCT…
Q	ATGCTTAAGAAAGAGTACCTTAAAAACCCATACCTGGTTTTATTCGCTATGATTATTCTTGCATACGTCTTTAGCGTTTTTTGTCGCTTTTACTGGGTATGGTGGGCGTCTGAGTTTAACGAATACTTTTTCAATAACCAGCTTATGATTATTAGCAATGACGGTTACGCGTTCGCGGAAGGTGCGCGCGATATGATCGCGGGATTCCACCAGCCGAACGACTTATCCTATTACGGACAGTCATTATCTGCGCTGACTTACTGGTTATACAAAATTACACCATTCTCGTTCGAATCCATCATTTTATATATGAGCACCTTCCTGTCGAGTTTGGTTGTAATTCCGACAATTCTTCTTGCCAACGAGTATAAGCGTCCCTTAATGGGGTTTGTTGCTGCT…
Residue Mutated: S196
Amino Acid Substitution	New sequence
A	ATGCTTAAGAAAGAGTACCTTAAAAACCCATACCTGGTTTTATTCGCTATGATTATTCTTGCATACGTCTTTAGCGTTTTTTGTCGCTTTTACTGGGTATGGTGGGCGTCTGAGTTTAACGAATACTTTTTCAATAACCAGCTTATGATTATTAGCAATGACGGTTACGCGTTCGCGGAAGGTGCGCGCGATATGATCGCGGGATTCCACCAGCCGAACGACTTATCCTATTACGGATCTTCATTATCTGCGCTGACTTACTGGTTATACAAAATTACACCATTCTCGTTCGAATCCATCATTTTATATATGAGCACCTTCCTGTCGAGTTTGGTTGTAATTCCGACAATTCTTCTTGCCAACGAGTATAAGCGTCCCTTAATGGGGTTTGTTGCTGCT…
G	ATGCTTAAGAAAGAGTACCTTAAAAACCCATACCTGGTTTTATTCGCTATGATTATTCTTGCATACGTCTTTAGCGTTTTTTGTCGCTTTTACTGGGTATGGTGGGCGTCTGAGTTTAACGAATACTTTTTCAATAACCAGCTTATGATTATTAGCAATGACGGTTACGCGTTCGCGGAAGGTGCGCGCGATATGATCGCGGGATTCCACCAGCCGAACGACTTATCCTATTACGGATCTTCATTATCTGCGCTGACTTACTGGTTATACAAAATTACACCATTCTCGTTCGAATCCATCATTTTATATATGAGCACCTTCCTGTCGAGTTTGGTTGTAATTCCGACAATTCTTCTTGCCAACGAGTATAAGCGTCCCTTAATGGGGTTTGTTGCTGCT…
I	ATGCTTAAGAAAGAGTACCTTAAAAACCCATACCTGGTTTTATTCGCTATGATTATTCTTGCATACGTCTTTAGCGTTTTTTGTCGCTTTTACTGGGTATGGTGGGCGTCTGAGTTTAACGAATACTTTTTCAATAACCAGCTTATGATTATTAGCAATGACGGTTACGCGTTCGCGGAAGGTGCGCGCGATATGATCGCGGGATTCCACCAGCCGAACGACTTATCCTATTACGGATCTTCATTATCTGCGCTGACTTACTGGTTATACAAAATTACACCATTCTCGTTCGAATCCATCATTTTATATATGAGCACCTTCCTGTCGAGTTTGGTTGTAATTCCGACAATTCTTCTTGCCAACGAGTATAAGCGTCCCTTAATGGGGTTTGTTGCTGCT…
L	ATGCTTAAGAAAGAGTACCTTAAAAACCCATACCTGGTTTTATTCGCTATGATTATTCTTGCATACGTCTTTAGCGTTTTTTGTCGCTTTTACTGGGTATGGTGGGCGTCTGAGTTTAACGAATACTTTTTCAATAACCAGCTTATGATTATTAGCAATGACGGTTACGCGTTCGCGGAAGGTGCGCGCGATATGATCGCGGGATTCCACCAGCCGAACGACTTATCCTATTACGGATCTTCATTATCTGCGCTGACTTACTGGTTATACAAAATTACACCATTCTCGTTCGAATCCATCATTTTATATATGAGCACCTTCCTGTCGAGTTTGGTTGTAATTCCGACAATTCTTCTTGCCAACGAGTATAAGCGTCCCTTAATGGGGTTTGTTGCTGCT…
P	ATGCTTAAGAAAGAGTACCTTAAAAACCCATACCTGGTTTTATTCGCTATGATTATTCTTGCATACGTCTTTAGCGTTTTTTGTCGCTTTTACTGGGTATGGTGGGCGTCTGAGTTTAACGAATACTTTTTCAATAACCAGCTTATGATTATTAGCAATGACGGTTACGCGTTCGCGGAAGGTGCGCGCGATATGATCGCGGGATTCCACCAGCCGAACGACTTATCCTATTACGGATCTTCATTATCTGCGCTGACTTACTGGTTATACAAAATTACACCATTCTCGTTCGAATCCATCATTTTATATATGAGCACCTTCCTGTCGAGTTTGGTTGTAATTCCGACAATTCTTCTTGCCAACGAGTATAAGCGTCCCTTAATGGGGTTTGTTGCTGCT…
V	ATGCTTAAGAAAGAGTACCTTAAAAACCCATACCTGGTTTTATTCGCTATGATTATTCTTGCATACGTCTTTAGCGTTTTTTGTCGCTTTTACTGGGTATGGTGGGCGTCTGAGTTTAACGAATACTTTTTCAATAACCAGCTTATGATTATTAGCAATGACGGTTACGCGTTCGCGGAAGGTGCGCGCGATATGATCGCGGGATTCCACCAGCCGAACGACTTATCCTATTACGGATCTTCATTATCTGCGCTGACTTACTGGTTATACAAAATTACACCATTCTCGTTCGAATCCATCATTTTATATATGAGCACCTTCCTGTCGAGTTTGGTTGTAATTCCGACAATTCTTCTTGCCAACGAGTATAAGCGTCCCTTAATGGGGTTTGTTGCTGCT…
F	ATGCTTAAGAAAGAGTACCTTAAAAACCCATACCTGGTTTTATTCGCTATGATTATTCTTGCATACGTCTTTAGCGTTTTTTGTCGCTTTTACTGGGTATGGTGGGCGTCTGAGTTTAACGAATACTTTTTCAATAACCAGCTTATGATTATTAGCAATGACGGTTACGCGTTCGCGGAAGGTGCGCGCGATATGATCGCGGGATTCCACCAGCCGAACGACTTATCCTATTACGGATCTTCATTATCTGCGCTGACTTACTGGTTATACAAAATTACACCATTCTCGTTCGAATCCATCATTTTATATATGAGCACCTTCCTGTCGAGTTTGGTTGTAATTCCGACAATTCTTCTTGCCAACGAGTATAAGCGTCCCTTAATGGGGTTTGTTGCTGCT…
W	ATGCTTAAGAAAGAGTACCTTAAAAACCCATACCTGGTTTTATTCGCTATGATTATTCTTGCATACGTCTTTAGCGTTTTTTGTCGCTTTTACTGGGTATGGTGGGCGTCTGAGTTTAACGAATACTTTTTCAATAACCAGCTTATGATTATTAGCAATGACGGTTACGCGTTCGCGGAAGGTGCGCGCGATATGATCGCGGGATTCCACCAGCCGAACGACTTATCCTATTACGGATCTTCATTATCTGCGCTGACTTACTGGTTATACAAAATTACACCATTCTCGTTCGAATCCATCATTTTATATATGAGCACCTTCCTGTCGAGTTTGGTTGTAATTCCGACAATTCTTCTTGCCAACGAGTATAAGCGTCCCTTAATGGGGTTTGTTGCTGCT…
Y	ATGCTTAAGAAAGAGTACCTTAAAAACCCATACCTGGTTTTATTCGCTATGATTATTCTTGCATACGTCTTTAGCGTTTTTTGTCGCTTTTACTGGGTATGGTGGGCGTCTGAGTTTAACGAATACTTTTTCAATAACCAGCTTATGATTATTAGCAATGACGGTTACGCGTTCGCGGAAGGTGCGCGCGATATGATCGCGGGATTCCACCAGCCGAACGACTTATCCTATTACGGATCTTCATTATCTGCGCTGACTTACTGGTTATACAAAATTACACCATTCTCGTTCGAATCCATCATTTTATATATGAGCACCTTCCTGTCGAGTTTGGTTGTAATTCCGACAATTCTTCTTGCCAACGAGTATAAGCGTCCCTTAATGGGGTTTGTTGCTGCT…
D	ATGCTTAAGAAAGAGTACCTTAAAAACCCATACCTGGTTTTATTCGCTATGATTATTCTTGCATACGTCTTTAGCGTTTTTTGTCGCTTTTACTGGGTATGGTGGGCGTCTGAGTTTAACGAATACTTTTTCAATAACCAGCTTATGATTATTAGCAATGACGGTTACGCGTTCGCGGAAGGTGCGCGCGATATGATCGCGGGATTCCACCAGCCGAACGACTTATCCTATTACGGATCTTCATTATCTGCGCTGACTTACTGGTTATACAAAATTACACCATTCTCGTTCGAATCCATCATTTTATATATGAGCACCTTCCTGTCGAGTTTGGTTGTAATTCCGACAATTCTTCTTGCCAACGAGTATAAGCGTCCCTTAATGGGGTTTGTTGCTGCT…
E	ATGCTTAAGAAAGAGTACCTTAAAAACCCATACCTGGTTTTATTCGCTATGATTATTCTTGCATACGTCTTTAGCGTTTTTTGTCGCTTTTACTGGGTATGGTGGGCGTCTGAGTTTAACGAATACTTTTTCAATAACCAGCTTATGATTATTAGCAATGACGGTTACGCGTTCGCGGAAGGTGCGCGCGATATGATCGCGGGATTCCACCAGCCGAACGACTTATCCTATTACGGATCTTCATTATCTGCGCTGACTTACTGGTTATACAAAATTACACCATTCTCGTTCGAATCCATCATTTTATATATGAGCACCTTCCTGTCGAGTTTGGTTGTAATTCCGACAATTCTTCTTGCCAACGAGTATAAGCGTCCCTTAATGGGGTTTGTTGCTGCT…
R	ATGCTTAAGAAAGAGTACCTTAAAAACCCATACCTGGTTTTATTCGCTATGATTATTCTTGCATACGTCTTTAGCGTTTTTTGTCGCTTTTACTGGGTATGGTGGGCGTCTGAGTTTAACGAATACTTTTTCAATAACCAGCTTATGATTATTAGCAATGACGGTTACGCGTTCGCGGAAGGTGCGCGCGATATGATCGCGGGATTCCACCAGCCGAACGACTTATCCTATTACGGATCTTCATTATCTGCGCTGACTTACTGGTTATACAAAATTACACCATTCTCGTTCGAATCCATCATTTTATATATGAGCACCTTCCTGTCGAGTTTGGTTGTAATTCCGACAATTCTTCTTGCCAACGAGTATAAGCGTCCCTTAATGGGGTTTGTTGCTGCT…
H	ATGCTTAAGAAAGAGTACCTTAAAAACCCATACCTGGTTTTATTCGCTATGATTATTCTTGCATACGTCTTTAGCGTTTTTTGTCGCTTTTACTGGGTATGGTGGGCGTCTGAGTTTAACGAATACTTTTTCAATAACCAGCTTATGATTATTAGCAATGACGGTTACGCGTTCGCGGAAGGTGCGCGCGATATGATCGCGGGATTCCACCAGCCGAACGACTTATCCTATTACGGATCTTCATTATCTGCGCTGACTTACTGGTTATACAAAATTACACCATTCTCGTTCGAATCCATCATTTTATATATGAGCACCTTCCTGTCGAGTTTGGTTGTAATTCCGACAATTCTTCTTGCCAACGAGTATAAGCGTCCCTTAATGGGGTTTGTTGCTGCT…
K	ATGCTTAAGAAAGAGTACCTTAAAAACCCATACCTGGTTTTATTCGCTATGATTATTCTTGCATACGTCTTTAGCGTTTTTTGTCGCTTTTACTGGGTATGGTGGGCGTCTGAGTTTAACGAATACTTTTTCAATAACCAGCTTATGATTATTAGCAATGACGGTTACGCGTTCGCGGAAGGTGCGCGCGATATGATCGCGGGATTCCACCAGCCGAACGACTTATCCTATTACGGATCTTCATTATCTGCGCTGACTTACTGGTTATACAAAATTACACCATTCTCGTTCGAATCCATCATTTTATATATGAGCACCTTCCTGTCGAGTTTGGTTGTAATTCCGACAATTCTTCTTGCCAACGAGTATAAGCGTCCCTTAATGGGGTTTGTTGCTGCT…
S	ATGCTTAAGAAAGAGTACCTTAAAAACCCATACCTGGTTTTATTCGCTATGATTATTCTTGCATACGTCTTTAGCGTTTTTTGTCGCTTTTACTGGGTATGGTGGGCGTCTGAGTTTAACGAATACTTTTTCAATAACCAGCTTATGATTATTAGCAATGACGGTTACGCGTTCGCGGAAGGTGCGCGCGATATGATCGCGGGATTCCACCAGCCGAACGACTTATCCTATTACGGATCTTCATTATCTGCGCTGACTTACTGGTTATACAAAATTACACCATTCTCGTTCGAATCCATCATTTTATATATGAGCACCTTCCTGTCGAGTTTGGTTGTAATTCCGACAATTCTTCTTGCCAACGAGTATAAGCGTCCCTTAATGGGGTTTGTTGCTGCT…
T	ATGCTTAAGAAAGAGTACCTTAAAAACCCATACCTGGTTTTATTCGCTATGATTATTCTTGCATACGTCTTTAGCGTTTTTTGTCGCTTTTACTGGGTATGGTGGGCGTCTGAGTTTAACGAATACTTTTTCAATAACCAGCTTATGATTATTAGCAATGACGGTTACGCGTTCGCGGAAGGTGCGCGCGATATGATCGCGGGATTCCACCAGCCGAACGACTTATCCTATTACGGATCTTCATTATCTGCGCTGACTTACTGGTTATACAAAATTACACCATTCTCGTTCGAATCCATCATTTTATATATGAGCACCTTCCTGTCGAGTTTGGTTGTAATTCCGACAATTCTTCTTGCCAACGAGTATAAGCGTCCCTTAATGGGGTTTGTTGCTGCT…
C	ATGCTTAAGAAAGAGTACCTTAAAAACCCATACCTGGTTTTATTCGCTATGATTATTCTTGCATACGTCTTTAGCGTTTTTTGTCGCTTTTACTGGGTATGGTGGGCGTCTGAGTTTAACGAATACTTTTTCAATAACCAGCTTATGATTATTAGCAATGACGGTTACGCGTTCGCGGAAGGTGCGCGCGATATGATCGCGGGATTCCACCAGCCGAACGACTTATCCTATTACGGATCTTCATTATCTGCGCTGACTTACTGGTTATACAAAATTACACCATTCTCGTTCGAATCCATCATTTTATATATGAGCACCTTCCTGTCGAGTTTGGTTGTAATTCCGACAATTCTTCTTGCCAACGAGTATAAGCGTCCCTTAATGGGGTTTGTTGCTGCT…
M	ATGCTTAAGAAAGAGTACCTTAAAAACCCATACCTGGTTTTATTCGCTATGATTATTCTTGCATACGTCTTTAGCGTTTTTTGTCGCTTTTACTGGGTATGGTGGGCGTCTGAGTTTAACGAATACTTTTTCAATAACCAGCTTATGATTATTAGCAATGACGGTTACGCGTTCGCGGAAGGTGCGCGCGATATGATCGCGGGATTCCACCAGCCGAACGACTTATCCTATTACGGATCTTCATTATCTGCGCTGACTTACTGGTTATACAAAATTACACCATTCTCGTTCGAATCCATCATTTTATATATGAGCACCTTCCTGTCGAGTTTGGTTGTAATTCCGACAATTCTTCTTGCCAACGAGTATAAGCGTCCCTTAATGGGGTTTGTTGCTGCT…
N	ATGCTTAAGAAAGAGTACCTTAAAAACCCATACCTGGTTTTATTCGCTATGATTATTCTTGCATACGTCTTTAGCGTTTTTTGTCGCTTTTACTGGGTATGGTGGGCGTCTGAGTTTAACGAATACTTTTTCAATAACCAGCTTATGATTATTAGCAATGACGGTTACGCGTTCGCGGAAGGTGCGCGCGATATGATCGCGGGATTCCACCAGCCGAACGACTTATCCTATTACGGATCTTCATTATCTGCGCTGACTTACTGGTTATACAAAATTACACCATTCTCGTTCGAATCCATCATTTTATATATGAGCACCTTCCTGTCGAGTTTGGTTGTAATTCCGACAATTCTTCTTGCCAACGAGTATAAGCGTCCCTTAATGGGGTTTGTTGCTGCT…
Q	ATGCTTAAGAAAGAGTACCTTAAAAACCCATACCTGGTTTTATTCGCTATGATTATTCTTGCATACGTCTTTAGCGTTTTTTGTCGCTTTTACTGGGTATGGTGGGCGTCTGAGTTTAACGAATACTTTTTCAATAACCAGCTTATGATTATTAGCAATGACGGTTACGCGTTCGCGGAAGGTGCGCGCGATATGATCGCGGGATTCCACCAGCCGAACGACTTATCCTATTACGGATCTTCATTATCTGCGCTGACTTACTGGTTATACAAAATTACACCATTCTCGTTCGAATCCATCATTTTATATATGAGCACCTTCCTGTCGAGTTTGGTTGTAATTCCGACAATTCTTCTTGCCAACGAGTATAAGCGTCCCTTAATGGGGTTTGTTGCTGCT…
Residue Mutated: Q287
Amino Acid Substitution	New sequence
A	ATGCTTAAGAAAGAGTACCTTAAAAACCCATACCTGGTTTTATTCGCTATGATTATTCTTGCATACGTCTTTAGCGTTTTTTGTCGCTTTTACTGGGTATGGTGGGCGTCTGAGTTTAACGAATACTTTTTCAATAACCAGCTTATGATTATTAGCAATGACGGTTACGCGTTCGCGGAAGGTGCGCGCGATATGATCGCGGGATTCCACCAGCCGAACGACTTATCCTATTACGGATCTTCATTATCTGCGCTGACTTACTGGTTATACAAAATTACACCATTCTCGTTCGAATCCATCATTTTATATATGAGCACCTTCCTGTCGAGTTTGGTTGTAATTCCGACAATTCTTCTTGCCAACGAGTATAAGCGTCCCTTAATGGGGTTTGTTGCTGCT…
G	ATGCTTAAGAAAGAGTACCTTAAAAACCCATACCTGGTTTTATTCGCTATGATTATTCTTGCATACGTCTTTAGCGTTTTTTGTCGCTTTTACTGGGTATGGTGGGCGTCTGAGTTTAACGAATACTTTTTCAATAACCAGCTTATGATTATTAGCAATGACGGTTACGCGTTCGCGGAAGGTGCGCGCGATATGATCGCGGGATTCCACCAGCCGAACGACTTATCCTATTACGGATCTTCATTATCTGCGCTGACTTACTGGTTATACAAAATTACACCATTCTCGTTCGAATCCATCATTTTATATATGAGCACCTTCCTGTCGAGTTTGGTTGTAATTCCGACAATTCTTCTTGCCAACGAGTATAAGCGTCCCTTAATGGGGTTTGTTGCTGCT…
I	ATGCTTAAGAAAGAGTACCTTAAAAACCCATACCTGGTTTTATTCGCTATGATTATTCTTGCATACGTCTTTAGCGTTTTTTGTCGCTTTTACTGGGTATGGTGGGCGTCTGAGTTTAACGAATACTTTTTCAATAACCAGCTTATGATTATTAGCAATGACGGTTACGCGTTCGCGGAAGGTGCGCGCGATATGATCGCGGGATTCCACCAGCCGAACGACTTATCCTATTACGGATCTTCATTATCTGCGCTGACTTACTGGTTATACAAAATTACACCATTCTCGTTCGAATCCATCATTTTATATATGAGCACCTTCCTGTCGAGTTTGGTTGTAATTCCGACAATTCTTCTTGCCAACGAGTATAAGCGTCCCTTAATGGGGTTTGTTGCTGCT…
L	ATGCTTAAGAAAGAGTACCTTAAAAACCCATACCTGGTTTTATTCGCTATGATTATTCTTGCATACGTCTTTAGCGTTTTTTGTCGCTTTTACTGGGTATGGTGGGCGTCTGAGTTTAACGAATACTTTTTCAATAACCAGCTTATGATTATTAGCAATGACGGTTACGCGTTCGCGGAAGGTGCGCGCGATATGATCGCGGGATTCCACCAGCCGAACGACTTATCCTATTACGGATCTTCATTATCTGCGCTGACTTACTGGTTATACAAAATTACACCATTCTCGTTCGAATCCATCATTTTATATATGAGCACCTTCCTGTCGAGTTTGGTTGTAATTCCGACAATTCTTCTTGCCAACGAGTATAAGCGTCCCTTAATGGGGTTTGTTGCTGCT…
P	ATGCTTAAGAAAGAGTACCTTAAAAACCCATACCTGGTTTTATTCGCTATGATTATTCTTGCATACGTCTTTAGCGTTTTTTGTCGCTTTTACTGGGTATGGTGGGCGTCTGAGTTTAACGAATACTTTTTCAATAACCAGCTTATGATTATTAGCAATGACGGTTACGCGTTCGCGGAAGGTGCGCGCGATATGATCGCGGGATTCCACCAGCCGAACGACTTATCCTATTACGGATCTTCATTATCTGCGCTGACTTACTGGTTATACAAAATTACACCATTCTCGTTCGAATCCATCATTTTATATATGAGCACCTTCCTGTCGAGTTTGGTTGTAATTCCGACAATTCTTCTTGCCAACGAGTATAAGCGTCCCTTAATGGGGTTTGTTGCTGCT…
V	ATGCTTAAGAAAGAGTACCTTAAAAACCCATACCTGGTTTTATTCGCTATGATTATTCTTGCATACGTCTTTAGCGTTTTTTGTCGCTTTTACTGGGTATGGTGGGCGTCTGAGTTTAACGAATACTTTTTCAATAACCAGCTTATGATTATTAGCAATGACGGTTACGCGTTCGCGGAAGGTGCGCGCGATATGATCGCGGGATTCCACCAGCCGAACGACTTATCCTATTACGGATCTTCATTATCTGCGCTGACTTACTGGTTATACAAAATTACACCATTCTCGTTCGAATCCATCATTTTATATATGAGCACCTTCCTGTCGAGTTTGGTTGTAATTCCGACAATTCTTCTTGCCAACGAGTATAAGCGTCCCTTAATGGGGTTTGTTGCTGCT…
F	ATGCTTAAGAAAGAGTACCTTAAAAACCCATACCTGGTTTTATTCGCTATGATTATTCTTGCATACGTCTTTAGCGTTTTTTGTCGCTTTTACTGGGTATGGTGGGCGTCTGAGTTTAACGAATACTTTTTCAATAACCAGCTTATGATTATTAGCAATGACGGTTACGCGTTCGCGGAAGGTGCGCGCGATATGATCGCGGGATTCCACCAGCCGAACGACTTATCCTATTACGGATCTTCATTATCTGCGCTGACTTACTGGTTATACAAAATTACACCATTCTCGTTCGAATCCATCATTTTATATATGAGCACCTTCCTGTCGAGTTTGGTTGTAATTCCGACAATTCTTCTTGCCAACGAGTATAAGCGTCCCTTAATGGGGTTTGTTGCTGCT…
W	ATGCTTAAGAAAGAGTACCTTAAAAACCCATACCTGGTTTTATTCGCTATGATTATTCTTGCATACGTCTTTAGCGTTTTTTGTCGCTTTTACTGGGTATGGTGGGCGTCTGAGTTTAACGAATACTTTTTCAATAACCAGCTTATGATTATTAGCAATGACGGTTACGCGTTCGCGGAAGGTGCGCGCGATATGATCGCGGGATTCCACCAGCCGAACGACTTATCCTATTACGGATCTTCATTATCTGCGCTGACTTACTGGTTATACAAAATTACACCATTCTCGTTCGAATCCATCATTTTATATATGAGCACCTTCCTGTCGAGTTTGGTTGTAATTCCGACAATTCTTCTTGCCAACGAGTATAAGCGTCCCTTAATGGGGTTTGTTGCTGCT…
Y	ATGCTTAAGAAAGAGTACCTTAAAAACCCATACCTGGTTTTATTCGCTATGATTATTCTTGCATACGTCTTTAGCGTTTTTTGTCGCTTTTACTGGGTATGGTGGGCGTCTGAGTTTAACGAATACTTTTTCAATAACCAGCTTATGATTATTAGCAATGACGGTTACGCGTTCGCGGAAGGTGCGCGCGATATGATCGCGGGATTCCACCAGCCGAACGACTTATCCTATTACGGATCTTCATTATCTGCGCTGACTTACTGGTTATACAAAATTACACCATTCTCGTTCGAATCCATCATTTTATATATGAGCACCTTCCTGTCGAGTTTGGTTGTAATTCCGACAATTCTTCTTGCCAACGAGTATAAGCGTCCCTTAATGGGGTTTGTTGCTGCT…
D	ATGCTTAAGAAAGAGTACCTTAAAAACCCATACCTGGTTTTATTCGCTATGATTATTCTTGCATACGTCTTTAGCGTTTTTTGTCGCTTTTACTGGGTATGGTGGGCGTCTGAGTTTAACGAATACTTTTTCAATAACCAGCTTATGATTATTAGCAATGACGGTTACGCGTTCGCGGAAGGTGCGCGCGATATGATCGCGGGATTCCACCAGCCGAACGACTTATCCTATTACGGATCTTCATTATCTGCGCTGACTTACTGGTTATACAAAATTACACCATTCTCGTTCGAATCCATCATTTTATATATGAGCACCTTCCTGTCGAGTTTGGTTGTAATTCCGACAATTCTTCTTGCCAACGAGTATAAGCGTCCCTTAATGGGGTTTGTTGCTGCT…
E	ATGCTTAAGAAAGAGTACCTTAAAAACCCATACCTGGTTTTATTCGCTATGATTATTCTTGCATACGTCTTTAGCGTTTTTTGTCGCTTTTACTGGGTATGGTGGGCGTCTGAGTTTAACGAATACTTTTTCAATAACCAGCTTATGATTATTAGCAATGACGGTTACGCGTTCGCGGAAGGTGCGCGCGATATGATCGCGGGATTCCACCAGCCGAACGACTTATCCTATTACGGATCTTCATTATCTGCGCTGACTTACTGGTTATACAAAATTACACCATTCTCGTTCGAATCCATCATTTTATATATGAGCACCTTCCTGTCGAGTTTGGTTGTAATTCCGACAATTCTTCTTGCCAACGAGTATAAGCGTCCCTTAATGGGGTTTGTTGCTGCT…
R	ATGCTTAAGAAAGAGTACCTTAAAAACCCATACCTGGTTTTATTCGCTATGATTATTCTTGCATACGTCTTTAGCGTTTTTTGTCGCTTTTACTGGGTATGGTGGGCGTCTGAGTTTAACGAATACTTTTTCAATAACCAGCTTATGATTATTAGCAATGACGGTTACGCGTTCGCGGAAGGTGCGCGCGATATGATCGCGGGATTCCACCAGCCGAACGACTTATCCTATTACGGATCTTCATTATCTGCGCTGACTTACTGGTTATACAAAATTACACCATTCTCGTTCGAATCCATCATTTTATATATGAGCACCTTCCTGTCGAGTTTGGTTGTAATTCCGACAATTCTTCTTGCCAACGAGTATAAGCGTCCCTTAATGGGGTTTGTTGCTGCT…
H	ATGCTTAAGAAAGAGTACCTTAAAAACCCATACCTGGTTTTATTCGCTATGATTATTCTTGCATACGTCTTTAGCGTTTTTTGTCGCTTTTACTGGGTATGGTGGGCGTCTGAGTTTAACGAATACTTTTTCAATAACCAGCTTATGATTATTAGCAATGACGGTTACGCGTTCGCGGAAGGTGCGCGCGATATGATCGCGGGATTCCACCAGCCGAACGACTTATCCTATTACGGATCTTCATTATCTGCGCTGACTTACTGGTTATACAAAATTACACCATTCTCGTTCGAATCCATCATTTTATATATGAGCACCTTCCTGTCGAGTTTGGTTGTAATTCCGACAATTCTTCTTGCCAACGAGTATAAGCGTCCCTTAATGGGGTTTGTTGCTGCT…
K	ATGCTTAAGAAAGAGTACCTTAAAAACCCATACCTGGTTTTATTCGCTATGATTATTCTTGCATACGTCTTTAGCGTTTTTTGTCGCTTTTACTGGGTATGGTGGGCGTCTGAGTTTAACGAATACTTTTTCAATAACCAGCTTATGATTATTAGCAATGACGGTTACGCGTTCGCGGAAGGTGCGCGCGATATGATCGCGGGATTCCACCAGCCGAACGACTTATCCTATTACGGATCTTCATTATCTGCGCTGACTTACTGGTTATACAAAATTACACCATTCTCGTTCGAATCCATCATTTTATATATGAGCACCTTCCTGTCGAGTTTGGTTGTAATTCCGACAATTCTTCTTGCCAACGAGTATAAGCGTCCCTTAATGGGGTTTGTTGCTGCT…
S	ATGCTTAAGAAAGAGTACCTTAAAAACCCATACCTGGTTTTATTCGCTATGATTATTCTTGCATACGTCTTTAGCGTTTTTTGTCGCTTTTACTGGGTATGGTGGGCGTCTGAGTTTAACGAATACTTTTTCAATAACCAGCTTATGATTATTAGCAATGACGGTTACGCGTTCGCGGAAGGTGCGCGCGATATGATCGCGGGATTCCACCAGCCGAACGACTTATCCTATTACGGATCTTCATTATCTGCGCTGACTTACTGGTTATACAAAATTACACCATTCTCGTTCGAATCCATCATTTTATATATGAGCACCTTCCTGTCGAGTTTGGTTGTAATTCCGACAATTCTTCTTGCCAACGAGTATAAGCGTCCCTTAATGGGGTTTGTTGCTGCT…
T	ATGCTTAAGAAAGAGTACCTTAAAAACCCATACCTGGTTTTATTCGCTATGATTATTCTTGCATACGTCTTTAGCGTTTTTTGTCGCTTTTACTGGGTATGGTGGGCGTCTGAGTTTAACGAATACTTTTTCAATAACCAGCTTATGATTATTAGCAATGACGGTTACGCGTTCGCGGAAGGTGCGCGCGATATGATCGCGGGATTCCACCAGCCGAACGACTTATCCTATTACGGATCTTCATTATCTGCGCTGACTTACTGGTTATACAAAATTACACCATTCTCGTTCGAATCCATCATTTTATATATGAGCACCTTCCTGTCGAGTTTGGTTGTAATTCCGACAATTCTTCTTGCCAACGAGTATAAGCGTCCCTTAATGGGGTTTGTTGCTGCT…
C	ATGCTTAAGAAAGAGTACCTTAAAAACCCATACCTGGTTTTATTCGCTATGATTATTCTTGCATACGTCTTTAGCGTTTTTTGTCGCTTTTACTGGGTATGGTGGGCGTCTGAGTTTAACGAATACTTTTTCAATAACCAGCTTATGATTATTAGCAATGACGGTTACGCGTTCGCGGAAGGTGCGCGCGATATGATCGCGGGATTCCACCAGCCGAACGACTTATCCTATTACGGATCTTCATTATCTGCGCTGACTTACTGGTTATACAAAATTACACCATTCTCGTTCGAATCCATCATTTTATATATGAGCACCTTCCTGTCGAGTTTGGTTGTAATTCCGACAATTCTTCTTGCCAACGAGTATAAGCGTCCCTTAATGGGGTTTGTTGCTGCT…
M	ATGCTTAAGAAAGAGTACCTTAAAAACCCATACCTGGTTTTATTCGCTATGATTATTCTTGCATACGTCTTTAGCGTTTTTTGTCGCTTTTACTGGGTATGGTGGGCGTCTGAGTTTAACGAATACTTTTTCAATAACCAGCTTATGATTATTAGCAATGACGGTTACGCGTTCGCGGAAGGTGCGCGCGATATGATCGCGGGATTCCACCAGCCGAACGACTTATCCTATTACGGATCTTCATTATCTGCGCTGACTTACTGGTTATACAAAATTACACCATTCTCGTTCGAATCCATCATTTTATATATGAGCACCTTCCTGTCGAGTTTGGTTGTAATTCCGACAATTCTTCTTGCCAACGAGTATAAGCGTCCCTTAATGGGGTTTGTTGCTGCT…
N	ATGCTTAAGAAAGAGTACCTTAAAAACCCATACCTGGTTTTATTCGCTATGATTATTCTTGCATACGTCTTTAGCGTTTTTTGTCGCTTTTACTGGGTATGGTGGGCGTCTGAGTTTAACGAATACTTTTTCAATAACCAGCTTATGATTATTAGCAATGACGGTTACGCGTTCGCGGAAGGTGCGCGCGATATGATCGCGGGATTCCACCAGCCGAACGACTTATCCTATTACGGATCTTCATTATCTGCGCTGACTTACTGGTTATACAAAATTACACCATTCTCGTTCGAATCCATCATTTTATATATGAGCACCTTCCTGTCGAGTTTGGTTGTAATTCCGACAATTCTTCTTGCCAACGAGTATAAGCGTCCCTTAATGGGGTTTGTTGCTGCT…
Q	ATGCTTAAGAAAGAGTACCTTAAAAACCCATACCTGGTTTTATTCGCTATGATTATTCTTGCATACGTCTTTAGCGTTTTTTGTCGCTTTTACTGGGTATGGTGGGCGTCTGAGTTTAACGAATACTTTTTCAATAACCAGCTTATGATTATTAGCAATGACGGTTACGCGTTCGCGGAAGGTGCGCGCGATATGATCGCGGGATTCCACCAGCCGAACGACTTATCCTATTACGGATCTTCATTATCTGCGCTGACTTACTGGTTATACAAAATTACACCATTCTCGTTCGAATCCATCATTTTATATATGAGCACCTTCCTGTCGAGTTTGGTTGTAATTCCGACAATTCTTCTTGCCAACGAGTATAAGCGTCCCTTAATGGGGTTTGTTGCTGCT…
L288
Amino Acid Substitution	New sequence
A	ATGCTTAAGAAAGAGTACCTTAAAAACCCATACCTGGTTTTATTCGCTATGATTATTCTTGCATACGTCTTTAGCGTTTTTTGTCGCTTTTACTGGGTATGGTGGGCGTCTGAGTTTAACGAATACTTTTTCAATAACCAGCTTATGATTATTAGCAATGACGGTTACGCGTTCGCGGAAGGTGCGCGCGATATGATCGCGGGATTCCACCAGCCGAACGACTTATCCTATTACGGATCTTCATTATCTGCGCTGACTTACTGGTTATACAAAATTACACCATTCTCGTTCGAATCCATCATTTTATATATGAGCACCTTCCTGTCGAGTTTGGTTGTAATTCCGACAATTCTTCTTGCCAACGAGTATAAGCGTCCCTTAATGGGGTTTGTTGCTGCT…
G	ATGCTTAAGAAAGAGTACCTTAAAAACCCATACCTGGTTTTATTCGCTATGATTATTCTTGCATACGTCTTTAGCGTTTTTTGTCGCTTTTACTGGGTATGGTGGGCGTCTGAGTTTAACGAATACTTTTTCAATAACCAGCTTATGATTATTAGCAATGACGGTTACGCGTTCGCGGAAGGTGCGCGCGATATGATCGCGGGATTCCACCAGCCGAACGACTTATCCTATTACGGATCTTCATTATCTGCGCTGACTTACTGGTTATACAAAATTACACCATTCTCGTTCGAATCCATCATTTTATATATGAGCACCTTCCTGTCGAGTTTGGTTGTAATTCCGACAATTCTTCTTGCCAACGAGTATAAGCGTCCCTTAATGGGGTTTGTTGCTGCT…
I	ATGCTTAAGAAAGAGTACCTTAAAAACCCATACCTGGTTTTATTCGCTATGATTATTCTTGCATACGTCTTTAGCGTTTTTTGTCGCTTTTACTGGGTATGGTGGGCGTCTGAGTTTAACGAATACTTTTTCAATAACCAGCTTATGATTATTAGCAATGACGGTTACGCGTTCGCGGAAGGTGCGCGCGATATGATCGCGGGATTCCACCAGCCGAACGACTTATCCTATTACGGATCTTCATTATCTGCGCTGACTTACTGGTTATACAAAATTACACCATTCTCGTTCGAATCCATCATTTTATATATGAGCACCTTCCTGTCGAGTTTGGTTGTAATTCCGACAATTCTTCTTGCCAACGAGTATAAGCGTCCCTTAATGGGGTTTGTTGCTGCT…
L	ATGCTTAAGAAAGAGTACCTTAAAAACCCATACCTGGTTTTATTCGCTATGATTATTCTTGCATACGTCTTTAGCGTTTTTTGTCGCTTTTACTGGGTATGGTGGGCGTCTGAGTTTAACGAATACTTTTTCAATAACCAGCTTATGATTATTAGCAATGACGGTTACGCGTTCGCGGAAGGTGCGCGCGATATGATCGCGGGATTCCACCAGCCGAACGACTTATCCTATTACGGATCTTCATTATCTGCGCTGACTTACTGGTTATACAAAATTACACCATTCTCGTTCGAATCCATCATTTTATATATGAGCACCTTCCTGTCGAGTTTGGTTGTAATTCCGACAATTCTTCTTGCCAACGAGTATAAGCGTCCCTTAATGGGGTTTGTTGCTGCT…
P	ATGCTTAAGAAAGAGTACCTTAAAAACCCATACCTGGTTTTATTCGCTATGATTATTCTTGCATACGTCTTTAGCGTTTTTTGTCGCTTTTACTGGGTATGGTGGGCGTCTGAGTTTAACGAATACTTTTTCAATAACCAGCTTATGATTATTAGCAATGACGGTTACGCGTTCGCGGAAGGTGCGCGCGATATGATCGCGGGATTCCACCAGCCGAACGACTTATCCTATTACGGATCTTCATTATCTGCGCTGACTTACTGGTTATACAAAATTACACCATTCTCGTTCGAATCCATCATTTTATATATGAGCACCTTCCTGTCGAGTTTGGTTGTAATTCCGACAATTCTTCTTGCCAACGAGTATAAGCGTCCCTTAATGGGGTTTGTTGCTGCT…
V	ATGCTTAAGAAAGAGTACCTTAAAAACCCATACCTGGTTTTATTCGCTATGATTATTCTTGCATACGTCTTTAGCGTTTTTTGTCGCTTTTACTGGGTATGGTGGGCGTCTGAGTTTAACGAATACTTTTTCAATAACCAGCTTATGATTATTAGCAATGACGGTTACGCGTTCGCGGAAGGTGCGCGCGATATGATCGCGGGATTCCACCAGCCGAACGACTTATCCTATTACGGATCTTCATTATCTGCGCTGACTTACTGGTTATACAAAATTACACCATTCTCGTTCGAATCCATCATTTTATATATGAGCACCTTCCTGTCGAGTTTGGTTGTAATTCCGACAATTCTTCTTGCCAACGAGTATAAGCGTCCCTTAATGGGGTTTGTTGCTGCT…
F	ATGCTTAAGAAAGAGTACCTTAAAAACCCATACCTGGTTTTATTCGCTATGATTATTCTTGCATACGTCTTTAGCGTTTTTTGTCGCTTTTACTGGGTATGGTGGGCGTCTGAGTTTAACGAATACTTTTTCAATAACCAGCTTATGATTATTAGCAATGACGGTTACGCGTTCGCGGAAGGTGCGCGCGATATGATCGCGGGATTCCACCAGCCGAACGACTTATCCTATTACGGATCTTCATTATCTGCGCTGACTTACTGGTTATACAAAATTACACCATTCTCGTTCGAATCCATCATTTTATATATGAGCACCTTCCTGTCGAGTTTGGTTGTAATTCCGACAATTCTTCTTGCCAACGAGTATAAGCGTCCCTTAATGGGGTTTGTTGCTGCT…
W	ATGCTTAAGAAAGAGTACCTTAAAAACCCATACCTGGTTTTATTCGCTATGATTATTCTTGCATACGTCTTTAGCGTTTTTTGTCGCTTTTACTGGGTATGGTGGGCGTCTGAGTTTAACGAATACTTTTTCAATAACCAGCTTATGATTATTAGCAATGACGGTTACGCGTTCGCGGAAGGTGCGCGCGATATGATCGCGGGATTCCACCAGCCGAACGACTTATCCTATTACGGATCTTCATTATCTGCGCTGACTTACTGGTTATACAAAATTACACCATTCTCGTTCGAATCCATCATTTTATATATGAGCACCTTCCTGTCGAGTTTGGTTGTAATTCCGACAATTCTTCTTGCCAACGAGTATAAGCGTCCCTTAATGGGGTTTGTTGCTGCT…
Y	ATGCTTAAGAAAGAGTACCTTAAAAACCCATACCTGGTTTTATTCGCTATGATTATTCTTGCATACGTCTTTAGCGTTTTTTGTCGCTTTTACTGGGTATGGTGGGCGTCTGAGTTTAACGAATACTTTTTCAATAACCAGCTTATGATTATTAGCAATGACGGTTACGCGTTCGCGGAAGGTGCGCGCGATATGATCGCGGGATTCCACCAGCCGAACGACTTATCCTATTACGGATCTTCATTATCTGCGCTGACTTACTGGTTATACAAAATTACACCATTCTCGTTCGAATCCATCATTTTATATATGAGCACCTTCCTGTCGAGTTTGGTTGTAATTCCGACAATTCTTCTTGCCAACGAGTATAAGCGTCCCTTAATGGGGTTTGTTGCTGCT…
D	ATGCTTAAGAAAGAGTACCTTAAAAACCCATACCTGGTTTTATTCGCTATGATTATTCTTGCATACGTCTTTAGCGTTTTTTGTCGCTTTTACTGGGTATGGTGGGCGTCTGAGTTTAACGAATACTTTTTCAATAACCAGCTTATGATTATTAGCAATGACGGTTACGCGTTCGCGGAAGGTGCGCGCGATATGATCGCGGGATTCCACCAGCCGAACGACTTATCCTATTACGGATCTTCATTATCTGCGCTGACTTACTGGTTATACAAAATTACACCATTCTCGTTCGAATCCATCATTTTATATATGAGCACCTTCCTGTCGAGTTTGGTTGTAATTCCGACAATTCTTCTTGCCAACGAGTATAAGCGTCCCTTAATGGGGTTTGTTGCTGCT…
E	ATGCTTAAGAAAGAGTACCTTAAAAACCCATACCTGGTTTTATTCGCTATGATTATTCTTGCATACGTCTTTAGCGTTTTTTGTCGCTTTTACTGGGTATGGTGGGCGTCTGAGTTTAACGAATACTTTTTCAATAACCAGCTTATGATTATTAGCAATGACGGTTACGCGTTCGCGGAAGGTGCGCGCGATATGATCGCGGGATTCCACCAGCCGAACGACTTATCCTATTACGGATCTTCATTATCTGCGCTGACTTACTGGTTATACAAAATTACACCATTCTCGTTCGAATCCATCATTTTATATATGAGCACCTTCCTGTCGAGTTTGGTTGTAATTCCGACAATTCTTCTTGCCAACGAGTATAAGCGTCCCTTAATGGGGTTTGTTGCTGCT…
R	ATGCTTAAGAAAGAGTACCTTAAAAACCCATACCTGGTTTTATTCGCTATGATTATTCTTGCATACGTCTTTAGCGTTTTTTGTCGCTTTTACTGGGTATGGTGGGCGTCTGAGTTTAACGAATACTTTTTCAATAACCAGCTTATGATTATTAGCAATGACGGTTACGCGTTCGCGGAAGGTGCGCGCGATATGATCGCGGGATTCCACCAGCCGAACGACTTATCCTATTACGGATCTTCATTATCTGCGCTGACTTACTGGTTATACAAAATTACACCATTCTCGTTCGAATCCATCATTTTATATATGAGCACCTTCCTGTCGAGTTTGGTTGTAATTCCGACAATTCTTCTTGCCAACGAGTATAAGCGTCCCTTAATGGGGTTTGTTGCTGCT…
H	ATGCTTAAGAAAGAGTACCTTAAAAACCCATACCTGGTTTTATTCGCTATGATTATTCTTGCATACGTCTTTAGCGTTTTTTGTCGCTTTTACTGGGTATGGTGGGCGTCTGAGTTTAACGAATACTTTTTCAATAACCAGCTTATGATTATTAGCAATGACGGTTACGCGTTCGCGGAAGGTGCGCGCGATATGATCGCGGGATTCCACCAGCCGAACGACTTATCCTATTACGGATCTTCATTATCTGCGCTGACTTACTGGTTATACAAAATTACACCATTCTCGTTCGAATCCATCATTTTATATATGAGCACCTTCCTGTCGAGTTTGGTTGTAATTCCGACAATTCTTCTTGCCAACGAGTATAAGCGTCCCTTAATGGGGTTTGTTGCTGCT…
K	ATGCTTAAGAAAGAGTACCTTAAAAACCCATACCTGGTTTTATTCGCTATGATTATTCTTGCATACGTCTTTAGCGTTTTTTGTCGCTTTTACTGGGTATGGTGGGCGTCTGAGTTTAACGAATACTTTTTCAATAACCAGCTTATGATTATTAGCAATGACGGTTACGCGTTCGCGGAAGGTGCGCGCGATATGATCGCGGGATTCCACCAGCCGAACGACTTATCCTATTACGGATCTTCATTATCTGCGCTGACTTACTGGTTATACAAAATTACACCATTCTCGTTCGAATCCATCATTTTATATATGAGCACCTTCCTGTCGAGTTTGGTTGTAATTCCGACAATTCTTCTTGCCAACGAGTATAAGCGTCCCTTAATGGGGTTTGTTGCTGCT…
S	ATGCTTAAGAAAGAGTACCTTAAAAACCCATACCTGGTTTTATTCGCTATGATTATTCTTGCATACGTCTTTAGCGTTTTTTGTCGCTTTTACTGGGTATGGTGGGCGTCTGAGTTTAACGAATACTTTTTCAATAACCAGCTTATGATTATTAGCAATGACGGTTACGCGTTCGCGGAAGGTGCGCGCGATATGATCGCGGGATTCCACCAGCCGAACGACTTATCCTATTACGGATCTTCATTATCTGCGCTGACTTACTGGTTATACAAAATTACACCATTCTCGTTCGAATCCATCATTTTATATATGAGCACCTTCCTGTCGAGTTTGGTTGTAATTCCGACAATTCTTCTTGCCAACGAGTATAAGCGTCCCTTAATGGGGTTTGTTGCTGCT…
T	ATGCTTAAGAAAGAGTACCTTAAAAACCCATACCTGGTTTTATTCGCTATGATTATTCTTGCATACGTCTTTAGCGTTTTTTGTCGCTTTTACTGGGTATGGTGGGCGTCTGAGTTTAACGAATACTTTTTCAATAACCAGCTTATGATTATTAGCAATGACGGTTACGCGTTCGCGGAAGGTGCGCGCGATATGATCGCGGGATTCCACCAGCCGAACGACTTATCCTATTACGGATCTTCATTATCTGCGCTGACTTACTGGTTATACAAAATTACACCATTCTCGTTCGAATCCATCATTTTATATATGAGCACCTTCCTGTCGAGTTTGGTTGTAATTCCGACAATTCTTCTTGCCAACGAGTATAAGCGTCCCTTAATGGGGTTTGTTGCTGCT…
C	ATGCTTAAGAAAGAGTACCTTAAAAACCCATACCTGGTTTTATTCGCTATGATTATTCTTGCATACGTCTTTAGCGTTTTTTGTCGCTTTTACTGGGTATGGTGGGCGTCTGAGTTTAACGAATACTTTTTCAATAACCAGCTTATGATTATTAGCAATGACGGTTACGCGTTCGCGGAAGGTGCGCGCGATATGATCGCGGGATTCCACCAGCCGAACGACTTATCCTATTACGGATCTTCATTATCTGCGCTGACTTACTGGTTATACAAAATTACACCATTCTCGTTCGAATCCATCATTTTATATATGAGCACCTTCCTGTCGAGTTTGGTTGTAATTCCGACAATTCTTCTTGCCAACGAGTATAAGCGTCCCTTAATGGGGTTTGTTGCTGCT…
M	ATGCTTAAGAAAGAGTACCTTAAAAACCCATACCTGGTTTTATTCGCTATGATTATTCTTGCATACGTCTTTAGCGTTTTTTGTCGCTTTTACTGGGTATGGTGGGCGTCTGAGTTTAACGAATACTTTTTCAATAACCAGCTTATGATTATTAGCAATGACGGTTACGCGTTCGCGGAAGGTGCGCGCGATATGATCGCGGGATTCCACCAGCCGAACGACTTATCCTATTACGGATCTTCATTATCTGCGCTGACTTACTGGTTATACAAAATTACACCATTCTCGTTCGAATCCATCATTTTATATATGAGCACCTTCCTGTCGAGTTTGGTTGTAATTCCGACAATTCTTCTTGCCAACGAGTATAAGCGTCCCTTAATGGGGTTTGTTGCTGCT…
N	ATGCTTAAGAAAGAGTACCTTAAAAACCCATACCTGGTTTTATTCGCTATGATTATTCTTGCATACGTCTTTAGCGTTTTTTGTCGCTTTTACTGGGTATGGTGGGCGTCTGAGTTTAACGAATACTTTTTCAATAACCAGCTTATGATTATTAGCAATGACGGTTACGCGTTCGCGGAAGGTGCGCGCGATATGATCGCGGGATTCCACCAGCCGAACGACTTATCCTATTACGGATCTTCATTATCTGCGCTGACTTACTGGTTATACAAAATTACACCATTCTCGTTCGAATCCATCATTTTATATATGAGCACCTTCCTGTCGAGTTTGGTTGTAATTCCGACAATTCTTCTTGCCAACGAGTATAAGCGTCCCTTAATGGGGTTTGTTGCTGCT…
Q	ATGCTTAAGAAAGAGTACCTTAAAAACCCATACCTGGTTTTATTCGCTATGATTATTCTTGCATACGTCTTTAGCGTTTTTTGTCGCTTTTACTGGGTATGGTGGGCGTCTGAGTTTAACGAATACTTTTTCAATAACCAGCTTATGATTATTAGCAATGACGGTTACGCGTTCGCGGAAGGTGCGCGCGATATGATCGCGGGATTCCACCAGCCGAACGACTTATCCTATTACGGATCTTCATTATCTGCGCTGACTTACTGGTTATACAAAATTACACCATTCTCGTTCGAATCCATCATTTTATATATGAGCACCTTCCTGTCGAGTTTGGTTGTAATTCCGACAATTCTTCTTGCCAACGAGTATAAGCGTCCCTTAATGGGGTTTGTTGCTGCT…
Residue Mutated: K289
Amino Acid Substitution	New sequence
A	ATGCTTAAGAAAGAGTACCTTAAAAACCCATACCTGGTTTTATTCGCTATGATTATTCTTGCATACGTCTTTAGCGTTTTTTGTCGCTTTTACTGGGTATGGTGGGCGTCTGAGTTTAACGAATACTTTTTCAATAACCAGCTTATGATTATTAGCAATGACGGTTACGCGTTCGCGGAAGGTGCGCGCGATATGATCGCGGGATTCCACCAGCCGAACGACTTATCCTATTACGGATCTTCATTATCTGCGCTGACTTACTGGTTATACAAAATTACACCATTCTCGTTCGAATCCATCATTTTATATATGAGCACCTTCCTGTCGAGTTTGGTTGTAATTCCGACAATTCTTCTTGCCAACGAGTATAAGCGTCCCTTAATGGGGTTTGTTGCTGCT…
G	ATGCTTAAGAAAGAGTACCTTAAAAACCCATACCTGGTTTTATTCGCTATGATTATTCTTGCATACGTCTTTAGCGTTTTTTGTCGCTTTTACTGGGTATGGTGGGCGTCTGAGTTTAACGAATACTTTTTCAATAACCAGCTTATGATTATTAGCAATGACGGTTACGCGTTCGCGGAAGGTGCGCGCGATATGATCGCGGGATTCCACCAGCCGAACGACTTATCCTATTACGGATCTTCATTATCTGCGCTGACTTACTGGTTATACAAAATTACACCATTCTCGTTCGAATCCATCATTTTATATATGAGCACCTTCCTGTCGAGTTTGGTTGTAATTCCGACAATTCTTCTTGCCAACGAGTATAAGCGTCCCTTAATGGGGTTTGTTGCTGCT…
I	ATGCTTAAGAAAGAGTACCTTAAAAACCCATACCTGGTTTTATTCGCTATGATTATTCTTGCATACGTCTTTAGCGTTTTTTGTCGCTTTTACTGGGTATGGTGGGCGTCTGAGTTTAACGAATACTTTTTCAATAACCAGCTTATGATTATTAGCAATGACGGTTACGCGTTCGCGGAAGGTGCGCGCGATATGATCGCGGGATTCCACCAGCCGAACGACTTATCCTATTACGGATCTTCATTATCTGCGCTGACTTACTGGTTATACAAAATTACACCATTCTCGTTCGAATCCATCATTTTATATATGAGCACCTTCCTGTCGAGTTTGGTTGTAATTCCGACAATTCTTCTTGCCAACGAGTATAAGCGTCCCTTAATGGGGTTTGTTGCTGCT…
L	ATGCTTAAGAAAGAGTACCTTAAAAACCCATACCTGGTTTTATTCGCTATGATTATTCTTGCATACGTCTTTAGCGTTTTTTGTCGCTTTTACTGGGTATGGTGGGCGTCTGAGTTTAACGAATACTTTTTCAATAACCAGCTTATGATTATTAGCAATGACGGTTACGCGTTCGCGGAAGGTGCGCGCGATATGATCGCGGGATTCCACCAGCCGAACGACTTATCCTATTACGGATCTTCATTATCTGCGCTGACTTACTGGTTATACAAAATTACACCATTCTCGTTCGAATCCATCATTTTATATATGAGCACCTTCCTGTCGAGTTTGGTTGTAATTCCGACAATTCTTCTTGCCAACGAGTATAAGCGTCCCTTAATGGGGTTTGTTGCTGCT…
P	ATGCTTAAGAAAGAGTACCTTAAAAACCCATACCTGGTTTTATTCGCTATGATTATTCTTGCATACGTCTTTAGCGTTTTTTGTCGCTTTTACTGGGTATGGTGGGCGTCTGAGTTTAACGAATACTTTTTCAATAACCAGCTTATGATTATTAGCAATGACGGTTACGCGTTCGCGGAAGGTGCGCGCGATATGATCGCGGGATTCCACCAGCCGAACGACTTATCCTATTACGGATCTTCATTATCTGCGCTGACTTACTGGTTATACAAAATTACACCATTCTCGTTCGAATCCATCATTTTATATATGAGCACCTTCCTGTCGAGTTTGGTTGTAATTCCGACAATTCTTCTTGCCAACGAGTATAAGCGTCCCTTAATGGGGTTTGTTGCTGCT…
V	ATGCTTAAGAAAGAGTACCTTAAAAACCCATACCTGGTTTTATTCGCTATGATTATTCTTGCATACGTCTTTAGCGTTTTTTGTCGCTTTTACTGGGTATGGTGGGCGTCTGAGTTTAACGAATACTTTTTCAATAACCAGCTTATGATTATTAGCAATGACGGTTACGCGTTCGCGGAAGGTGCGCGCGATATGATCGCGGGATTCCACCAGCCGAACGACTTATCCTATTACGGATCTTCATTATCTGCGCTGACTTACTGGTTATACAAAATTACACCATTCTCGTTCGAATCCATCATTTTATATATGAGCACCTTCCTGTCGAGTTTGGTTGTAATTCCGACAATTCTTCTTGCCAACGAGTATAAGCGTCCCTTAATGGGGTTTGTTGCTGCT…
F	ATGCTTAAGAAAGAGTACCTTAAAAACCCATACCTGGTTTTATTCGCTATGATTATTCTTGCATACGTCTTTAGCGTTTTTTGTCGCTTTTACTGGGTATGGTGGGCGTCTGAGTTTAACGAATACTTTTTCAATAACCAGCTTATGATTATTAGCAATGACGGTTACGCGTTCGCGGAAGGTGCGCGCGATATGATCGCGGGATTCCACCAGCCGAACGACTTATCCTATTACGGATCTTCATTATCTGCGCTGACTTACTGGTTATACAAAATTACACCATTCTCGTTCGAATCCATCATTTTATATATGAGCACCTTCCTGTCGAGTTTGGTTGTAATTCCGACAATTCTTCTTGCCAACGAGTATAAGCGTCCCTTAATGGGGTTTGTTGCTGCT…
W	ATGCTTAAGAAAGAGTACCTTAAAAACCCATACCTGGTTTTATTCGCTATGATTATTCTTGCATACGTCTTTAGCGTTTTTTGTCGCTTTTACTGGGTATGGTGGGCGTCTGAGTTTAACGAATACTTTTTCAATAACCAGCTTATGATTATTAGCAATGACGGTTACGCGTTCGCGGAAGGTGCGCGCGATATGATCGCGGGATTCCACCAGCCGAACGACTTATCCTATTACGGATCTTCATTATCTGCGCTGACTTACTGGTTATACAAAATTACACCATTCTCGTTCGAATCCATCATTTTATATATGAGCACCTTCCTGTCGAGTTTGGTTGTAATTCCGACAATTCTTCTTGCCAACGAGTATAAGCGTCCCTTAATGGGGTTTGTTGCTGCT…
Y	ATGCTTAAGAAAGAGTACCTTAAAAACCCATACCTGGTTTTATTCGCTATGATTATTCTTGCATACGTCTTTAGCGTTTTTTGTCGCTTTTACTGGGTATGGTGGGCGTCTGAGTTTAACGAATACTTTTTCAATAACCAGCTTATGATTATTAGCAATGACGGTTACGCGTTCGCGGAAGGTGCGCGCGATATGATCGCGGGATTCCACCAGCCGAACGACTTATCCTATTACGGATCTTCATTATCTGCGCTGACTTACTGGTTATACAAAATTACACCATTCTCGTTCGAATCCATCATTTTATATATGAGCACCTTCCTGTCGAGTTTGGTTGTAATTCCGACAATTCTTCTTGCCAACGAGTATAAGCGTCCCTTAATGGGGTTTGTTGCTGCT…
D	ATGCTTAAGAAAGAGTACCTTAAAAACCCATACCTGGTTTTATTCGCTATGATTATTCTTGCATACGTCTTTAGCGTTTTTTGTCGCTTTTACTGGGTATGGTGGGCGTCTGAGTTTAACGAATACTTTTTCAATAACCAGCTTATGATTATTAGCAATGACGGTTACGCGTTCGCGGAAGGTGCGCGCGATATGATCGCGGGATTCCACCAGCCGAACGACTTATCCTATTACGGATCTTCATTATCTGCGCTGACTTACTGGTTATACAAAATTACACCATTCTCGTTCGAATCCATCATTTTATATATGAGCACCTTCCTGTCGAGTTTGGTTGTAATTCCGACAATTCTTCTTGCCAACGAGTATAAGCGTCCCTTAATGGGGTTTGTTGCTGCT…
E	ATGCTTAAGAAAGAGTACCTTAAAAACCCATACCTGGTTTTATTCGCTATGATTATTCTTGCATACGTCTTTAGCGTTTTTTGTCGCTTTTACTGGGTATGGTGGGCGTCTGAGTTTAACGAATACTTTTTCAATAACCAGCTTATGATTATTAGCAATGACGGTTACGCGTTCGCGGAAGGTGCGCGCGATATGATCGCGGGATTCCACCAGCCGAACGACTTATCCTATTACGGATCTTCATTATCTGCGCTGACTTACTGGTTATACAAAATTACACCATTCTCGTTCGAATCCATCATTTTATATATGAGCACCTTCCTGTCGAGTTTGGTTGTAATTCCGACAATTCTTCTTGCCAACGAGTATAAGCGTCCCTTAATGGGGTTTGTTGCTGCT…
R	ATGCTTAAGAAAGAGTACCTTAAAAACCCATACCTGGTTTTATTCGCTATGATTATTCTTGCATACGTCTTTAGCGTTTTTTGTCGCTTTTACTGGGTATGGTGGGCGTCTGAGTTTAACGAATACTTTTTCAATAACCAGCTTATGATTATTAGCAATGACGGTTACGCGTTCGCGGAAGGTGCGCGCGATATGATCGCGGGATTCCACCAGCCGAACGACTTATCCTATTACGGATCTTCATTATCTGCGCTGACTTACTGGTTATACAAAATTACACCATTCTCGTTCGAATCCATCATTTTATATATGAGCACCTTCCTGTCGAGTTTGGTTGTAATTCCGACAATTCTTCTTGCCAACGAGTATAAGCGTCCCTTAATGGGGTTTGTTGCTGCT…
H	ATGCTTAAGAAAGAGTACCTTAAAAACCCATACCTGGTTTTATTCGCTATGATTATTCTTGCATACGTCTTTAGCGTTTTTTGTCGCTTTTACTGGGTATGGTGGGCGTCTGAGTTTAACGAATACTTTTTCAATAACCAGCTTATGATTATTAGCAATGACGGTTACGCGTTCGCGGAAGGTGCGCGCGATATGATCGCGGGATTCCACCAGCCGAACGACTTATCCTATTACGGATCTTCATTATCTGCGCTGACTTACTGGTTATACAAAATTACACCATTCTCGTTCGAATCCATCATTTTATATATGAGCACCTTCCTGTCGAGTTTGGTTGTAATTCCGACAATTCTTCTTGCCAACGAGTATAAGCGTCCCTTAATGGGGTTTGTTGCTGCT…
K	ATGCTTAAGAAAGAGTACCTTAAAAACCCATACCTGGTTTTATTCGCTATGATTATTCTTGCATACGTCTTTAGCGTTTTTTGTCGCTTTTACTGGGTATGGTGGGCGTCTGAGTTTAACGAATACTTTTTCAATAACCAGCTTATGATTATTAGCAATGACGGTTACGCGTTCGCGGAAGGTGCGCGCGATATGATCGCGGGATTCCACCAGCCGAACGACTTATCCTATTACGGATCTTCATTATCTGCGCTGACTTACTGGTTATACAAAATTACACCATTCTCGTTCGAATCCATCATTTTATATATGAGCACCTTCCTGTCGAGTTTGGTTGTAATTCCGACAATTCTTCTTGCCAACGAGTATAAGCGTCCCTTAATGGGGTTTGTTGCTGCT…
S	ATGCTTAAGAAAGAGTACCTTAAAAACCCATACCTGGTTTTATTCGCTATGATTATTCTTGCATACGTCTTTAGCGTTTTTTGTCGCTTTTACTGGGTATGGTGGGCGTCTGAGTTTAACGAATACTTTTTCAATAACCAGCTTATGATTATTAGCAATGACGGTTACGCGTTCGCGGAAGGTGCGCGCGATATGATCGCGGGATTCCACCAGCCGAACGACTTATCCTATTACGGATCTTCATTATCTGCGCTGACTTACTGGTTATACAAAATTACACCATTCTCGTTCGAATCCATCATTTTATATATGAGCACCTTCCTGTCGAGTTTGGTTGTAATTCCGACAATTCTTCTTGCCAACGAGTATAAGCGTCCCTTAATGGGGTTTGTTGCTGCT…
T	ATGCTTAAGAAAGAGTACCTTAAAAACCCATACCTGGTTTTATTCGCTATGATTATTCTTGCATACGTCTTTAGCGTTTTTTGTCGCTTTTACTGGGTATGGTGGGCGTCTGAGTTTAACGAATACTTTTTCAATAACCAGCTTATGATTATTAGCAATGACGGTTACGCGTTCGCGGAAGGTGCGCGCGATATGATCGCGGGATTCCACCAGCCGAACGACTTATCCTATTACGGATCTTCATTATCTGCGCTGACTTACTGGTTATACAAAATTACACCATTCTCGTTCGAATCCATCATTTTATATATGAGCACCTTCCTGTCGAGTTTGGTTGTAATTCCGACAATTCTTCTTGCCAACGAGTATAAGCGTCCCTTAATGGGGTTTGTTGCTGCT…
C	ATGCTTAAGAAAGAGTACCTTAAAAACCCATACCTGGTTTTATTCGCTATGATTATTCTTGCATACGTCTTTAGCGTTTTTTGTCGCTTTTACTGGGTATGGTGGGCGTCTGAGTTTAACGAATACTTTTTCAATAACCAGCTTATGATTATTAGCAATGACGGTTACGCGTTCGCGGAAGGTGCGCGCGATATGATCGCGGGATTCCACCAGCCGAACGACTTATCCTATTACGGATCTTCATTATCTGCGCTGACTTACTGGTTATACAAAATTACACCATTCTCGTTCGAATCCATCATTTTATATATGAGCACCTTCCTGTCGAGTTTGGTTGTAATTCCGACAATTCTTCTTGCCAACGAGTATAAGCGTCCCTTAATGGGGTTTGTTGCTGCT…
M	ATGCTTAAGAAAGAGTACCTTAAAAACCCATACCTGGTTTTATTCGCTATGATTATTCTTGCATACGTCTTTAGCGTTTTTTGTCGCTTTTACTGGGTATGGTGGGCGTCTGAGTTTAACGAATACTTTTTCAATAACCAGCTTATGATTATTAGCAATGACGGTTACGCGTTCGCGGAAGGTGCGCGCGATATGATCGCGGGATTCCACCAGCCGAACGACTTATCCTATTACGGATCTTCATTATCTGCGCTGACTTACTGGTTATACAAAATTACACCATTCTCGTTCGAATCCATCATTTTATATATGAGCACCTTCCTGTCGAGTTTGGTTGTAATTCCGACAATTCTTCTTGCCAACGAGTATAAGCGTCCCTTAATGGGGTTTGTTGCTGCT…
N	ATGCTTAAGAAAGAGTACCTTAAAAACCCATACCTGGTTTTATTCGCTATGATTATTCTTGCATACGTCTTTAGCGTTTTTTGTCGCTTTTACTGGGTATGGTGGGCGTCTGAGTTTAACGAATACTTTTTCAATAACCAGCTTATGATTATTAGCAATGACGGTTACGCGTTCGCGGAAGGTGCGCGCGATATGATCGCGGGATTCCACCAGCCGAACGACTTATCCTATTACGGATCTTCATTATCTGCGCTGACTTACTGGTTATACAAAATTACACCATTCTCGTTCGAATCCATCATTTTATATATGAGCACCTTCCTGTCGAGTTTGGTTGTAATTCCGACAATTCTTCTTGCCAACGAGTATAAGCGTCCCTTAATGGGGTTTGTTGCTGCT…
Q	ATGCTTAAGAAAGAGTACCTTAAAAACCCATACCTGGTTTTATTCGCTATGATTATTCTTGCATACGTCTTTAGCGTTTTTTGTCGCTTTTACTGGGTATGGTGGGCGTCTGAGTTTAACGAATACTTTTTCAATAACCAGCTTATGATTATTAGCAATGACGGTTACGCGTTCGCGGAAGGTGCGCGCGATATGATCGCGGGATTCCACCAGCCGAACGACTTATCCTATTACGGATCTTCATTATCTGCGCTGACTTACTGGTTATACAAAATTACACCATTCTCGTTCGAATCCATCATTTTATATATGAGCACCTTCCTGTCGAGTTTGGTTGTAATTCCGACAATTCTTCTTGCCAACGAGTATAAGCGTCCCTTAATGGGGTTTGTTGCTGCT…
Residue Mutated: N311
Amino Acid Substitution	New sequence
A	ATGCTTAAGAAAGAGTACCTTAAAAACCCATACCTGGTTTTATTCGCTATGATTATTCTTGCATACGTCTTTAGCGTTTTTTGTCGCTTTTACTGGGTATGGTGGGCGTCTGAGTTTAACGAATACTTTTTCAATAACCAGCTTATGATTATTAGCAATGACGGTTACGCGTTCGCGGAAGGTGCGCGCGATATGATCGCGGGATTCCACCAGCCGAACGACTTATCCTATTACGGATCTTCATTATCTGCGCTGACTTACTGGTTATACAAAATTACACCATTCTCGTTCGAATCCATCATTTTATATATGAGCACCTTCCTGTCGAGTTTGGTTGTAATTCCGACAATTCTTCTTGCCAACGAGTATAAGCGTCCCTTAATGGGGTTTGTTGCTGCT…
G	ATGCTTAAGAAAGAGTACCTTAAAAACCCATACCTGGTTTTATTCGCTATGATTATTCTTGCATACGTCTTTAGCGTTTTTTGTCGCTTTTACTGGGTATGGTGGGCGTCTGAGTTTAACGAATACTTTTTCAATAACCAGCTTATGATTATTAGCAATGACGGTTACGCGTTCGCGGAAGGTGCGCGCGATATGATCGCGGGATTCCACCAGCCGAACGACTTATCCTATTACGGATCTTCATTATCTGCGCTGACTTACTGGTTATACAAAATTACACCATTCTCGTTCGAATCCATCATTTTATATATGAGCACCTTCCTGTCGAGTTTGGTTGTAATTCCGACAATTCTTCTTGCCAACGAGTATAAGCGTCCCTTAATGGGGTTTGTTGCTGCT…
I	ATGCTTAAGAAAGAGTACCTTAAAAACCCATACCTGGTTTTATTCGCTATGATTATTCTTGCATACGTCTTTAGCGTTTTTTGTCGCTTTTACTGGGTATGGTGGGCGTCTGAGTTTAACGAATACTTTTTCAATAACCAGCTTATGATTATTAGCAATGACGGTTACGCGTTCGCGGAAGGTGCGCGCGATATGATCGCGGGATTCCACCAGCCGAACGACTTATCCTATTACGGATCTTCATTATCTGCGCTGACTTACTGGTTATACAAAATTACACCATTCTCGTTCGAATCCATCATTTTATATATGAGCACCTTCCTGTCGAGTTTGGTTGTAATTCCGACAATTCTTCTTGCCAACGAGTATAAGCGTCCCTTAATGGGGTTTGTTGCTGCT…
L	ATGCTTAAGAAAGAGTACCTTAAAAACCCATACCTGGTTTTATTCGCTATGATTATTCTTGCATACGTCTTTAGCGTTTTTTGTCGCTTTTACTGGGTATGGTGGGCGTCTGAGTTTAACGAATACTTTTTCAATAACCAGCTTATGATTATTAGCAATGACGGTTACGCGTTCGCGGAAGGTGCGCGCGATATGATCGCGGGATTCCACCAGCCGAACGACTTATCCTATTACGGATCTTCATTATCTGCGCTGACTTACTGGTTATACAAAATTACACCATTCTCGTTCGAATCCATCATTTTATATATGAGCACCTTCCTGTCGAGTTTGGTTGTAATTCCGACAATTCTTCTTGCCAACGAGTATAAGCGTCCCTTAATGGGGTTTGTTGCTGCT…
P	ATGCTTAAGAAAGAGTACCTTAAAAACCCATACCTGGTTTTATTCGCTATGATTATTCTTGCATACGTCTTTAGCGTTTTTTGTCGCTTTTACTGGGTATGGTGGGCGTCTGAGTTTAACGAATACTTTTTCAATAACCAGCTTATGATTATTAGCAATGACGGTTACGCGTTCGCGGAAGGTGCGCGCGATATGATCGCGGGATTCCACCAGCCGAACGACTTATCCTATTACGGATCTTCATTATCTGCGCTGACTTACTGGTTATACAAAATTACACCATTCTCGTTCGAATCCATCATTTTATATATGAGCACCTTCCTGTCGAGTTTGGTTGTAATTCCGACAATTCTTCTTGCCAACGAGTATAAGCGTCCCTTAATGGGGTTTGTTGCTGCT…
V	ATGCTTAAGAAAGAGTACCTTAAAAACCCATACCTGGTTTTATTCGCTATGATTATTCTTGCATACGTCTTTAGCGTTTTTTGTCGCTTTTACTGGGTATGGTGGGCGTCTGAGTTTAACGAATACTTTTTCAATAACCAGCTTATGATTATTAGCAATGACGGTTACGCGTTCGCGGAAGGTGCGCGCGATATGATCGCGGGATTCCACCAGCCGAACGACTTATCCTATTACGGATCTTCATTATCTGCGCTGACTTACTGGTTATACAAAATTACACCATTCTCGTTCGAATCCATCATTTTATATATGAGCACCTTCCTGTCGAGTTTGGTTGTAATTCCGACAATTCTTCTTGCCAACGAGTATAAGCGTCCCTTAATGGGGTTTGTTGCTGCT…
F	ATGCTTAAGAAAGAGTACCTTAAAAACCCATACCTGGTTTTATTCGCTATGATTATTCTTGCATACGTCTTTAGCGTTTTTTGTCGCTTTTACTGGGTATGGTGGGCGTCTGAGTTTAACGAATACTTTTTCAATAACCAGCTTATGATTATTAGCAATGACGGTTACGCGTTCGCGGAAGGTGCGCGCGATATGATCGCGGGATTCCACCAGCCGAACGACTTATCCTATTACGGATCTTCATTATCTGCGCTGACTTACTGGTTATACAAAATTACACCATTCTCGTTCGAATCCATCATTTTATATATGAGCACCTTCCTGTCGAGTTTGGTTGTAATTCCGACAATTCTTCTTGCCAACGAGTATAAGCGTCCCTTAATGGGGTTTGTTGCTGCT…
W	ATGCTTAAGAAAGAGTACCTTAAAAACCCATACCTGGTTTTATTCGCTATGATTATTCTTGCATACGTCTTTAGCGTTTTTTGTCGCTTTTACTGGGTATGGTGGGCGTCTGAGTTTAACGAATACTTTTTCAATAACCAGCTTATGATTATTAGCAATGACGGTTACGCGTTCGCGGAAGGTGCGCGCGATATGATCGCGGGATTCCACCAGCCGAACGACTTATCCTATTACGGATCTTCATTATCTGCGCTGACTTACTGGTTATACAAAATTACACCATTCTCGTTCGAATCCATCATTTTATATATGAGCACCTTCCTGTCGAGTTTGGTTGTAATTCCGACAATTCTTCTTGCCAACGAGTATAAGCGTCCCTTAATGGGGTTTGTTGCTGCT…
Y	ATGCTTAAGAAAGAGTACCTTAAAAACCCATACCTGGTTTTATTCGCTATGATTATTCTTGCATACGTCTTTAGCGTTTTTTGTCGCTTTTACTGGGTATGGTGGGCGTCTGAGTTTAACGAATACTTTTTCAATAACCAGCTTATGATTATTAGCAATGACGGTTACGCGTTCGCGGAAGGTGCGCGCGATATGATCGCGGGATTCCACCAGCCGAACGACTTATCCTATTACGGATCTTCATTATCTGCGCTGACTTACTGGTTATACAAAATTACACCATTCTCGTTCGAATCCATCATTTTATATATGAGCACCTTCCTGTCGAGTTTGGTTGTAATTCCGACAATTCTTCTTGCCAACGAGTATAAGCGTCCCTTAATGGGGTTTGTTGCTGCT…
D	ATGCTTAAGAAAGAGTACCTTAAAAACCCATACCTGGTTTTATTCGCTATGATTATTCTTGCATACGTCTTTAGCGTTTTTTGTCGCTTTTACTGGGTATGGTGGGCGTCTGAGTTTAACGAATACTTTTTCAATAACCAGCTTATGATTATTAGCAATGACGGTTACGCGTTCGCGGAAGGTGCGCGCGATATGATCGCGGGATTCCACCAGCCGAACGACTTATCCTATTACGGATCTTCATTATCTGCGCTGACTTACTGGTTATACAAAATTACACCATTCTCGTTCGAATCCATCATTTTATATATGAGCACCTTCCTGTCGAGTTTGGTTGTAATTCCGACAATTCTTCTTGCCAACGAGTATAAGCGTCCCTTAATGGGGTTTGTTGCTGCT…
E	ATGCTTAAGAAAGAGTACCTTAAAAACCCATACCTGGTTTTATTCGCTATGATTATTCTTGCATACGTCTTTAGCGTTTTTTGTCGCTTTTACTGGGTATGGTGGGCGTCTGAGTTTAACGAATACTTTTTCAATAACCAGCTTATGATTATTAGCAATGACGGTTACGCGTTCGCGGAAGGTGCGCGCGATATGATCGCGGGATTCCACCAGCCGAACGACTTATCCTATTACGGATCTTCATTATCTGCGCTGACTTACTGGTTATACAAAATTACACCATTCTCGTTCGAATCCATCATTTTATATATGAGCACCTTCCTGTCGAGTTTGGTTGTAATTCCGACAATTCTTCTTGCCAACGAGTATAAGCGTCCCTTAATGGGGTTTGTTGCTGCT…
R	ATGCTTAAGAAAGAGTACCTTAAAAACCCATACCTGGTTTTATTCGCTATGATTATTCTTGCATACGTCTTTAGCGTTTTTTGTCGCTTTTACTGGGTATGGTGGGCGTCTGAGTTTAACGAATACTTTTTCAATAACCAGCTTATGATTATTAGCAATGACGGTTACGCGTTCGCGGAAGGTGCGCGCGATATGATCGCGGGATTCCACCAGCCGAACGACTTATCCTATTACGGATCTTCATTATCTGCGCTGACTTACTGGTTATACAAAATTACACCATTCTCGTTCGAATCCATCATTTTATATATGAGCACCTTCCTGTCGAGTTTGGTTGTAATTCCGACAATTCTTCTTGCCAACGAGTATAAGCGTCCCTTAATGGGGTTTGTTGCTGCT…
H	ATGCTTAAGAAAGAGTACCTTAAAAACCCATACCTGGTTTTATTCGCTATGATTATTCTTGCATACGTCTTTAGCGTTTTTTGTCGCTTTTACTGGGTATGGTGGGCGTCTGAGTTTAACGAATACTTTTTCAATAACCAGCTTATGATTATTAGCAATGACGGTTACGCGTTCGCGGAAGGTGCGCGCGATATGATCGCGGGATTCCACCAGCCGAACGACTTATCCTATTACGGATCTTCATTATCTGCGCTGACTTACTGGTTATACAAAATTACACCATTCTCGTTCGAATCCATCATTTTATATATGAGCACCTTCCTGTCGAGTTTGGTTGTAATTCCGACAATTCTTCTTGCCAACGAGTATAAGCGTCCCTTAATGGGGTTTGTTGCTGCT…
K	ATGCTTAAGAAAGAGTACCTTAAAAACCCATACCTGGTTTTATTCGCTATGATTATTCTTGCATACGTCTTTAGCGTTTTTTGTCGCTTTTACTGGGTATGGTGGGCGTCTGAGTTTAACGAATACTTTTTCAATAACCAGCTTATGATTATTAGCAATGACGGTTACGCGTTCGCGGAAGGTGCGCGCGATATGATCGCGGGATTCCACCAGCCGAACGACTTATCCTATTACGGATCTTCATTATCTGCGCTGACTTACTGGTTATACAAAATTACACCATTCTCGTTCGAATCCATCATTTTATATATGAGCACCTTCCTGTCGAGTTTGGTTGTAATTCCGACAATTCTTCTTGCCAACGAGTATAAGCGTCCCTTAATGGGGTTTGTTGCTGCT…
S	ATGCTTAAGAAAGAGTACCTTAAAAACCCATACCTGGTTTTATTCGCTATGATTATTCTTGCATACGTCTTTAGCGTTTTTTGTCGCTTTTACTGGGTATGGTGGGCGTCTGAGTTTAACGAATACTTTTTCAATAACCAGCTTATGATTATTAGCAATGACGGTTACGCGTTCGCGGAAGGTGCGCGCGATATGATCGCGGGATTCCACCAGCCGAACGACTTATCCTATTACGGATCTTCATTATCTGCGCTGACTTACTGGTTATACAAAATTACACCATTCTCGTTCGAATCCATCATTTTATATATGAGCACCTTCCTGTCGAGTTTGGTTGTAATTCCGACAATTCTTCTTGCCAACGAGTATAAGCGTCCCTTAATGGGGTTTGTTGCTGCT…
T	ATGCTTAAGAAAGAGTACCTTAAAAACCCATACCTGGTTTTATTCGCTATGATTATTCTTGCATACGTCTTTAGCGTTTTTTGTCGCTTTTACTGGGTATGGTGGGCGTCTGAGTTTAACGAATACTTTTTCAATAACCAGCTTATGATTATTAGCAATGACGGTTACGCGTTCGCGGAAGGTGCGCGCGATATGATCGCGGGATTCCACCAGCCGAACGACTTATCCTATTACGGATCTTCATTATCTGCGCTGACTTACTGGTTATACAAAATTACACCATTCTCGTTCGAATCCATCATTTTATATATGAGCACCTTCCTGTCGAGTTTGGTTGTAATTCCGACAATTCTTCTTGCCAACGAGTATAAGCGTCCCTTAATGGGGTTTGTTGCTGCT…
C	ATGCTTAAGAAAGAGTACCTTAAAAACCCATACCTGGTTTTATTCGCTATGATTATTCTTGCATACGTCTTTAGCGTTTTTTGTCGCTTTTACTGGGTATGGTGGGCGTCTGAGTTTAACGAATACTTTTTCAATAACCAGCTTATGATTATTAGCAATGACGGTTACGCGTTCGCGGAAGGTGCGCGCGATATGATCGCGGGATTCCACCAGCCGAACGACTTATCCTATTACGGATCTTCATTATCTGCGCTGACTTACTGGTTATACAAAATTACACCATTCTCGTTCGAATCCATCATTTTATATATGAGCACCTTCCTGTCGAGTTTGGTTGTAATTCCGACAATTCTTCTTGCCAACGAGTATAAGCGTCCCTTAATGGGGTTTGTTGCTGCT…
M	ATGCTTAAGAAAGAGTACCTTAAAAACCCATACCTGGTTTTATTCGCTATGATTATTCTTGCATACGTCTTTAGCGTTTTTTGTCGCTTTTACTGGGTATGGTGGGCGTCTGAGTTTAACGAATACTTTTTCAATAACCAGCTTATGATTATTAGCAATGACGGTTACGCGTTCGCGGAAGGTGCGCGCGATATGATCGCGGGATTCCACCAGCCGAACGACTTATCCTATTACGGATCTTCATTATCTGCGCTGACTTACTGGTTATACAAAATTACACCATTCTCGTTCGAATCCATCATTTTATATATGAGCACCTTCCTGTCGAGTTTGGTTGTAATTCCGACAATTCTTCTTGCCAACGAGTATAAGCGTCCCTTAATGGGGTTTGTTGCTGCT…
N	ATGCTTAAGAAAGAGTACCTTAAAAACCCATACCTGGTTTTATTCGCTATGATTATTCTTGCATACGTCTTTAGCGTTTTTTGTCGCTTTTACTGGGTATGGTGGGCGTCTGAGTTTAACGAATACTTTTTCAATAACCAGCTTATGATTATTAGCAATGACGGTTACGCGTTCGCGGAAGGTGCGCGCGATATGATCGCGGGATTCCACCAGCCGAACGACTTATCCTATTACGGATCTTCATTATCTGCGCTGACTTACTGGTTATACAAAATTACACCATTCTCGTTCGAATCCATCATTTTATATATGAGCACCTTCCTGTCGAGTTTGGTTGTAATTCCGACAATTCTTCTTGCCAACGAGTATAAGCGTCCCTTAATGGGGTTTGTTGCTGCT…
Q	ATGCTTAAGAAAGAGTACCTTAAAAACCCATACCTGGTTTTATTCGCTATGATTATTCTTGCATACGTCTTTAGCGTTTTTTGTCGCTTTTACTGGGTATGGTGGGCGTCTGAGTTTAACGAATACTTTTTCAATAACCAGCTTATGATTATTAGCAATGACGGTTACGCGTTCGCGGAAGGTGCGCGCGATATGATCGCGGGATTCCACCAGCCGAACGACTTATCCTATTACGGATCTTCATTATCTGCGCTGACTTACTGGTTATACAAAATTACACCATTCTCGTTCGAATCCATCATTTTATATATGAGCACCTTCCTGTCGAGTTTGGTTGTAATTCCGACAATTCTTCTTGCCAACGAGTATAAGCGTCCCTTAATGGGGTTTGTTGCTGCT…
Residue Mutated: Y462
Amino Acid Substitution	New sequence
A	ATGCTTAAGAAAGAGTACCTTAAAAACCCATACCTGGTTTTATTCGCTATGATTATTCTTGCATACGTCTTTAGCGTTTTTTGTCGCTTTTACTGGGTATGGTGGGCGTCTGAGTTTAACGAATACTTTTTCAATAACCAGCTTATGATTATTAGCAATGACGGTTACGCGTTCGCGGAAGGTGCGCGCGATATGATCGCGGGATTCCACCAGCCGAACGACTTATCCTATTACGGATCTTCATTATCTGCGCTGACTTACTGGTTATACAAAATTACACCATTCTCGTTCGAATCCATCATTTTATATATGAGCACCTTCCTGTCGAGTTTGGTTGTAATTCCGACAATTCTTCTTGCCAACGAGTATAAGCGTCCCTTAATGGGGTTTGTTGCTGCT…
G	ATGCTTAAGAAAGAGTACCTTAAAAACCCATACCTGGTTTTATTCGCTATGATTATTCTTGCATACGTCTTTAGCGTTTTTTGTCGCTTTTACTGGGTATGGTGGGCGTCTGAGTTTAACGAATACTTTTTCAATAACCAGCTTATGATTATTAGCAATGACGGTTACGCGTTCGCGGAAGGTGCGCGCGATATGATCGCGGGATTCCACCAGCCGAACGACTTATCCTATTACGGATCTTCATTATCTGCGCTGACTTACTGGTTATACAAAATTACACCATTCTCGTTCGAATCCATCATTTTATATATGAGCACCTTCCTGTCGAGTTTGGTTGTAATTCCGACAATTCTTCTTGCCAACGAGTATAAGCGTCCCTTAATGGGGTTTGTTGCTGCT…
I	ATGCTTAAGAAAGAGTACCTTAAAAACCCATACCTGGTTTTATTCGCTATGATTATTCTTGCATACGTCTTTAGCGTTTTTTGTCGCTTTTACTGGGTATGGTGGGCGTCTGAGTTTAACGAATACTTTTTCAATAACCAGCTTATGATTATTAGCAATGACGGTTACGCGTTCGCGGAAGGTGCGCGCGATATGATCGCGGGATTCCACCAGCCGAACGACTTATCCTATTACGGATCTTCATTATCTGCGCTGACTTACTGGTTATACAAAATTACACCATTCTCGTTCGAATCCATCATTTTATATATGAGCACCTTCCTGTCGAGTTTGGTTGTAATTCCGACAATTCTTCTTGCCAACGAGTATAAGCGTCCCTTAATGGGGTTTGTTGCTGCT…
L	ATGCTTAAGAAAGAGTACCTTAAAAACCCATACCTGGTTTTATTCGCTATGATTATTCTTGCATACGTCTTTAGCGTTTTTTGTCGCTTTTACTGGGTATGGTGGGCGTCTGAGTTTAACGAATACTTTTTCAATAACCAGCTTATGATTATTAGCAATGACGGTTACGCGTTCGCGGAAGGTGCGCGCGATATGATCGCGGGATTCCACCAGCCGAACGACTTATCCTATTACGGATCTTCATTATCTGCGCTGACTTACTGGTTATACAAAATTACACCATTCTCGTTCGAATCCATCATTTTATATATGAGCACCTTCCTGTCGAGTTTGGTTGTAATTCCGACAATTCTTCTTGCCAACGAGTATAAGCGTCCCTTAATGGGGTTTGTTGCTGCT…
P	ATGCTTAAGAAAGAGTACCTTAAAAACCCATACCTGGTTTTATTCGCTATGATTATTCTTGCATACGTCTTTAGCGTTTTTTGTCGCTTTTACTGGGTATGGTGGGCGTCTGAGTTTAACGAATACTTTTTCAATAACCAGCTTATGATTATTAGCAATGACGGTTACGCGTTCGCGGAAGGTGCGCGCGATATGATCGCGGGATTCCACCAGCCGAACGACTTATCCTATTACGGATCTTCATTATCTGCGCTGACTTACTGGTTATACAAAATTACACCATTCTCGTTCGAATCCATCATTTTATATATGAGCACCTTCCTGTCGAGTTTGGTTGTAATTCCGACAATTCTTCTTGCCAACGAGTATAAGCGTCCCTTAATGGGGTTTGTTGCTGCT…
V	ATGCTTAAGAAAGAGTACCTTAAAAACCCATACCTGGTTTTATTCGCTATGATTATTCTTGCATACGTCTTTAGCGTTTTTTGTCGCTTTTACTGGGTATGGTGGGCGTCTGAGTTTAACGAATACTTTTTCAATAACCAGCTTATGATTATTAGCAATGACGGTTACGCGTTCGCGGAAGGTGCGCGCGATATGATCGCGGGATTCCACCAGCCGAACGACTTATCCTATTACGGATCTTCATTATCTGCGCTGACTTACTGGTTATACAAAATTACACCATTCTCGTTCGAATCCATCATTTTATATATGAGCACCTTCCTGTCGAGTTTGGTTGTAATTCCGACAATTCTTCTTGCCAACGAGTATAAGCGTCCCTTAATGGGGTTTGTTGCTGCT…
F	ATGCTTAAGAAAGAGTACCTTAAAAACCCATACCTGGTTTTATTCGCTATGATTATTCTTGCATACGTCTTTAGCGTTTTTTGTCGCTTTTACTGGGTATGGTGGGCGTCTGAGTTTAACGAATACTTTTTCAATAACCAGCTTATGATTATTAGCAATGACGGTTACGCGTTCGCGGAAGGTGCGCGCGATATGATCGCGGGATTCCACCAGCCGAACGACTTATCCTATTACGGATCTTCATTATCTGCGCTGACTTACTGGTTATACAAAATTACACCATTCTCGTTCGAATCCATCATTTTATATATGAGCACCTTCCTGTCGAGTTTGGTTGTAATTCCGACAATTCTTCTTGCCAACGAGTATAAGCGTCCCTTAATGGGGTTTGTTGCTGCT…
W	ATGCTTAAGAAAGAGTACCTTAAAAACCCATACCTGGTTTTATTCGCTATGATTATTCTTGCATACGTCTTTAGCGTTTTTTGTCGCTTTTACTGGGTATGGTGGGCGTCTGAGTTTAACGAATACTTTTTCAATAACCAGCTTATGATTATTAGCAATGACGGTTACGCGTTCGCGGAAGGTGCGCGCGATATGATCGCGGGATTCCACCAGCCGAACGACTTATCCTATTACGGATCTTCATTATCTGCGCTGACTTACTGGTTATACAAAATTACACCATTCTCGTTCGAATCCATCATTTTATATATGAGCACCTTCCTGTCGAGTTTGGTTGTAATTCCGACAATTCTTCTTGCCAACGAGTATAAGCGTCCCTTAATGGGGTTTGTTGCTGCT…
Y	ATGCTTAAGAAAGAGTACCTTAAAAACCCATACCTGGTTTTATTCGCTATGATTATTCTTGCATACGTCTTTAGCGTTTTTTGTCGCTTTTACTGGGTATGGTGGGCGTCTGAGTTTAACGAATACTTTTTCAATAACCAGCTTATGATTATTAGCAATGACGGTTACGCGTTCGCGGAAGGTGCGCGCGATATGATCGCGGGATTCCACCAGCCGAACGACTTATCCTATTACGGATCTTCATTATCTGCGCTGACTTACTGGTTATACAAAATTACACCATTCTCGTTCGAATCCATCATTTTATATATGAGCACCTTCCTGTCGAGTTTGGTTGTAATTCCGACAATTCTTCTTGCCAACGAGTATAAGCGTCCCTTAATGGGGTTTGTTGCTGCT…
D	ATGCTTAAGAAAGAGTACCTTAAAAACCCATACCTGGTTTTATTCGCTATGATTATTCTTGCATACGTCTTTAGCGTTTTTTGTCGCTTTTACTGGGTATGGTGGGCGTCTGAGTTTAACGAATACTTTTTCAATAACCAGCTTATGATTATTAGCAATGACGGTTACGCGTTCGCGGAAGGTGCGCGCGATATGATCGCGGGATTCCACCAGCCGAACGACTTATCCTATTACGGATCTTCATTATCTGCGCTGACTTACTGGTTATACAAAATTACACCATTCTCGTTCGAATCCATCATTTTATATATGAGCACCTTCCTGTCGAGTTTGGTTGTAATTCCGACAATTCTTCTTGCCAACGAGTATAAGCGTCCCTTAATGGGGTTTGTTGCTGCT…
E	ATGCTTAAGAAAGAGTACCTTAAAAACCCATACCTGGTTTTATTCGCTATGATTATTCTTGCATACGTCTTTAGCGTTTTTTGTCGCTTTTACTGGGTATGGTGGGCGTCTGAGTTTAACGAATACTTTTTCAATAACCAGCTTATGATTATTAGCAATGACGGTTACGCGTTCGCGGAAGGTGCGCGCGATATGATCGCGGGATTCCACCAGCCGAACGACTTATCCTATTACGGATCTTCATTATCTGCGCTGACTTACTGGTTATACAAAATTACACCATTCTCGTTCGAATCCATCATTTTATATATGAGCACCTTCCTGTCGAGTTTGGTTGTAATTCCGACAATTCTTCTTGCCAACGAGTATAAGCGTCCCTTAATGGGGTTTGTTGCTGCT…
R	ATGCTTAAGAAAGAGTACCTTAAAAACCCATACCTGGTTTTATTCGCTATGATTATTCTTGCATACGTCTTTAGCGTTTTTTGTCGCTTTTACTGGGTATGGTGGGCGTCTGAGTTTAACGAATACTTTTTCAATAACCAGCTTATGATTATTAGCAATGACGGTTACGCGTTCGCGGAAGGTGCGCGCGATATGATCGCGGGATTCCACCAGCCGAACGACTTATCCTATTACGGATCTTCATTATCTGCGCTGACTTACTGGTTATACAAAATTACACCATTCTCGTTCGAATCCATCATTTTATATATGAGCACCTTCCTGTCGAGTTTGGTTGTAATTCCGACAATTCTTCTTGCCAACGAGTATAAGCGTCCCTTAATGGGGTTTGTTGCTGCT…
H	ATGCTTAAGAAAGAGTACCTTAAAAACCCATACCTGGTTTTATTCGCTATGATTATTCTTGCATACGTCTTTAGCGTTTTTTGTCGCTTTTACTGGGTATGGTGGGCGTCTGAGTTTAACGAATACTTTTTCAATAACCAGCTTATGATTATTAGCAATGACGGTTACGCGTTCGCGGAAGGTGCGCGCGATATGATCGCGGGATTCCACCAGCCGAACGACTTATCCTATTACGGATCTTCATTATCTGCGCTGACTTACTGGTTATACAAAATTACACCATTCTCGTTCGAATCCATCATTTTATATATGAGCACCTTCCTGTCGAGTTTGGTTGTAATTCCGACAATTCTTCTTGCCAACGAGTATAAGCGTCCCTTAATGGGGTTTGTTGCTGCT…
K	ATGCTTAAGAAAGAGTACCTTAAAAACCCATACCTGGTTTTATTCGCTATGATTATTCTTGCATACGTCTTTAGCGTTTTTTGTCGCTTTTACTGGGTATGGTGGGCGTCTGAGTTTAACGAATACTTTTTCAATAACCAGCTTATGATTATTAGCAATGACGGTTACGCGTTCGCGGAAGGTGCGCGCGATATGATCGCGGGATTCCACCAGCCGAACGACTTATCCTATTACGGATCTTCATTATCTGCGCTGACTTACTGGTTATACAAAATTACACCATTCTCGTTCGAATCCATCATTTTATATATGAGCACCTTCCTGTCGAGTTTGGTTGTAATTCCGACAATTCTTCTTGCCAACGAGTATAAGCGTCCCTTAATGGGGTTTGTTGCTGCT…
S	ATGCTTAAGAAAGAGTACCTTAAAAACCCATACCTGGTTTTATTCGCTATGATTATTCTTGCATACGTCTTTAGCGTTTTTTGTCGCTTTTACTGGGTATGGTGGGCGTCTGAGTTTAACGAATACTTTTTCAATAACCAGCTTATGATTATTAGCAATGACGGTTACGCGTTCGCGGAAGGTGCGCGCGATATGATCGCGGGATTCCACCAGCCGAACGACTTATCCTATTACGGATCTTCATTATCTGCGCTGACTTACTGGTTATACAAAATTACACCATTCTCGTTCGAATCCATCATTTTATATATGAGCACCTTCCTGTCGAGTTTGGTTGTAATTCCGACAATTCTTCTTGCCAACGAGTATAAGCGTCCCTTAATGGGGTTTGTTGCTGCT…
T	ATGCTTAAGAAAGAGTACCTTAAAAACCCATACCTGGTTTTATTCGCTATGATTATTCTTGCATACGTCTTTAGCGTTTTTTGTCGCTTTTACTGGGTATGGTGGGCGTCTGAGTTTAACGAATACTTTTTCAATAACCAGCTTATGATTATTAGCAATGACGGTTACGCGTTCGCGGAAGGTGCGCGCGATATGATCGCGGGATTCCACCAGCCGAACGACTTATCCTATTACGGATCTTCATTATCTGCGCTGACTTACTGGTTATACAAAATTACACCATTCTCGTTCGAATCCATCATTTTATATATGAGCACCTTCCTGTCGAGTTTGGTTGTAATTCCGACAATTCTTCTTGCCAACGAGTATAAGCGTCCCTTAATGGGGTTTGTTGCTGCT…
C	ATGCTTAAGAAAGAGTACCTTAAAAACCCATACCTGGTTTTATTCGCTATGATTATTCTTGCATACGTCTTTAGCGTTTTTTGTCGCTTTTACTGGGTATGGTGGGCGTCTGAGTTTAACGAATACTTTTTCAATAACCAGCTTATGATTATTAGCAATGACGGTTACGCGTTCGCGGAAGGTGCGCGCGATATGATCGCGGGATTCCACCAGCCGAACGACTTATCCTATTACGGATCTTCATTATCTGCGCTGACTTACTGGTTATACAAAATTACACCATTCTCGTTCGAATCCATCATTTTATATATGAGCACCTTCCTGTCGAGTTTGGTTGTAATTCCGACAATTCTTCTTGCCAACGAGTATAAGCGTCCCTTAATGGGGTTTGTTGCTGCT…
M	ATGCTTAAGAAAGAGTACCTTAAAAACCCATACCTGGTTTTATTCGCTATGATTATTCTTGCATACGTCTTTAGCGTTTTTTGTCGCTTTTACTGGGTATGGTGGGCGTCTGAGTTTAACGAATACTTTTTCAATAACCAGCTTATGATTATTAGCAATGACGGTTACGCGTTCGCGGAAGGTGCGCGCGATATGATCGCGGGATTCCACCAGCCGAACGACTTATCCTATTACGGATCTTCATTATCTGCGCTGACTTACTGGTTATACAAAATTACACCATTCTCGTTCGAATCCATCATTTTATATATGAGCACCTTCCTGTCGAGTTTGGTTGTAATTCCGACAATTCTTCTTGCCAACGAGTATAAGCGTCCCTTAATGGGGTTTGTTGCTGCT…
N	ATGCTTAAGAAAGAGTACCTTAAAAACCCATACCTGGTTTTATTCGCTATGATTATTCTTGCATACGTCTTTAGCGTTTTTTGTCGCTTTTACTGGGTATGGTGGGCGTCTGAGTTTAACGAATACTTTTTCAATAACCAGCTTATGATTATTAGCAATGACGGTTACGCGTTCGCGGAAGGTGCGCGCGATATGATCGCGGGATTCCACCAGCCGAACGACTTATCCTATTACGGATCTTCATTATCTGCGCTGACTTACTGGTTATACAAAATTACACCATTCTCGTTCGAATCCATCATTTTATATATGAGCACCTTCCTGTCGAGTTTGGTTGTAATTCCGACAATTCTTCTTGCCAACGAGTATAAGCGTCCCTTAATGGGGTTTGTTGCTGCT…
Q	ATGCTTAAGAAAGAGTACCTTAAAAACCCATACCTGGTTTTATTCGCTATGATTATTCTTGCATACGTCTTTAGCGTTTTTTGTCGCTTTTACTGGGTATGGTGGGCGTCTGAGTTTAACGAATACTTTTTCAATAACCAGCTTATGATTATTAGCAATGACGGTTACGCGTTCGCGGAAGGTGCGCGCGATATGATCGCGGGATTCCACCAGCCGAACGACTTATCCTATTACGGATCTTCATTATCTGCGCTGACTTACTGGTTATACAAAATTACACCATTCTCGTTCGAATCCATCATTTTATATATGAGCACCTTCCTGTCGAGTTTGGTTGTAATTCCGACAATTCTTCTTGCCAACGAGTATAAGCGTCCCTTAATGGGGTTTGTTGCTGCT…
Residue Mutated: D475
Amino Acid Substitution	New sequence
A	ATGCTTAAGAAAGAGTACCTTAAAAACCCATACCTGGTTTTATTCGCTATGATTATTCTTGCATACGTCTTTAGCGTTTTTTGTCGCTTTTACTGGGTATGGTGGGCGTCTGAGTTTAACGAATACTTTTTCAATAACCAGCTTATGATTATTAGCAATGACGGTTACGCGTTCGCGGAAGGTGCGCGCGATATGATCGCGGGATTCCACCAGCCGAACGACTTATCCTATTACGGATCTTCATTATCTGCGCTGACTTACTGGTTATACAAAATTACACCATTCTCGTTCGAATCCATCATTTTATATATGAGCACCTTCCTGTCGAGTTTGGTTGTAATTCCGACAATTCTTCTTGCCAACGAGTATAAGCGTCCCTTAATGGGGTTTGTTGCTGCT…
G	ATGCTTAAGAAAGAGTACCTTAAAAACCCATACCTGGTTTTATTCGCTATGATTATTCTTGCATACGTCTTTAGCGTTTTTTGTCGCTTTTACTGGGTATGGTGGGCGTCTGAGTTTAACGAATACTTTTTCAATAACCAGCTTATGATTATTAGCAATGACGGTTACGCGTTCGCGGAAGGTGCGCGCGATATGATCGCGGGATTCCACCAGCCGAACGACTTATCCTATTACGGATCTTCATTATCTGCGCTGACTTACTGGTTATACAAAATTACACCATTCTCGTTCGAATCCATCATTTTATATATGAGCACCTTCCTGTCGAGTTTGGTTGTAATTCCGACAATTCTTCTTGCCAACGAGTATAAGCGTCCCTTAATGGGGTTTGTTGCTGCT…
I	ATGCTTAAGAAAGAGTACCTTAAAAACCCATACCTGGTTTTATTCGCTATGATTATTCTTGCATACGTCTTTAGCGTTTTTTGTCGCTTTTACTGGGTATGGTGGGCGTCTGAGTTTAACGAATACTTTTTCAATAACCAGCTTATGATTATTAGCAATGACGGTTACGCGTTCGCGGAAGGTGCGCGCGATATGATCGCGGGATTCCACCAGCCGAACGACTTATCCTATTACGGATCTTCATTATCTGCGCTGACTTACTGGTTATACAAAATTACACCATTCTCGTTCGAATCCATCATTTTATATATGAGCACCTTCCTGTCGAGTTTGGTTGTAATTCCGACAATTCTTCTTGCCAACGAGTATAAGCGTCCCTTAATGGGGTTTGTTGCTGCT…
L	ATGCTTAAGAAAGAGTACCTTAAAAACCCATACCTGGTTTTATTCGCTATGATTATTCTTGCATACGTCTTTAGCGTTTTTTGTCGCTTTTACTGGGTATGGTGGGCGTCTGAGTTTAACGAATACTTTTTCAATAACCAGCTTATGATTATTAGCAATGACGGTTACGCGTTCGCGGAAGGTGCGCGCGATATGATCGCGGGATTCCACCAGCCGAACGACTTATCCTATTACGGATCTTCATTATCTGCGCTGACTTACTGGTTATACAAAATTACACCATTCTCGTTCGAATCCATCATTTTATATATGAGCACCTTCCTGTCGAGTTTGGTTGTAATTCCGACAATTCTTCTTGCCAACGAGTATAAGCGTCCCTTAATGGGGTTTGTTGCTGCT…
P	ATGCTTAAGAAAGAGTACCTTAAAAACCCATACCTGGTTTTATTCGCTATGATTATTCTTGCATACGTCTTTAGCGTTTTTTGTCGCTTTTACTGGGTATGGTGGGCGTCTGAGTTTAACGAATACTTTTTCAATAACCAGCTTATGATTATTAGCAATGACGGTTACGCGTTCGCGGAAGGTGCGCGCGATATGATCGCGGGATTCCACCAGCCGAACGACTTATCCTATTACGGATCTTCATTATCTGCGCTGACTTACTGGTTATACAAAATTACACCATTCTCGTTCGAATCCATCATTTTATATATGAGCACCTTCCTGTCGAGTTTGGTTGTAATTCCGACAATTCTTCTTGCCAACGAGTATAAGCGTCCCTTAATGGGGTTTGTTGCTGCT…
V	ATGCTTAAGAAAGAGTACCTTAAAAACCCATACCTGGTTTTATTCGCTATGATTATTCTTGCATACGTCTTTAGCGTTTTTTGTCGCTTTTACTGGGTATGGTGGGCGTCTGAGTTTAACGAATACTTTTTCAATAACCAGCTTATGATTATTAGCAATGACGGTTACGCGTTCGCGGAAGGTGCGCGCGATATGATCGCGGGATTCCACCAGCCGAACGACTTATCCTATTACGGATCTTCATTATCTGCGCTGACTTACTGGTTATACAAAATTACACCATTCTCGTTCGAATCCATCATTTTATATATGAGCACCTTCCTGTCGAGTTTGGTTGTAATTCCGACAATTCTTCTTGCCAACGAGTATAAGCGTCCCTTAATGGGGTTTGTTGCTGCT…
F	ATGCTTAAGAAAGAGTACCTTAAAAACCCATACCTGGTTTTATTCGCTATGATTATTCTTGCATACGTCTTTAGCGTTTTTTGTCGCTTTTACTGGGTATGGTGGGCGTCTGAGTTTAACGAATACTTTTTCAATAACCAGCTTATGATTATTAGCAATGACGGTTACGCGTTCGCGGAAGGTGCGCGCGATATGATCGCGGGATTCCACCAGCCGAACGACTTATCCTATTACGGATCTTCATTATCTGCGCTGACTTACTGGTTATACAAAATTACACCATTCTCGTTCGAATCCATCATTTTATATATGAGCACCTTCCTGTCGAGTTTGGTTGTAATTCCGACAATTCTTCTTGCCAACGAGTATAAGCGTCCCTTAATGGGGTTTGTTGCTGCT…
W	ATGCTTAAGAAAGAGTACCTTAAAAACCCATACCTGGTTTTATTCGCTATGATTATTCTTGCATACGTCTTTAGCGTTTTTTGTCGCTTTTACTGGGTATGGTGGGCGTCTGAGTTTAACGAATACTTTTTCAATAACCAGCTTATGATTATTAGCAATGACGGTTACGCGTTCGCGGAAGGTGCGCGCGATATGATCGCGGGATTCCACCAGCCGAACGACTTATCCTATTACGGATCTTCATTATCTGCGCTGACTTACTGGTTATACAAAATTACACCATTCTCGTTCGAATCCATCATTTTATATATGAGCACCTTCCTGTCGAGTTTGGTTGTAATTCCGACAATTCTTCTTGCCAACGAGTATAAGCGTCCCTTAATGGGGTTTGTTGCTGCT…
Y	ATGCTTAAGAAAGAGTACCTTAAAAACCCATACCTGGTTTTATTCGCTATGATTATTCTTGCATACGTCTTTAGCGTTTTTTGTCGCTTTTACTGGGTATGGTGGGCGTCTGAGTTTAACGAATACTTTTTCAATAACCAGCTTATGATTATTAGCAATGACGGTTACGCGTTCGCGGAAGGTGCGCGCGATATGATCGCGGGATTCCACCAGCCGAACGACTTATCCTATTACGGATCTTCATTATCTGCGCTGACTTACTGGTTATACAAAATTACACCATTCTCGTTCGAATCCATCATTTTATATATGAGCACCTTCCTGTCGAGTTTGGTTGTAATTCCGACAATTCTTCTTGCCAACGAGTATAAGCGTCCCTTAATGGGGTTTGTTGCTGCT…
D	ATGCTTAAGAAAGAGTACCTTAAAAACCCATACCTGGTTTTATTCGCTATGATTATTCTTGCATACGTCTTTAGCGTTTTTTGTCGCTTTTACTGGGTATGGTGGGCGTCTGAGTTTAACGAATACTTTTTCAATAACCAGCTTATGATTATTAGCAATGACGGTTACGCGTTCGCGGAAGGTGCGCGCGATATGATCGCGGGATTCCACCAGCCGAACGACTTATCCTATTACGGATCTTCATTATCTGCGCTGACTTACTGGTTATACAAAATTACACCATTCTCGTTCGAATCCATCATTTTATATATGAGCACCTTCCTGTCGAGTTTGGTTGTAATTCCGACAATTCTTCTTGCCAACGAGTATAAGCGTCCCTTAATGGGGTTTGTTGCTGCT…
E	ATGCTTAAGAAAGAGTACCTTAAAAACCCATACCTGGTTTTATTCGCTATGATTATTCTTGCATACGTCTTTAGCGTTTTTTGTCGCTTTTACTGGGTATGGTGGGCGTCTGAGTTTAACGAATACTTTTTCAATAACCAGCTTATGATTATTAGCAATGACGGTTACGCGTTCGCGGAAGGTGCGCGCGATATGATCGCGGGATTCCACCAGCCGAACGACTTATCCTATTACGGATCTTCATTATCTGCGCTGACTTACTGGTTATACAAAATTACACCATTCTCGTTCGAATCCATCATTTTATATATGAGCACCTTCCTGTCGAGTTTGGTTGTAATTCCGACAATTCTTCTTGCCAACGAGTATAAGCGTCCCTTAATGGGGTTTGTTGCTGCT…
R	ATGCTTAAGAAAGAGTACCTTAAAAACCCATACCTGGTTTTATTCGCTATGATTATTCTTGCATACGTCTTTAGCGTTTTTTGTCGCTTTTACTGGGTATGGTGGGCGTCTGAGTTTAACGAATACTTTTTCAATAACCAGCTTATGATTATTAGCAATGACGGTTACGCGTTCGCGGAAGGTGCGCGCGATATGATCGCGGGATTCCACCAGCCGAACGACTTATCCTATTACGGATCTTCATTATCTGCGCTGACTTACTGGTTATACAAAATTACACCATTCTCGTTCGAATCCATCATTTTATATATGAGCACCTTCCTGTCGAGTTTGGTTGTAATTCCGACAATTCTTCTTGCCAACGAGTATAAGCGTCCCTTAATGGGGTTTGTTGCTGCT…
H	ATGCTTAAGAAAGAGTACCTTAAAAACCCATACCTGGTTTTATTCGCTATGATTATTCTTGCATACGTCTTTAGCGTTTTTTGTCGCTTTTACTGGGTATGGTGGGCGTCTGAGTTTAACGAATACTTTTTCAATAACCAGCTTATGATTATTAGCAATGACGGTTACGCGTTCGCGGAAGGTGCGCGCGATATGATCGCGGGATTCCACCAGCCGAACGACTTATCCTATTACGGATCTTCATTATCTGCGCTGACTTACTGGTTATACAAAATTACACCATTCTCGTTCGAATCCATCATTTTATATATGAGCACCTTCCTGTCGAGTTTGGTTGTAATTCCGACAATTCTTCTTGCCAACGAGTATAAGCGTCCCTTAATGGGGTTTGTTGCTGCT…
K	ATGCTTAAGAAAGAGTACCTTAAAAACCCATACCTGGTTTTATTCGCTATGATTATTCTTGCATACGTCTTTAGCGTTTTTTGTCGCTTTTACTGGGTATGGTGGGCGTCTGAGTTTAACGAATACTTTTTCAATAACCAGCTTATGATTATTAGCAATGACGGTTACGCGTTCGCGGAAGGTGCGCGCGATATGATCGCGGGATTCCACCAGCCGAACGACTTATCCTATTACGGATCTTCATTATCTGCGCTGACTTACTGGTTATACAAAATTACACCATTCTCGTTCGAATCCATCATTTTATATATGAGCACCTTCCTGTCGAGTTTGGTTGTAATTCCGACAATTCTTCTTGCCAACGAGTATAAGCGTCCCTTAATGGGGTTTGTTGCTGCT…
S	ATGCTTAAGAAAGAGTACCTTAAAAACCCATACCTGGTTTTATTCGCTATGATTATTCTTGCATACGTCTTTAGCGTTTTTTGTCGCTTTTACTGGGTATGGTGGGCGTCTGAGTTTAACGAATACTTTTTCAATAACCAGCTTATGATTATTAGCAATGACGGTTACGCGTTCGCGGAAGGTGCGCGCGATATGATCGCGGGATTCCACCAGCCGAACGACTTATCCTATTACGGATCTTCATTATCTGCGCTGACTTACTGGTTATACAAAATTACACCATTCTCGTTCGAATCCATCATTTTATATATGAGCACCTTCCTGTCGAGTTTGGTTGTAATTCCGACAATTCTTCTTGCCAACGAGTATAAGCGTCCCTTAATGGGGTTTGTTGCTGCT…
T	ATGCTTAAGAAAGAGTACCTTAAAAACCCATACCTGGTTTTATTCGCTATGATTATTCTTGCATACGTCTTTAGCGTTTTTTGTCGCTTTTACTGGGTATGGTGGGCGTCTGAGTTTAACGAATACTTTTTCAATAACCAGCTTATGATTATTAGCAATGACGGTTACGCGTTCGCGGAAGGTGCGCGCGATATGATCGCGGGATTCCACCAGCCGAACGACTTATCCTATTACGGATCTTCATTATCTGCGCTGACTTACTGGTTATACAAAATTACACCATTCTCGTTCGAATCCATCATTTTATATATGAGCACCTTCCTGTCGAGTTTGGTTGTAATTCCGACAATTCTTCTTGCCAACGAGTATAAGCGTCCCTTAATGGGGTTTGTTGCTGCT…
C	ATGCTTAAGAAAGAGTACCTTAAAAACCCATACCTGGTTTTATTCGCTATGATTATTCTTGCATACGTCTTTAGCGTTTTTTGTCGCTTTTACTGGGTATGGTGGGCGTCTGAGTTTAACGAATACTTTTTCAATAACCAGCTTATGATTATTAGCAATGACGGTTACGCGTTCGCGGAAGGTGCGCGCGATATGATCGCGGGATTCCACCAGCCGAACGACTTATCCTATTACGGATCTTCATTATCTGCGCTGACTTACTGGTTATACAAAATTACACCATTCTCGTTCGAATCCATCATTTTATATATGAGCACCTTCCTGTCGAGTTTGGTTGTAATTCCGACAATTCTTCTTGCCAACGAGTATAAGCGTCCCTTAATGGGGTTTGTTGCTGCT…
M	ATGCTTAAGAAAGAGTACCTTAAAAACCCATACCTGGTTTTATTCGCTATGATTATTCTTGCATACGTCTTTAGCGTTTTTTGTCGCTTTTACTGGGTATGGTGGGCGTCTGAGTTTAACGAATACTTTTTCAATAACCAGCTTATGATTATTAGCAATGACGGTTACGCGTTCGCGGAAGGTGCGCGCGATATGATCGCGGGATTCCACCAGCCGAACGACTTATCCTATTACGGATCTTCATTATCTGCGCTGACTTACTGGTTATACAAAATTACACCATTCTCGTTCGAATCCATCATTTTATATATGAGCACCTTCCTGTCGAGTTTGGTTGTAATTCCGACAATTCTTCTTGCCAACGAGTATAAGCGTCCCTTAATGGGGTTTGTTGCTGCT…
N	ATGCTTAAGAAAGAGTACCTTAAAAACCCATACCTGGTTTTATTCGCTATGATTATTCTTGCATACGTCTTTAGCGTTTTTTGTCGCTTTTACTGGGTATGGTGGGCGTCTGAGTTTAACGAATACTTTTTCAATAACCAGCTTATGATTATTAGCAATGACGGTTACGCGTTCGCGGAAGGTGCGCGCGATATGATCGCGGGATTCCACCAGCCGAACGACTTATCCTATTACGGATCTTCATTATCTGCGCTGACTTACTGGTTATACAAAATTACACCATTCTCGTTCGAATCCATCATTTTATATATGAGCACCTTCCTGTCGAGTTTGGTTGTAATTCCGACAATTCTTCTTGCCAACGAGTATAAGCGTCCCTTAATGGGGTTTGTTGCTGCT…
Q	ATGCTTAAGAAAGAGTACCTTAAAAACCCATACCTGGTTTTATTCGCTATGATTATTCTTGCATACGTCTTTAGCGTTTTTTGTCGCTTTTACTGGGTATGGTGGGCGTCTGAGTTTAACGAATACTTTTTCAATAACCAGCTTATGATTATTAGCAATGACGGTTACGCGTTCGCGGAAGGTGCGCGCGATATGATCGCGGGATTCCACCAGCCGAACGACTTATCCTATTACGGATCTTCATTATCTGCGCTGACTTACTGGTTATACAAAATTACACCATTCTCGTTCGAATCCATCATTTTATATATGAGCACCTTCCTGTCGAGTTTGGTTGTAATTCCGACAATTCTTCTTGCCAACGAGTATAAGCGTCCCTTAATGGGGTTTGTTGCTGCT…
Residue Mutated: G476
Amino Acid Substitution	New sequence
A	ATGCTTAAGAAAGAGTACCTTAAAAACCCATACCTGGTTTTATTCGCTATGATTATTCTTGCATACGTCTTTAGCGTTTTTTGTCGCTTTTACTGGGTATGGTGGGCGTCTGAGTTTAACGAATACTTTTTCAATAACCAGCTTATGATTATTAGCAATGACGGTTACGCGTTCGCGGAAGGTGCGCGCGATATGATCGCGGGATTCCACCAGCCGAACGACTTATCCTATTACGGATCTTCATTATCTGCGCTGACTTACTGGTTATACAAAATTACACCATTCTCGTTCGAATCCATCATTTTATATATGAGCACCTTCCTGTCGAGTTTGGTTGTAATTCCGACAATTCTTCTTGCCAACGAGTATAAGCGTCCCTTAATGGGGTTTGTTGCTGCT…
G	ATGCTTAAGAAAGAGTACCTTAAAAACCCATACCTGGTTTTATTCGCTATGATTATTCTTGCATACGTCTTTAGCGTTTTTTGTCGCTTTTACTGGGTATGGTGGGCGTCTGAGTTTAACGAATACTTTTTCAATAACCAGCTTATGATTATTAGCAATGACGGTTACGCGTTCGCGGAAGGTGCGCGCGATATGATCGCGGGATTCCACCAGCCGAACGACTTATCCTATTACGGATCTTCATTATCTGCGCTGACTTACTGGTTATACAAAATTACACCATTCTCGTTCGAATCCATCATTTTATATATGAGCACCTTCCTGTCGAGTTTGGTTGTAATTCCGACAATTCTTCTTGCCAACGAGTATAAGCGTCCCTTAATGGGGTTTGTTGCTGCT…
I	ATGCTTAAGAAAGAGTACCTTAAAAACCCATACCTGGTTTTATTCGCTATGATTATTCTTGCATACGTCTTTAGCGTTTTTTGTCGCTTTTACTGGGTATGGTGGGCGTCTGAGTTTAACGAATACTTTTTCAATAACCAGCTTATGATTATTAGCAATGACGGTTACGCGTTCGCGGAAGGTGCGCGCGATATGATCGCGGGATTCCACCAGCCGAACGACTTATCCTATTACGGATCTTCATTATCTGCGCTGACTTACTGGTTATACAAAATTACACCATTCTCGTTCGAATCCATCATTTTATATATGAGCACCTTCCTGTCGAGTTTGGTTGTAATTCCGACAATTCTTCTTGCCAACGAGTATAAGCGTCCCTTAATGGGGTTTGTTGCTGCT…
L	ATGCTTAAGAAAGAGTACCTTAAAAACCCATACCTGGTTTTATTCGCTATGATTATTCTTGCATACGTCTTTAGCGTTTTTTGTCGCTTTTACTGGGTATGGTGGGCGTCTGAGTTTAACGAATACTTTTTCAATAACCAGCTTATGATTATTAGCAATGACGGTTACGCGTTCGCGGAAGGTGCGCGCGATATGATCGCGGGATTCCACCAGCCGAACGACTTATCCTATTACGGATCTTCATTATCTGCGCTGACTTACTGGTTATACAAAATTACACCATTCTCGTTCGAATCCATCATTTTATATATGAGCACCTTCCTGTCGAGTTTGGTTGTAATTCCGACAATTCTTCTTGCCAACGAGTATAAGCGTCCCTTAATGGGGTTTGTTGCTGCT…
P	ATGCTTAAGAAAGAGTACCTTAAAAACCCATACCTGGTTTTATTCGCTATGATTATTCTTGCATACGTCTTTAGCGTTTTTTGTCGCTTTTACTGGGTATGGTGGGCGTCTGAGTTTAACGAATACTTTTTCAATAACCAGCTTATGATTATTAGCAATGACGGTTACGCGTTCGCGGAAGGTGCGCGCGATATGATCGCGGGATTCCACCAGCCGAACGACTTATCCTATTACGGATCTTCATTATCTGCGCTGACTTACTGGTTATACAAAATTACACCATTCTCGTTCGAATCCATCATTTTATATATGAGCACCTTCCTGTCGAGTTTGGTTGTAATTCCGACAATTCTTCTTGCCAACGAGTATAAGCGTCCCTTAATGGGGTTTGTTGCTGCT…
V	ATGCTTAAGAAAGAGTACCTTAAAAACCCATACCTGGTTTTATTCGCTATGATTATTCTTGCATACGTCTTTAGCGTTTTTTGTCGCTTTTACTGGGTATGGTGGGCGTCTGAGTTTAACGAATACTTTTTCAATAACCAGCTTATGATTATTAGCAATGACGGTTACGCGTTCGCGGAAGGTGCGCGCGATATGATCGCGGGATTCCACCAGCCGAACGACTTATCCTATTACGGATCTTCATTATCTGCGCTGACTTACTGGTTATACAAAATTACACCATTCTCGTTCGAATCCATCATTTTATATATGAGCACCTTCCTGTCGAGTTTGGTTGTAATTCCGACAATTCTTCTTGCCAACGAGTATAAGCGTCCCTTAATGGGGTTTGTTGCTGCT…
F	ATGCTTAAGAAAGAGTACCTTAAAAACCCATACCTGGTTTTATTCGCTATGATTATTCTTGCATACGTCTTTAGCGTTTTTTGTCGCTTTTACTGGGTATGGTGGGCGTCTGAGTTTAACGAATACTTTTTCAATAACCAGCTTATGATTATTAGCAATGACGGTTACGCGTTCGCGGAAGGTGCGCGCGATATGATCGCGGGATTCCACCAGCCGAACGACTTATCCTATTACGGATCTTCATTATCTGCGCTGACTTACTGGTTATACAAAATTACACCATTCTCGTTCGAATCCATCATTTTATATATGAGCACCTTCCTGTCGAGTTTGGTTGTAATTCCGACAATTCTTCTTGCCAACGAGTATAAGCGTCCCTTAATGGGGTTTGTTGCTGCT…
W	ATGCTTAAGAAAGAGTACCTTAAAAACCCATACCTGGTTTTATTCGCTATGATTATTCTTGCATACGTCTTTAGCGTTTTTTGTCGCTTTTACTGGGTATGGTGGGCGTCTGAGTTTAACGAATACTTTTTCAATAACCAGCTTATGATTATTAGCAATGACGGTTACGCGTTCGCGGAAGGTGCGCGCGATATGATCGCGGGATTCCACCAGCCGAACGACTTATCCTATTACGGATCTTCATTATCTGCGCTGACTTACTGGTTATACAAAATTACACCATTCTCGTTCGAATCCATCATTTTATATATGAGCACCTTCCTGTCGAGTTTGGTTGTAATTCCGACAATTCTTCTTGCCAACGAGTATAAGCGTCCCTTAATGGGGTTTGTTGCTGCT…
Y	ATGCTTAAGAAAGAGTACCTTAAAAACCCATACCTGGTTTTATTCGCTATGATTATTCTTGCATACGTCTTTAGCGTTTTTTGTCGCTTTTACTGGGTATGGTGGGCGTCTGAGTTTAACGAATACTTTTTCAATAACCAGCTTATGATTATTAGCAATGACGGTTACGCGTTCGCGGAAGGTGCGCGCGATATGATCGCGGGATTCCACCAGCCGAACGACTTATCCTATTACGGATCTTCATTATCTGCGCTGACTTACTGGTTATACAAAATTACACCATTCTCGTTCGAATCCATCATTTTATATATGAGCACCTTCCTGTCGAGTTTGGTTGTAATTCCGACAATTCTTCTTGCCAACGAGTATAAGCGTCCCTTAATGGGGTTTGTTGCTGCT…
D	ATGCTTAAGAAAGAGTACCTTAAAAACCCATACCTGGTTTTATTCGCTATGATTATTCTTGCATACGTCTTTAGCGTTTTTTGTCGCTTTTACTGGGTATGGTGGGCGTCTGAGTTTAACGAATACTTTTTCAATAACCAGCTTATGATTATTAGCAATGACGGTTACGCGTTCGCGGAAGGTGCGCGCGATATGATCGCGGGATTCCACCAGCCGAACGACTTATCCTATTACGGATCTTCATTATCTGCGCTGACTTACTGGTTATACAAAATTACACCATTCTCGTTCGAATCCATCATTTTATATATGAGCACCTTCCTGTCGAGTTTGGTTGTAATTCCGACAATTCTTCTTGCCAACGAGTATAAGCGTCCCTTAATGGGGTTTGTTGCTGCT…
E	ATGCTTAAGAAAGAGTACCTTAAAAACCCATACCTGGTTTTATTCGCTATGATTATTCTTGCATACGTCTTTAGCGTTTTTTGTCGCTTTTACTGGGTATGGTGGGCGTCTGAGTTTAACGAATACTTTTTCAATAACCAGCTTATGATTATTAGCAATGACGGTTACGCGTTCGCGGAAGGTGCGCGCGATATGATCGCGGGATTCCACCAGCCGAACGACTTATCCTATTACGGATCTTCATTATCTGCGCTGACTTACTGGTTATACAAAATTACACCATTCTCGTTCGAATCCATCATTTTATATATGAGCACCTTCCTGTCGAGTTTGGTTGTAATTCCGACAATTCTTCTTGCCAACGAGTATAAGCGTCCCTTAATGGGGTTTGTTGCTGCT…
R	ATGCTTAAGAAAGAGTACCTTAAAAACCCATACCTGGTTTTATTCGCTATGATTATTCTTGCATACGTCTTTAGCGTTTTTTGTCGCTTTTACTGGGTATGGTGGGCGTCTGAGTTTAACGAATACTTTTTCAATAACCAGCTTATGATTATTAGCAATGACGGTTACGCGTTCGCGGAAGGTGCGCGCGATATGATCGCGGGATTCCACCAGCCGAACGACTTATCCTATTACGGATCTTCATTATCTGCGCTGACTTACTGGTTATACAAAATTACACCATTCTCGTTCGAATCCATCATTTTATATATGAGCACCTTCCTGTCGAGTTTGGTTGTAATTCCGACAATTCTTCTTGCCAACGAGTATAAGCGTCCCTTAATGGGGTTTGTTGCTGCT…
H	ATGCTTAAGAAAGAGTACCTTAAAAACCCATACCTGGTTTTATTCGCTATGATTATTCTTGCATACGTCTTTAGCGTTTTTTGTCGCTTTTACTGGGTATGGTGGGCGTCTGAGTTTAACGAATACTTTTTCAATAACCAGCTTATGATTATTAGCAATGACGGTTACGCGTTCGCGGAAGGTGCGCGCGATATGATCGCGGGATTCCACCAGCCGAACGACTTATCCTATTACGGATCTTCATTATCTGCGCTGACTTACTGGTTATACAAAATTACACCATTCTCGTTCGAATCCATCATTTTATATATGAGCACCTTCCTGTCGAGTTTGGTTGTAATTCCGACAATTCTTCTTGCCAACGAGTATAAGCGTCCCTTAATGGGGTTTGTTGCTGCT…
K	ATGCTTAAGAAAGAGTACCTTAAAAACCCATACCTGGTTTTATTCGCTATGATTATTCTTGCATACGTCTTTAGCGTTTTTTGTCGCTTTTACTGGGTATGGTGGGCGTCTGAGTTTAACGAATACTTTTTCAATAACCAGCTTATGATTATTAGCAATGACGGTTACGCGTTCGCGGAAGGTGCGCGCGATATGATCGCGGGATTCCACCAGCCGAACGACTTATCCTATTACGGATCTTCATTATCTGCGCTGACTTACTGGTTATACAAAATTACACCATTCTCGTTCGAATCCATCATTTTATATATGAGCACCTTCCTGTCGAGTTTGGTTGTAATTCCGACAATTCTTCTTGCCAACGAGTATAAGCGTCCCTTAATGGGGTTTGTTGCTGCT…
S	ATGCTTAAGAAAGAGTACCTTAAAAACCCATACCTGGTTTTATTCGCTATGATTATTCTTGCATACGTCTTTAGCGTTTTTTGTCGCTTTTACTGGGTATGGTGGGCGTCTGAGTTTAACGAATACTTTTTCAATAACCAGCTTATGATTATTAGCAATGACGGTTACGCGTTCGCGGAAGGTGCGCGCGATATGATCGCGGGATTCCACCAGCCGAACGACTTATCCTATTACGGATCTTCATTATCTGCGCTGACTTACTGGTTATACAAAATTACACCATTCTCGTTCGAATCCATCATTTTATATATGAGCACCTTCCTGTCGAGTTTGGTTGTAATTCCGACAATTCTTCTTGCCAACGAGTATAAGCGTCCCTTAATGGGGTTTGTTGCTGCT…
T	ATGCTTAAGAAAGAGTACCTTAAAAACCCATACCTGGTTTTATTCGCTATGATTATTCTTGCATACGTCTTTAGCGTTTTTTGTCGCTTTTACTGGGTATGGTGGGCGTCTGAGTTTAACGAATACTTTTTCAATAACCAGCTTATGATTATTAGCAATGACGGTTACGCGTTCGCGGAAGGTGCGCGCGATATGATCGCGGGATTCCACCAGCCGAACGACTTATCCTATTACGGATCTTCATTATCTGCGCTGACTTACTGGTTATACAAAATTACACCATTCTCGTTCGAATCCATCATTTTATATATGAGCACCTTCCTGTCGAGTTTGGTTGTAATTCCGACAATTCTTCTTGCCAACGAGTATAAGCGTCCCTTAATGGGGTTTGTTGCTGCT…
C	ATGCTTAAGAAAGAGTACCTTAAAAACCCATACCTGGTTTTATTCGCTATGATTATTCTTGCATACGTCTTTAGCGTTTTTTGTCGCTTTTACTGGGTATGGTGGGCGTCTGAGTTTAACGAATACTTTTTCAATAACCAGCTTATGATTATTAGCAATGACGGTTACGCGTTCGCGGAAGGTGCGCGCGATATGATCGCGGGATTCCACCAGCCGAACGACTTATCCTATTACGGATCTTCATTATCTGCGCTGACTTACTGGTTATACAAAATTACACCATTCTCGTTCGAATCCATCATTTTATATATGAGCACCTTCCTGTCGAGTTTGGTTGTAATTCCGACAATTCTTCTTGCCAACGAGTATAAGCGTCCCTTAATGGGGTTTGTTGCTGCT…
M	ATGCTTAAGAAAGAGTACCTTAAAAACCCATACCTGGTTTTATTCGCTATGATTATTCTTGCATACGTCTTTAGCGTTTTTTGTCGCTTTTACTGGGTATGGTGGGCGTCTGAGTTTAACGAATACTTTTTCAATAACCAGCTTATGATTATTAGCAATGACGGTTACGCGTTCGCGGAAGGTGCGCGCGATATGATCGCGGGATTCCACCAGCCGAACGACTTATCCTATTACGGATCTTCATTATCTGCGCTGACTTACTGGTTATACAAAATTACACCATTCTCGTTCGAATCCATCATTTTATATATGAGCACCTTCCTGTCGAGTTTGGTTGTAATTCCGACAATTCTTCTTGCCAACGAGTATAAGCGTCCCTTAATGGGGTTTGTTGCTGCT…
N	ATGCTTAAGAAAGAGTACCTTAAAAACCCATACCTGGTTTTATTCGCTATGATTATTCTTGCATACGTCTTTAGCGTTTTTTGTCGCTTTTACTGGGTATGGTGGGCGTCTGAGTTTAACGAATACTTTTTCAATAACCAGCTTATGATTATTAGCAATGACGGTTACGCGTTCGCGGAAGGTGCGCGCGATATGATCGCGGGATTCCACCAGCCGAACGACTTATCCTATTACGGATCTTCATTATCTGCGCTGACTTACTGGTTATACAAAATTACACCATTCTCGTTCGAATCCATCATTTTATATATGAGCACCTTCCTGTCGAGTTTGGTTGTAATTCCGACAATTCTTCTTGCCAACGAGTATAAGCGTCCCTTAATGGGGTTTGTTGCTGCT…
Q	ATGCTTAAGAAAGAGTACCTTAAAAACCCATACCTGGTTTTATTCGCTATGATTATTCTTGCATACGTCTTTAGCGTTTTTTGTCGCTTTTACTGGGTATGGTGGGCGTCTGAGTTTAACGAATACTTTTTCAATAACCAGCTTATGATTATTAGCAATGACGGTTACGCGTTCGCGGAAGGTGCGCGCGATATGATCGCGGGATTCCACCAGCCGAACGACTTATCCTATTACGGATCTTCATTATCTGCGCTGACTTACTGGTTATACAAAATTACACCATTCTCGTTCGAATCCATCATTTTATATATGAGCACCTTCCTGTCGAGTTTGGTTGTAATTCCGACAATTCTTCTTGCCAACGAGTATAAGCGTCCCTTAATGGGGTTTGTTGCTGCT…
Residue Mutated: G477
Amino Acid Substitution	New sequence
A	ATGCTTAAGAAAGAGTACCTTAAAAACCCATACCTGGTTTTATTCGCTATGATTATTCTTGCATACGTCTTTAGCGTTTTTTGTCGCTTTTACTGGGTATGGTGGGCGTCTGAGTTTAACGAATACTTTTTCAATAACCAGCTTATGATTATTAGCAATGACGGTTACGCGTTCGCGGAAGGTGCGCGCGATATGATCGCGGGATTCCACCAGCCGAACGACTTATCCTATTACGGATCTTCATTATCTGCGCTGACTTACTGGTTATACAAAATTACACCATTCTCGTTCGAATCCATCATTTTATATATGAGCACCTTCCTGTCGAGTTTGGTTGTAATTCCGACAATTCTTCTTGCCAACGAGTATAAGCGTCCCTTAATGGGGTTTGTTGCTGCT…
G	ATGCTTAAGAAAGAGTACCTTAAAAACCCATACCTGGTTTTATTCGCTATGATTATTCTTGCATACGTCTTTAGCGTTTTTTGTCGCTTTTACTGGGTATGGTGGGCGTCTGAGTTTAACGAATACTTTTTCAATAACCAGCTTATGATTATTAGCAATGACGGTTACGCGTTCGCGGAAGGTGCGCGCGATATGATCGCGGGATTCCACCAGCCGAACGACTTATCCTATTACGGATCTTCATTATCTGCGCTGACTTACTGGTTATACAAAATTACACCATTCTCGTTCGAATCCATCATTTTATATATGAGCACCTTCCTGTCGAGTTTGGTTGTAATTCCGACAATTCTTCTTGCCAACGAGTATAAGCGTCCCTTAATGGGGTTTGTTGCTGCT…
I	ATGCTTAAGAAAGAGTACCTTAAAAACCCATACCTGGTTTTATTCGCTATGATTATTCTTGCATACGTCTTTAGCGTTTTTTGTCGCTTTTACTGGGTATGGTGGGCGTCTGAGTTTAACGAATACTTTTTCAATAACCAGCTTATGATTATTAGCAATGACGGTTACGCGTTCGCGGAAGGTGCGCGCGATATGATCGCGGGATTCCACCAGCCGAACGACTTATCCTATTACGGATCTTCATTATCTGCGCTGACTTACTGGTTATACAAAATTACACCATTCTCGTTCGAATCCATCATTTTATATATGAGCACCTTCCTGTCGAGTTTGGTTGTAATTCCGACAATTCTTCTTGCCAACGAGTATAAGCGTCCCTTAATGGGGTTTGTTGCTGCT…
L	ATGCTTAAGAAAGAGTACCTTAAAAACCCATACCTGGTTTTATTCGCTATGATTATTCTTGCATACGTCTTTAGCGTTTTTTGTCGCTTTTACTGGGTATGGTGGGCGTCTGAGTTTAACGAATACTTTTTCAATAACCAGCTTATGATTATTAGCAATGACGGTTACGCGTTCGCGGAAGGTGCGCGCGATATGATCGCGGGATTCCACCAGCCGAACGACTTATCCTATTACGGATCTTCATTATCTGCGCTGACTTACTGGTTATACAAAATTACACCATTCTCGTTCGAATCCATCATTTTATATATGAGCACCTTCCTGTCGAGTTTGGTTGTAATTCCGACAATTCTTCTTGCCAACGAGTATAAGCGTCCCTTAATGGGGTTTGTTGCTGCT…
P	ATGCTTAAGAAAGAGTACCTTAAAAACCCATACCTGGTTTTATTCGCTATGATTATTCTTGCATACGTCTTTAGCGTTTTTTGTCGCTTTTACTGGGTATGGTGGGCGTCTGAGTTTAACGAATACTTTTTCAATAACCAGCTTATGATTATTAGCAATGACGGTTACGCGTTCGCGGAAGGTGCGCGCGATATGATCGCGGGATTCCACCAGCCGAACGACTTATCCTATTACGGATCTTCATTATCTGCGCTGACTTACTGGTTATACAAAATTACACCATTCTCGTTCGAATCCATCATTTTATATATGAGCACCTTCCTGTCGAGTTTGGTTGTAATTCCGACAATTCTTCTTGCCAACGAGTATAAGCGTCCCTTAATGGGGTTTGTTGCTGCT…
V	ATGCTTAAGAAAGAGTACCTTAAAAACCCATACCTGGTTTTATTCGCTATGATTATTCTTGCATACGTCTTTAGCGTTTTTTGTCGCTTTTACTGGGTATGGTGGGCGTCTGAGTTTAACGAATACTTTTTCAATAACCAGCTTATGATTATTAGCAATGACGGTTACGCGTTCGCGGAAGGTGCGCGCGATATGATCGCGGGATTCCACCAGCCGAACGACTTATCCTATTACGGATCTTCATTATCTGCGCTGACTTACTGGTTATACAAAATTACACCATTCTCGTTCGAATCCATCATTTTATATATGAGCACCTTCCTGTCGAGTTTGGTTGTAATTCCGACAATTCTTCTTGCCAACGAGTATAAGCGTCCCTTAATGGGGTTTGTTGCTGCT…
F	ATGCTTAAGAAAGAGTACCTTAAAAACCCATACCTGGTTTTATTCGCTATGATTATTCTTGCATACGTCTTTAGCGTTTTTTGTCGCTTTTACTGGGTATGGTGGGCGTCTGAGTTTAACGAATACTTTTTCAATAACCAGCTTATGATTATTAGCAATGACGGTTACGCGTTCGCGGAAGGTGCGCGCGATATGATCGCGGGATTCCACCAGCCGAACGACTTATCCTATTACGGATCTTCATTATCTGCGCTGACTTACTGGTTATACAAAATTACACCATTCTCGTTCGAATCCATCATTTTATATATGAGCACCTTCCTGTCGAGTTTGGTTGTAATTCCGACAATTCTTCTTGCCAACGAGTATAAGCGTCCCTTAATGGGGTTTGTTGCTGCT…
W	ATGCTTAAGAAAGAGTACCTTAAAAACCCATACCTGGTTTTATTCGCTATGATTATTCTTGCATACGTCTTTAGCGTTTTTTGTCGCTTTTACTGGGTATGGTGGGCGTCTGAGTTTAACGAATACTTTTTCAATAACCAGCTTATGATTATTAGCAATGACGGTTACGCGTTCGCGGAAGGTGCGCGCGATATGATCGCGGGATTCCACCAGCCGAACGACTTATCCTATTACGGATCTTCATTATCTGCGCTGACTTACTGGTTATACAAAATTACACCATTCTCGTTCGAATCCATCATTTTATATATGAGCACCTTCCTGTCGAGTTTGGTTGTAATTCCGACAATTCTTCTTGCCAACGAGTATAAGCGTCCCTTAATGGGGTTTGTTGCTGCT…
Y	ATGCTTAAGAAAGAGTACCTTAAAAACCCATACCTGGTTTTATTCGCTATGATTATTCTTGCATACGTCTTTAGCGTTTTTTGTCGCTTTTACTGGGTATGGTGGGCGTCTGAGTTTAACGAATACTTTTTCAATAACCAGCTTATGATTATTAGCAATGACGGTTACGCGTTCGCGGAAGGTGCGCGCGATATGATCGCGGGATTCCACCAGCCGAACGACTTATCCTATTACGGATCTTCATTATCTGCGCTGACTTACTGGTTATACAAAATTACACCATTCTCGTTCGAATCCATCATTTTATATATGAGCACCTTCCTGTCGAGTTTGGTTGTAATTCCGACAATTCTTCTTGCCAACGAGTATAAGCGTCCCTTAATGGGGTTTGTTGCTGCT…
D	ATGCTTAAGAAAGAGTACCTTAAAAACCCATACCTGGTTTTATTCGCTATGATTATTCTTGCATACGTCTTTAGCGTTTTTTGTCGCTTTTACTGGGTATGGTGGGCGTCTGAGTTTAACGAATACTTTTTCAATAACCAGCTTATGATTATTAGCAATGACGGTTACGCGTTCGCGGAAGGTGCGCGCGATATGATCGCGGGATTCCACCAGCCGAACGACTTATCCTATTACGGATCTTCATTATCTGCGCTGACTTACTGGTTATACAAAATTACACCATTCTCGTTCGAATCCATCATTTTATATATGAGCACCTTCCTGTCGAGTTTGGTTGTAATTCCGACAATTCTTCTTGCCAACGAGTATAAGCGTCCCTTAATGGGGTTTGTTGCTGCT…
E	ATGCTTAAGAAAGAGTACCTTAAAAACCCATACCTGGTTTTATTCGCTATGATTATTCTTGCATACGTCTTTAGCGTTTTTTGTCGCTTTTACTGGGTATGGTGGGCGTCTGAGTTTAACGAATACTTTTTCAATAACCAGCTTATGATTATTAGCAATGACGGTTACGCGTTCGCGGAAGGTGCGCGCGATATGATCGCGGGATTCCACCAGCCGAACGACTTATCCTATTACGGATCTTCATTATCTGCGCTGACTTACTGGTTATACAAAATTACACCATTCTCGTTCGAATCCATCATTTTATATATGAGCACCTTCCTGTCGAGTTTGGTTGTAATTCCGACAATTCTTCTTGCCAACGAGTATAAGCGTCCCTTAATGGGGTTTGTTGCTGCT…
R	ATGCTTAAGAAAGAGTACCTTAAAAACCCATACCTGGTTTTATTCGCTATGATTATTCTTGCATACGTCTTTAGCGTTTTTTGTCGCTTTTACTGGGTATGGTGGGCGTCTGAGTTTAACGAATACTTTTTCAATAACCAGCTTATGATTATTAGCAATGACGGTTACGCGTTCGCGGAAGGTGCGCGCGATATGATCGCGGGATTCCACCAGCCGAACGACTTATCCTATTACGGATCTTCATTATCTGCGCTGACTTACTGGTTATACAAAATTACACCATTCTCGTTCGAATCCATCATTTTATATATGAGCACCTTCCTGTCGAGTTTGGTTGTAATTCCGACAATTCTTCTTGCCAACGAGTATAAGCGTCCCTTAATGGGGTTTGTTGCTGCT…
H	ATGCTTAAGAAAGAGTACCTTAAAAACCCATACCTGGTTTTATTCGCTATGATTATTCTTGCATACGTCTTTAGCGTTTTTTGTCGCTTTTACTGGGTATGGTGGGCGTCTGAGTTTAACGAATACTTTTTCAATAACCAGCTTATGATTATTAGCAATGACGGTTACGCGTTCGCGGAAGGTGCGCGCGATATGATCGCGGGATTCCACCAGCCGAACGACTTATCCTATTACGGATCTTCATTATCTGCGCTGACTTACTGGTTATACAAAATTACACCATTCTCGTTCGAATCCATCATTTTATATATGAGCACCTTCCTGTCGAGTTTGGTTGTAATTCCGACAATTCTTCTTGCCAACGAGTATAAGCGTCCCTTAATGGGGTTTGTTGCTGCT…
K	ATGCTTAAGAAAGAGTACCTTAAAAACCCATACCTGGTTTTATTCGCTATGATTATTCTTGCATACGTCTTTAGCGTTTTTTGTCGCTTTTACTGGGTATGGTGGGCGTCTGAGTTTAACGAATACTTTTTCAATAACCAGCTTATGATTATTAGCAATGACGGTTACGCGTTCGCGGAAGGTGCGCGCGATATGATCGCGGGATTCCACCAGCCGAACGACTTATCCTATTACGGATCTTCATTATCTGCGCTGACTTACTGGTTATACAAAATTACACCATTCTCGTTCGAATCCATCATTTTATATATGAGCACCTTCCTGTCGAGTTTGGTTGTAATTCCGACAATTCTTCTTGCCAACGAGTATAAGCGTCCCTTAATGGGGTTTGTTGCTGCT…
S	ATGCTTAAGAAAGAGTACCTTAAAAACCCATACCTGGTTTTATTCGCTATGATTATTCTTGCATACGTCTTTAGCGTTTTTTGTCGCTTTTACTGGGTATGGTGGGCGTCTGAGTTTAACGAATACTTTTTCAATAACCAGCTTATGATTATTAGCAATGACGGTTACGCGTTCGCGGAAGGTGCGCGCGATATGATCGCGGGATTCCACCAGCCGAACGACTTATCCTATTACGGATCTTCATTATCTGCGCTGACTTACTGGTTATACAAAATTACACCATTCTCGTTCGAATCCATCATTTTATATATGAGCACCTTCCTGTCGAGTTTGGTTGTAATTCCGACAATTCTTCTTGCCAACGAGTATAAGCGTCCCTTAATGGGGTTTGTTGCTGCT…
T	ATGCTTAAGAAAGAGTACCTTAAAAACCCATACCTGGTTTTATTCGCTATGATTATTCTTGCATACGTCTTTAGCGTTTTTTGTCGCTTTTACTGGGTATGGTGGGCGTCTGAGTTTAACGAATACTTTTTCAATAACCAGCTTATGATTATTAGCAATGACGGTTACGCGTTCGCGGAAGGTGCGCGCGATATGATCGCGGGATTCCACCAGCCGAACGACTTATCCTATTACGGATCTTCATTATCTGCGCTGACTTACTGGTTATACAAAATTACACCATTCTCGTTCGAATCCATCATTTTATATATGAGCACCTTCCTGTCGAGTTTGGTTGTAATTCCGACAATTCTTCTTGCCAACGAGTATAAGCGTCCCTTAATGGGGTTTGTTGCTGCT…
C	ATGCTTAAGAAAGAGTACCTTAAAAACCCATACCTGGTTTTATTCGCTATGATTATTCTTGCATACGTCTTTAGCGTTTTTTGTCGCTTTTACTGGGTATGGTGGGCGTCTGAGTTTAACGAATACTTTTTCAATAACCAGCTTATGATTATTAGCAATGACGGTTACGCGTTCGCGGAAGGTGCGCGCGATATGATCGCGGGATTCCACCAGCCGAACGACTTATCCTATTACGGATCTTCATTATCTGCGCTGACTTACTGGTTATACAAAATTACACCATTCTCGTTCGAATCCATCATTTTATATATGAGCACCTTCCTGTCGAGTTTGGTTGTAATTCCGACAATTCTTCTTGCCAACGAGTATAAGCGTCCCTTAATGGGGTTTGTTGCTGCT…
M	ATGCTTAAGAAAGAGTACCTTAAAAACCCATACCTGGTTTTATTCGCTATGATTATTCTTGCATACGTCTTTAGCGTTTTTTGTCGCTTTTACTGGGTATGGTGGGCGTCTGAGTTTAACGAATACTTTTTCAATAACCAGCTTATGATTATTAGCAATGACGGTTACGCGTTCGCGGAAGGTGCGCGCGATATGATCGCGGGATTCCACCAGCCGAACGACTTATCCTATTACGGATCTTCATTATCTGCGCTGACTTACTGGTTATACAAAATTACACCATTCTCGTTCGAATCCATCATTTTATATATGAGCACCTTCCTGTCGAGTTTGGTTGTAATTCCGACAATTCTTCTTGCCAACGAGTATAAGCGTCCCTTAATGGGGTTTGTTGCTGCT…
N	ATGCTTAAGAAAGAGTACCTTAAAAACCCATACCTGGTTTTATTCGCTATGATTATTCTTGCATACGTCTTTAGCGTTTTTTGTCGCTTTTACTGGGTATGGTGGGCGTCTGAGTTTAACGAATACTTTTTCAATAACCAGCTTATGATTATTAGCAATGACGGTTACGCGTTCGCGGAAGGTGCGCGCGATATGATCGCGGGATTCCACCAGCCGAACGACTTATCCTATTACGGATCTTCATTATCTGCGCTGACTTACTGGTTATACAAAATTACACCATTCTCGTTCGAATCCATCATTTTATATATGAGCACCTTCCTGTCGAGTTTGGTTGTAATTCCGACAATTCTTCTTGCCAACGAGTATAAGCGTCCCTTAATGGGGTTTGTTGCTGCT…
Q	ATGCTTAAGAAAGAGTACCTTAAAAACCCATACCTGGTTTTATTCGCTATGATTATTCTTGCATACGTCTTTAGCGTTTTTTGTCGCTTTTACTGGGTATGGTGGGCGTCTGAGTTTAACGAATACTTTTTCAATAACCAGCTTATGATTATTAGCAATGACGGTTACGCGTTCGCGGAAGGTGCGCGCGATATGATCGCGGGATTCCACCAGCCGAACGACTTATCCTATTACGGATCTTCATTATCTGCGCTGACTTACTGGTTATACAAAATTACACCATTCTCGTTCGAATCCATCATTTTATATATGAGCACCTTCCTGTCGAGTTTGGTTGTAATTCCGACAATTCTTCTTGCCAACGAGTATAAGCGTCCCTTAATGGGGTTTGTTGCTGCT…
Residue Mutated: K478
Amino Acid Substitution	New sequence
A	ATGCTTAAGAAAGAGTACCTTAAAAACCCATACCTGGTTTTATTCGCTATGATTATTCTTGCATACGTCTTTAGCGTTTTTTGTCGCTTTTACTGGGTATGGTGGGCGTCTGAGTTTAACGAATACTTTTTCAATAACCAGCTTATGATTATTAGCAATGACGGTTACGCGTTCGCGGAAGGTGCGCGCGATATGATCGCGGGATTCCACCAGCCGAACGACTTATCCTATTACGGATCTTCATTATCTGCGCTGACTTACTGGTTATACAAAATTACACCATTCTCGTTCGAATCCATCATTTTATATATGAGCACCTTCCTGTCGAGTTTGGTTGTAATTCCGACAATTCTTCTTGCCAACGAGTATAAGCGTCCCTTAATGGGGTTTGTTGCTGCT…
G	ATGCTTAAGAAAGAGTACCTTAAAAACCCATACCTGGTTTTATTCGCTATGATTATTCTTGCATACGTCTTTAGCGTTTTTTGTCGCTTTTACTGGGTATGGTGGGCGTCTGAGTTTAACGAATACTTTTTCAATAACCAGCTTATGATTATTAGCAATGACGGTTACGCGTTCGCGGAAGGTGCGCGCGATATGATCGCGGGATTCCACCAGCCGAACGACTTATCCTATTACGGATCTTCATTATCTGCGCTGACTTACTGGTTATACAAAATTACACCATTCTCGTTCGAATCCATCATTTTATATATGAGCACCTTCCTGTCGAGTTTGGTTGTAATTCCGACAATTCTTCTTGCCAACGAGTATAAGCGTCCCTTAATGGGGTTTGTTGCTGCT…
I	ATGCTTAAGAAAGAGTACCTTAAAAACCCATACCTGGTTTTATTCGCTATGATTATTCTTGCATACGTCTTTAGCGTTTTTTGTCGCTTTTACTGGGTATGGTGGGCGTCTGAGTTTAACGAATACTTTTTCAATAACCAGCTTATGATTATTAGCAATGACGGTTACGCGTTCGCGGAAGGTGCGCGCGATATGATCGCGGGATTCCACCAGCCGAACGACTTATCCTATTACGGATCTTCATTATCTGCGCTGACTTACTGGTTATACAAAATTACACCATTCTCGTTCGAATCCATCATTTTATATATGAGCACCTTCCTGTCGAGTTTGGTTGTAATTCCGACAATTCTTCTTGCCAACGAGTATAAGCGTCCCTTAATGGGGTTTGTTGCTGCT…
L	ATGCTTAAGAAAGAGTACCTTAAAAACCCATACCTGGTTTTATTCGCTATGATTATTCTTGCATACGTCTTTAGCGTTTTTTGTCGCTTTTACTGGGTATGGTGGGCGTCTGAGTTTAACGAATACTTTTTCAATAACCAGCTTATGATTATTAGCAATGACGGTTACGCGTTCGCGGAAGGTGCGCGCGATATGATCGCGGGATTCCACCAGCCGAACGACTTATCCTATTACGGATCTTCATTATCTGCGCTGACTTACTGGTTATACAAAATTACACCATTCTCGTTCGAATCCATCATTTTATATATGAGCACCTTCCTGTCGAGTTTGGTTGTAATTCCGACAATTCTTCTTGCCAACGAGTATAAGCGTCCCTTAATGGGGTTTGTTGCTGCT…
P	ATGCTTAAGAAAGAGTACCTTAAAAACCCATACCTGGTTTTATTCGCTATGATTATTCTTGCATACGTCTTTAGCGTTTTTTGTCGCTTTTACTGGGTATGGTGGGCGTCTGAGTTTAACGAATACTTTTTCAATAACCAGCTTATGATTATTAGCAATGACGGTTACGCGTTCGCGGAAGGTGCGCGCGATATGATCGCGGGATTCCACCAGCCGAACGACTTATCCTATTACGGATCTTCATTATCTGCGCTGACTTACTGGTTATACAAAATTACACCATTCTCGTTCGAATCCATCATTTTATATATGAGCACCTTCCTGTCGAGTTTGGTTGTAATTCCGACAATTCTTCTTGCCAACGAGTATAAGCGTCCCTTAATGGGGTTTGTTGCTGCT…
V	ATGCTTAAGAAAGAGTACCTTAAAAACCCATACCTGGTTTTATTCGCTATGATTATTCTTGCATACGTCTTTAGCGTTTTTTGTCGCTTTTACTGGGTATGGTGGGCGTCTGAGTTTAACGAATACTTTTTCAATAACCAGCTTATGATTATTAGCAATGACGGTTACGCGTTCGCGGAAGGTGCGCGCGATATGATCGCGGGATTCCACCAGCCGAACGACTTATCCTATTACGGATCTTCATTATCTGCGCTGACTTACTGGTTATACAAAATTACACCATTCTCGTTCGAATCCATCATTTTATATATGAGCACCTTCCTGTCGAGTTTGGTTGTAATTCCGACAATTCTTCTTGCCAACGAGTATAAGCGTCCCTTAATGGGGTTTGTTGCTGCT…
F	ATGCTTAAGAAAGAGTACCTTAAAAACCCATACCTGGTTTTATTCGCTATGATTATTCTTGCATACGTCTTTAGCGTTTTTTGTCGCTTTTACTGGGTATGGTGGGCGTCTGAGTTTAACGAATACTTTTTCAATAACCAGCTTATGATTATTAGCAATGACGGTTACGCGTTCGCGGAAGGTGCGCGCGATATGATCGCGGGATTCCACCAGCCGAACGACTTATCCTATTACGGATCTTCATTATCTGCGCTGACTTACTGGTTATACAAAATTACACCATTCTCGTTCGAATCCATCATTTTATATATGAGCACCTTCCTGTCGAGTTTGGTTGTAATTCCGACAATTCTTCTTGCCAACGAGTATAAGCGTCCCTTAATGGGGTTTGTTGCTGCT…
W	ATGCTTAAGAAAGAGTACCTTAAAAACCCATACCTGGTTTTATTCGCTATGATTATTCTTGCATACGTCTTTAGCGTTTTTTGTCGCTTTTACTGGGTATGGTGGGCGTCTGAGTTTAACGAATACTTTTTCAATAACCAGCTTATGATTATTAGCAATGACGGTTACGCGTTCGCGGAAGGTGCGCGCGATATGATCGCGGGATTCCACCAGCCGAACGACTTATCCTATTACGGATCTTCATTATCTGCGCTGACTTACTGGTTATACAAAATTACACCATTCTCGTTCGAATCCATCATTTTATATATGAGCACCTTCCTGTCGAGTTTGGTTGTAATTCCGACAATTCTTCTTGCCAACGAGTATAAGCGTCCCTTAATGGGGTTTGTTGCTGCT…
Y	ATGCTTAAGAAAGAGTACCTTAAAAACCCATACCTGGTTTTATTCGCTATGATTATTCTTGCATACGTCTTTAGCGTTTTTTGTCGCTTTTACTGGGTATGGTGGGCGTCTGAGTTTAACGAATACTTTTTCAATAACCAGCTTATGATTATTAGCAATGACGGTTACGCGTTCGCGGAAGGTGCGCGCGATATGATCGCGGGATTCCACCAGCCGAACGACTTATCCTATTACGGATCTTCATTATCTGCGCTGACTTACTGGTTATACAAAATTACACCATTCTCGTTCGAATCCATCATTTTATATATGAGCACCTTCCTGTCGAGTTTGGTTGTAATTCCGACAATTCTTCTTGCCAACGAGTATAAGCGTCCCTTAATGGGGTTTGTTGCTGCT…
D	ATGCTTAAGAAAGAGTACCTTAAAAACCCATACCTGGTTTTATTCGCTATGATTATTCTTGCATACGTCTTTAGCGTTTTTTGTCGCTTTTACTGGGTATGGTGGGCGTCTGAGTTTAACGAATACTTTTTCAATAACCAGCTTATGATTATTAGCAATGACGGTTACGCGTTCGCGGAAGGTGCGCGCGATATGATCGCGGGATTCCACCAGCCGAACGACTTATCCTATTACGGATCTTCATTATCTGCGCTGACTTACTGGTTATACAAAATTACACCATTCTCGTTCGAATCCATCATTTTATATATGAGCACCTTCCTGTCGAGTTTGGTTGTAATTCCGACAATTCTTCTTGCCAACGAGTATAAGCGTCCCTTAATGGGGTTTGTTGCTGCT…
E	ATGCTTAAGAAAGAGTACCTTAAAAACCCATACCTGGTTTTATTCGCTATGATTATTCTTGCATACGTCTTTAGCGTTTTTTGTCGCTTTTACTGGGTATGGTGGGCGTCTGAGTTTAACGAATACTTTTTCAATAACCAGCTTATGATTATTAGCAATGACGGTTACGCGTTCGCGGAAGGTGCGCGCGATATGATCGCGGGATTCCACCAGCCGAACGACTTATCCTATTACGGATCTTCATTATCTGCGCTGACTTACTGGTTATACAAAATTACACCATTCTCGTTCGAATCCATCATTTTATATATGAGCACCTTCCTGTCGAGTTTGGTTGTAATTCCGACAATTCTTCTTGCCAACGAGTATAAGCGTCCCTTAATGGGGTTTGTTGCTGCT…
R	ATGCTTAAGAAAGAGTACCTTAAAAACCCATACCTGGTTTTATTCGCTATGATTATTCTTGCATACGTCTTTAGCGTTTTTTGTCGCTTTTACTGGGTATGGTGGGCGTCTGAGTTTAACGAATACTTTTTCAATAACCAGCTTATGATTATTAGCAATGACGGTTACGCGTTCGCGGAAGGTGCGCGCGATATGATCGCGGGATTCCACCAGCCGAACGACTTATCCTATTACGGATCTTCATTATCTGCGCTGACTTACTGGTTATACAAAATTACACCATTCTCGTTCGAATCCATCATTTTATATATGAGCACCTTCCTGTCGAGTTTGGTTGTAATTCCGACAATTCTTCTTGCCAACGAGTATAAGCGTCCCTTAATGGGGTTTGTTGCTGCT…
H	ATGCTTAAGAAAGAGTACCTTAAAAACCCATACCTGGTTTTATTCGCTATGATTATTCTTGCATACGTCTTTAGCGTTTTTTGTCGCTTTTACTGGGTATGGTGGGCGTCTGAGTTTAACGAATACTTTTTCAATAACCAGCTTATGATTATTAGCAATGACGGTTACGCGTTCGCGGAAGGTGCGCGCGATATGATCGCGGGATTCCACCAGCCGAACGACTTATCCTATTACGGATCTTCATTATCTGCGCTGACTTACTGGTTATACAAAATTACACCATTCTCGTTCGAATCCATCATTTTATATATGAGCACCTTCCTGTCGAGTTTGGTTGTAATTCCGACAATTCTTCTTGCCAACGAGTATAAGCGTCCCTTAATGGGGTTTGTTGCTGCT…
K	ATGCTTAAGAAAGAGTACCTTAAAAACCCATACCTGGTTTTATTCGCTATGATTATTCTTGCATACGTCTTTAGCGTTTTTTGTCGCTTTTACTGGGTATGGTGGGCGTCTGAGTTTAACGAATACTTTTTCAATAACCAGCTTATGATTATTAGCAATGACGGTTACGCGTTCGCGGAAGGTGCGCGCGATATGATCGCGGGATTCCACCAGCCGAACGACTTATCCTATTACGGATCTTCATTATCTGCGCTGACTTACTGGTTATACAAAATTACACCATTCTCGTTCGAATCCATCATTTTATATATGAGCACCTTCCTGTCGAGTTTGGTTGTAATTCCGACAATTCTTCTTGCCAACGAGTATAAGCGTCCCTTAATGGGGTTTGTTGCTGCT…
S	ATGCTTAAGAAAGAGTACCTTAAAAACCCATACCTGGTTTTATTCGCTATGATTATTCTTGCATACGTCTTTAGCGTTTTTTGTCGCTTTTACTGGGTATGGTGGGCGTCTGAGTTTAACGAATACTTTTTCAATAACCAGCTTATGATTATTAGCAATGACGGTTACGCGTTCGCGGAAGGTGCGCGCGATATGATCGCGGGATTCCACCAGCCGAACGACTTATCCTATTACGGATCTTCATTATCTGCGCTGACTTACTGGTTATACAAAATTACACCATTCTCGTTCGAATCCATCATTTTATATATGAGCACCTTCCTGTCGAGTTTGGTTGTAATTCCGACAATTCTTCTTGCCAACGAGTATAAGCGTCCCTTAATGGGGTTTGTTGCTGCT…
T	ATGCTTAAGAAAGAGTACCTTAAAAACCCATACCTGGTTTTATTCGCTATGATTATTCTTGCATACGTCTTTAGCGTTTTTTGTCGCTTTTACTGGGTATGGTGGGCGTCTGAGTTTAACGAATACTTTTTCAATAACCAGCTTATGATTATTAGCAATGACGGTTACGCGTTCGCGGAAGGTGCGCGCGATATGATCGCGGGATTCCACCAGCCGAACGACTTATCCTATTACGGATCTTCATTATCTGCGCTGACTTACTGGTTATACAAAATTACACCATTCTCGTTCGAATCCATCATTTTATATATGAGCACCTTCCTGTCGAGTTTGGTTGTAATTCCGACAATTCTTCTTGCCAACGAGTATAAGCGTCCCTTAATGGGGTTTGTTGCTGCT…
C	ATGCTTAAGAAAGAGTACCTTAAAAACCCATACCTGGTTTTATTCGCTATGATTATTCTTGCATACGTCTTTAGCGTTTTTTGTCGCTTTTACTGGGTATGGTGGGCGTCTGAGTTTAACGAATACTTTTTCAATAACCAGCTTATGATTATTAGCAATGACGGTTACGCGTTCGCGGAAGGTGCGCGCGATATGATCGCGGGATTCCACCAGCCGAACGACTTATCCTATTACGGATCTTCATTATCTGCGCTGACTTACTGGTTATACAAAATTACACCATTCTCGTTCGAATCCATCATTTTATATATGAGCACCTTCCTGTCGAGTTTGGTTGTAATTCCGACAATTCTTCTTGCCAACGAGTATAAGCGTCCCTTAATGGGGTTTGTTGCTGCT…
M	ATGCTTAAGAAAGAGTACCTTAAAAACCCATACCTGGTTTTATTCGCTATGATTATTCTTGCATACGTCTTTAGCGTTTTTTGTCGCTTTTACTGGGTATGGTGGGCGTCTGAGTTTAACGAATACTTTTTCAATAACCAGCTTATGATTATTAGCAATGACGGTTACGCGTTCGCGGAAGGTGCGCGCGATATGATCGCGGGATTCCACCAGCCGAACGACTTATCCTATTACGGATCTTCATTATCTGCGCTGACTTACTGGTTATACAAAATTACACCATTCTCGTTCGAATCCATCATTTTATATATGAGCACCTTCCTGTCGAGTTTGGTTGTAATTCCGACAATTCTTCTTGCCAACGAGTATAAGCGTCCCTTAATGGGGTTTGTTGCTGCT…
N	ATGCTTAAGAAAGAGTACCTTAAAAACCCATACCTGGTTTTATTCGCTATGATTATTCTTGCATACGTCTTTAGCGTTTTTTGTCGCTTTTACTGGGTATGGTGGGCGTCTGAGTTTAACGAATACTTTTTCAATAACCAGCTTATGATTATTAGCAATGACGGTTACGCGTTCGCGGAAGGTGCGCGCGATATGATCGCGGGATTCCACCAGCCGAACGACTTATCCTATTACGGATCTTCATTATCTGCGCTGACTTACTGGTTATACAAAATTACACCATTCTCGTTCGAATCCATCATTTTATATATGAGCACCTTCCTGTCGAGTTTGGTTGTAATTCCGACAATTCTTCTTGCCAACGAGTATAAGCGTCCCTTAATGGGGTTTGTTGCTGCT…
Q	ATGCTTAAGAAAGAGTACCTTAAAAACCCATACCTGGTTTTATTCGCTATGATTATTCTTGCATACGTCTTTAGCGTTTTTTGTCGCTTTTACTGGGTATGGTGGGCGTCTGAGTTTAACGAATACTTTTTCAATAACCAGCTTATGATTATTAGCAATGACGGTTACGCGTTCGCGGAAGGTGCGCGCGATATGATCGCGGGATTCCACCAGCCGAACGACTTATCCTATTACGGATCTTCATTATCTGCGCTGACTTACTGGTTATACAAAATTACACCATTCTCGTTCGAATCCATCATTTTATATATGAGCACCTTCCTGTCGAGTTTGGTTGTAATTCCGACAATTCTTCTTGCCAACGAGTATAAGCGTCCCTTAATGGGGTTTGTTGCTGCT…
Residue Mutated: H479
Amino Acid Substitution	New sequence
A	ATGCTTAAGAAAGAGTACCTTAAAAACCCATACCTGGTTTTATTCGCTATGATTATTCTTGCATACGTCTTTAGCGTTTTTTGTCGCTTTTACTGGGTATGGTGGGCGTCTGAGTTTAACGAATACTTTTTCAATAACCAGCTTATGATTATTAGCAATGACGGTTACGCGTTCGCGGAAGGTGCGCGCGATATGATCGCGGGATTCCACCAGCCGAACGACTTATCCTATTACGGATCTTCATTATCTGCGCTGACTTACTGGTTATACAAAATTACACCATTCTCGTTCGAATCCATCATTTTATATATGAGCACCTTCCTGTCGAGTTTGGTTGTAATTCCGACAATTCTTCTTGCCAACGAGTATAAGCGTCCCTTAATGGGGTTTGTTGCTGCT…
G	ATGCTTAAGAAAGAGTACCTTAAAAACCCATACCTGGTTTTATTCGCTATGATTATTCTTGCATACGTCTTTAGCGTTTTTTGTCGCTTTTACTGGGTATGGTGGGCGTCTGAGTTTAACGAATACTTTTTCAATAACCAGCTTATGATTATTAGCAATGACGGTTACGCGTTCGCGGAAGGTGCGCGCGATATGATCGCGGGATTCCACCAGCCGAACGACTTATCCTATTACGGATCTTCATTATCTGCGCTGACTTACTGGTTATACAAAATTACACCATTCTCGTTCGAATCCATCATTTTATATATGAGCACCTTCCTGTCGAGTTTGGTTGTAATTCCGACAATTCTTCTTGCCAACGAGTATAAGCGTCCCTTAATGGGGTTTGTTGCTGCT…
I	ATGCTTAAGAAAGAGTACCTTAAAAACCCATACCTGGTTTTATTCGCTATGATTATTCTTGCATACGTCTTTAGCGTTTTTTGTCGCTTTTACTGGGTATGGTGGGCGTCTGAGTTTAACGAATACTTTTTCAATAACCAGCTTATGATTATTAGCAATGACGGTTACGCGTTCGCGGAAGGTGCGCGCGATATGATCGCGGGATTCCACCAGCCGAACGACTTATCCTATTACGGATCTTCATTATCTGCGCTGACTTACTGGTTATACAAAATTACACCATTCTCGTTCGAATCCATCATTTTATATATGAGCACCTTCCTGTCGAGTTTGGTTGTAATTCCGACAATTCTTCTTGCCAACGAGTATAAGCGTCCCTTAATGGGGTTTGTTGCTGCT…
L	ATGCTTAAGAAAGAGTACCTTAAAAACCCATACCTGGTTTTATTCGCTATGATTATTCTTGCATACGTCTTTAGCGTTTTTTGTCGCTTTTACTGGGTATGGTGGGCGTCTGAGTTTAACGAATACTTTTTCAATAACCAGCTTATGATTATTAGCAATGACGGTTACGCGTTCGCGGAAGGTGCGCGCGATATGATCGCGGGATTCCACCAGCCGAACGACTTATCCTATTACGGATCTTCATTATCTGCGCTGACTTACTGGTTATACAAAATTACACCATTCTCGTTCGAATCCATCATTTTATATATGAGCACCTTCCTGTCGAGTTTGGTTGTAATTCCGACAATTCTTCTTGCCAACGAGTATAAGCGTCCCTTAATGGGGTTTGTTGCTGCT…
P	ATGCTTAAGAAAGAGTACCTTAAAAACCCATACCTGGTTTTATTCGCTATGATTATTCTTGCATACGTCTTTAGCGTTTTTTGTCGCTTTTACTGGGTATGGTGGGCGTCTGAGTTTAACGAATACTTTTTCAATAACCAGCTTATGATTATTAGCAATGACGGTTACGCGTTCGCGGAAGGTGCGCGCGATATGATCGCGGGATTCCACCAGCCGAACGACTTATCCTATTACGGATCTTCATTATCTGCGCTGACTTACTGGTTATACAAAATTACACCATTCTCGTTCGAATCCATCATTTTATATATGAGCACCTTCCTGTCGAGTTTGGTTGTAATTCCGACAATTCTTCTTGCCAACGAGTATAAGCGTCCCTTAATGGGGTTTGTTGCTGCT…
V	ATGCTTAAGAAAGAGTACCTTAAAAACCCATACCTGGTTTTATTCGCTATGATTATTCTTGCATACGTCTTTAGCGTTTTTTGTCGCTTTTACTGGGTATGGTGGGCGTCTGAGTTTAACGAATACTTTTTCAATAACCAGCTTATGATTATTAGCAATGACGGTTACGCGTTCGCGGAAGGTGCGCGCGATATGATCGCGGGATTCCACCAGCCGAACGACTTATCCTATTACGGATCTTCATTATCTGCGCTGACTTACTGGTTATACAAAATTACACCATTCTCGTTCGAATCCATCATTTTATATATGAGCACCTTCCTGTCGAGTTTGGTTGTAATTCCGACAATTCTTCTTGCCAACGAGTATAAGCGTCCCTTAATGGGGTTTGTTGCTGCT…
F	ATGCTTAAGAAAGAGTACCTTAAAAACCCATACCTGGTTTTATTCGCTATGATTATTCTTGCATACGTCTTTAGCGTTTTTTGTCGCTTTTACTGGGTATGGTGGGCGTCTGAGTTTAACGAATACTTTTTCAATAACCAGCTTATGATTATTAGCAATGACGGTTACGCGTTCGCGGAAGGTGCGCGCGATATGATCGCGGGATTCCACCAGCCGAACGACTTATCCTATTACGGATCTTCATTATCTGCGCTGACTTACTGGTTATACAAAATTACACCATTCTCGTTCGAATCCATCATTTTATATATGAGCACCTTCCTGTCGAGTTTGGTTGTAATTCCGACAATTCTTCTTGCCAACGAGTATAAGCGTCCCTTAATGGGGTTTGTTGCTGCT…
W	ATGCTTAAGAAAGAGTACCTTAAAAACCCATACCTGGTTTTATTCGCTATGATTATTCTTGCATACGTCTTTAGCGTTTTTTGTCGCTTTTACTGGGTATGGTGGGCGTCTGAGTTTAACGAATACTTTTTCAATAACCAGCTTATGATTATTAGCAATGACGGTTACGCGTTCGCGGAAGGTGCGCGCGATATGATCGCGGGATTCCACCAGCCGAACGACTTATCCTATTACGGATCTTCATTATCTGCGCTGACTTACTGGTTATACAAAATTACACCATTCTCGTTCGAATCCATCATTTTATATATGAGCACCTTCCTGTCGAGTTTGGTTGTAATTCCGACAATTCTTCTTGCCAACGAGTATAAGCGTCCCTTAATGGGGTTTGTTGCTGCT…
Y	ATGCTTAAGAAAGAGTACCTTAAAAACCCATACCTGGTTTTATTCGCTATGATTATTCTTGCATACGTCTTTAGCGTTTTTTGTCGCTTTTACTGGGTATGGTGGGCGTCTGAGTTTAACGAATACTTTTTCAATAACCAGCTTATGATTATTAGCAATGACGGTTACGCGTTCGCGGAAGGTGCGCGCGATATGATCGCGGGATTCCACCAGCCGAACGACTTATCCTATTACGGATCTTCATTATCTGCGCTGACTTACTGGTTATACAAAATTACACCATTCTCGTTCGAATCCATCATTTTATATATGAGCACCTTCCTGTCGAGTTTGGTTGTAATTCCGACAATTCTTCTTGCCAACGAGTATAAGCGTCCCTTAATGGGGTTTGTTGCTGCT…
D	ATGCTTAAGAAAGAGTACCTTAAAAACCCATACCTGGTTTTATTCGCTATGATTATTCTTGCATACGTCTTTAGCGTTTTTTGTCGCTTTTACTGGGTATGGTGGGCGTCTGAGTTTAACGAATACTTTTTCAATAACCAGCTTATGATTATTAGCAATGACGGTTACGCGTTCGCGGAAGGTGCGCGCGATATGATCGCGGGATTCCACCAGCCGAACGACTTATCCTATTACGGATCTTCATTATCTGCGCTGACTTACTGGTTATACAAAATTACACCATTCTCGTTCGAATCCATCATTTTATATATGAGCACCTTCCTGTCGAGTTTGGTTGTAATTCCGACAATTCTTCTTGCCAACGAGTATAAGCGTCCCTTAATGGGGTTTGTTGCTGCT…
E	ATGCTTAAGAAAGAGTACCTTAAAAACCCATACCTGGTTTTATTCGCTATGATTATTCTTGCATACGTCTTTAGCGTTTTTTGTCGCTTTTACTGGGTATGGTGGGCGTCTGAGTTTAACGAATACTTTTTCAATAACCAGCTTATGATTATTAGCAATGACGGTTACGCGTTCGCGGAAGGTGCGCGCGATATGATCGCGGGATTCCACCAGCCGAACGACTTATCCTATTACGGATCTTCATTATCTGCGCTGACTTACTGGTTATACAAAATTACACCATTCTCGTTCGAATCCATCATTTTATATATGAGCACCTTCCTGTCGAGTTTGGTTGTAATTCCGACAATTCTTCTTGCCAACGAGTATAAGCGTCCCTTAATGGGGTTTGTTGCTGCT…
R	ATGCTTAAGAAAGAGTACCTTAAAAACCCATACCTGGTTTTATTCGCTATGATTATTCTTGCATACGTCTTTAGCGTTTTTTGTCGCTTTTACTGGGTATGGTGGGCGTCTGAGTTTAACGAATACTTTTTCAATAACCAGCTTATGATTATTAGCAATGACGGTTACGCGTTCGCGGAAGGTGCGCGCGATATGATCGCGGGATTCCACCAGCCGAACGACTTATCCTATTACGGATCTTCATTATCTGCGCTGACTTACTGGTTATACAAAATTACACCATTCTCGTTCGAATCCATCATTTTATATATGAGCACCTTCCTGTCGAGTTTGGTTGTAATTCCGACAATTCTTCTTGCCAACGAGTATAAGCGTCCCTTAATGGGGTTTGTTGCTGCT…
H	ATGCTTAAGAAAGAGTACCTTAAAAACCCATACCTGGTTTTATTCGCTATGATTATTCTTGCATACGTCTTTAGCGTTTTTTGTCGCTTTTACTGGGTATGGTGGGCGTCTGAGTTTAACGAATACTTTTTCAATAACCAGCTTATGATTATTAGCAATGACGGTTACGCGTTCGCGGAAGGTGCGCGCGATATGATCGCGGGATTCCACCAGCCGAACGACTTATCCTATTACGGATCTTCATTATCTGCGCTGACTTACTGGTTATACAAAATTACACCATTCTCGTTCGAATCCATCATTTTATATATGAGCACCTTCCTGTCGAGTTTGGTTGTAATTCCGACAATTCTTCTTGCCAACGAGTATAAGCGTCCCTTAATGGGGTTTGTTGCTGCT…
K	ATGCTTAAGAAAGAGTACCTTAAAAACCCATACCTGGTTTTATTCGCTATGATTATTCTTGCATACGTCTTTAGCGTTTTTTGTCGCTTTTACTGGGTATGGTGGGCGTCTGAGTTTAACGAATACTTTTTCAATAACCAGCTTATGATTATTAGCAATGACGGTTACGCGTTCGCGGAAGGTGCGCGCGATATGATCGCGGGATTCCACCAGCCGAACGACTTATCCTATTACGGATCTTCATTATCTGCGCTGACTTACTGGTTATACAAAATTACACCATTCTCGTTCGAATCCATCATTTTATATATGAGCACCTTCCTGTCGAGTTTGGTTGTAATTCCGACAATTCTTCTTGCCAACGAGTATAAGCGTCCCTTAATGGGGTTTGTTGCTGCT…
S	ATGCTTAAGAAAGAGTACCTTAAAAACCCATACCTGGTTTTATTCGCTATGATTATTCTTGCATACGTCTTTAGCGTTTTTTGTCGCTTTTACTGGGTATGGTGGGCGTCTGAGTTTAACGAATACTTTTTCAATAACCAGCTTATGATTATTAGCAATGACGGTTACGCGTTCGCGGAAGGTGCGCGCGATATGATCGCGGGATTCCACCAGCCGAACGACTTATCCTATTACGGATCTTCATTATCTGCGCTGACTTACTGGTTATACAAAATTACACCATTCTCGTTCGAATCCATCATTTTATATATGAGCACCTTCCTGTCGAGTTTGGTTGTAATTCCGACAATTCTTCTTGCCAACGAGTATAAGCGTCCCTTAATGGGGTTTGTTGCTGCT…
T	ATGCTTAAGAAAGAGTACCTTAAAAACCCATACCTGGTTTTATTCGCTATGATTATTCTTGCATACGTCTTTAGCGTTTTTTGTCGCTTTTACTGGGTATGGTGGGCGTCTGAGTTTAACGAATACTTTTTCAATAACCAGCTTATGATTATTAGCAATGACGGTTACGCGTTCGCGGAAGGTGCGCGCGATATGATCGCGGGATTCCACCAGCCGAACGACTTATCCTATTACGGATCTTCATTATCTGCGCTGACTTACTGGTTATACAAAATTACACCATTCTCGTTCGAATCCATCATTTTATATATGAGCACCTTCCTGTCGAGTTTGGTTGTAATTCCGACAATTCTTCTTGCCAACGAGTATAAGCGTCCCTTAATGGGGTTTGTTGCTGCT…
C	ATGCTTAAGAAAGAGTACCTTAAAAACCCATACCTGGTTTTATTCGCTATGATTATTCTTGCATACGTCTTTAGCGTTTTTTGTCGCTTTTACTGGGTATGGTGGGCGTCTGAGTTTAACGAATACTTTTTCAATAACCAGCTTATGATTATTAGCAATGACGGTTACGCGTTCGCGGAAGGTGCGCGCGATATGATCGCGGGATTCCACCAGCCGAACGACTTATCCTATTACGGATCTTCATTATCTGCGCTGACTTACTGGTTATACAAAATTACACCATTCTCGTTCGAATCCATCATTTTATATATGAGCACCTTCCTGTCGAGTTTGGTTGTAATTCCGACAATTCTTCTTGCCAACGAGTATAAGCGTCCCTTAATGGGGTTTGTTGCTGCT…
M	ATGCTTAAGAAAGAGTACCTTAAAAACCCATACCTGGTTTTATTCGCTATGATTATTCTTGCATACGTCTTTAGCGTTTTTTGTCGCTTTTACTGGGTATGGTGGGCGTCTGAGTTTAACGAATACTTTTTCAATAACCAGCTTATGATTATTAGCAATGACGGTTACGCGTTCGCGGAAGGTGCGCGCGATATGATCGCGGGATTCCACCAGCCGAACGACTTATCCTATTACGGATCTTCATTATCTGCGCTGACTTACTGGTTATACAAAATTACACCATTCTCGTTCGAATCCATCATTTTATATATGAGCACCTTCCTGTCGAGTTTGGTTGTAATTCCGACAATTCTTCTTGCCAACGAGTATAAGCGTCCCTTAATGGGGTTTGTTGCTGCT…
N	ATGCTTAAGAAAGAGTACCTTAAAAACCCATACCTGGTTTTATTCGCTATGATTATTCTTGCATACGTCTTTAGCGTTTTTTGTCGCTTTTACTGGGTATGGTGGGCGTCTGAGTTTAACGAATACTTTTTCAATAACCAGCTTATGATTATTAGCAATGACGGTTACGCGTTCGCGGAAGGTGCGCGCGATATGATCGCGGGATTCCACCAGCCGAACGACTTATCCTATTACGGATCTTCATTATCTGCGCTGACTTACTGGTTATACAAAATTACACCATTCTCGTTCGAATCCATCATTTTATATATGAGCACCTTCCTGTCGAGTTTGGTTGTAATTCCGACAATTCTTCTTGCCAACGAGTATAAGCGTCCCTTAATGGGGTTTGTTGCTGCT…
Q	ATGCTTAAGAAAGAGTACCTTAAAAACCCATACCTGGTTTTATTCGCTATGATTATTCTTGCATACGTCTTTAGCGTTTTTTGTCGCTTTTACTGGGTATGGTGGGCGTCTGAGTTTAACGAATACTTTTTCAATAACCAGCTTATGATTATTAGCAATGACGGTTACGCGTTCGCGGAAGGTGCGCGCGATATGATCGCGGGATTCCACCAGCCGAACGACTTATCCTATTACGGATCTTCATTATCTGCGCTGACTTACTGGTTATACAAAATTACACCATTCTCGTTCGAATCCATCATTTTATATATGAGCACCTTCCTGTCGAGTTTGGTTGTAATTCCGACAATTCTTCTTGCCAACGAGTATAAGCGTCCCTTAATGGGGTTTGTTGCTGCT…
Residue Mutated: L480
Amino Acid Substitution	New sequence
A	ATGCTTAAGAAAGAGTACCTTAAAAACCCATACCTGGTTTTATTCGCTATGATTATTCTTGCATACGTCTTTAGCGTTTTTTGTCGCTTTTACTGGGTATGGTGGGCGTCTGAGTTTAACGAATACTTTTTCAATAACCAGCTTATGATTATTAGCAATGACGGTTACGCGTTCGCGGAAGGTGCGCGCGATATGATCGCGGGATTCCACCAGCCGAACGACTTATCCTATTACGGATCTTCATTATCTGCGCTGACTTACTGGTTATACAAAATTACACCATTCTCGTTCGAATCCATCATTTTATATATGAGCACCTTCCTGTCGAGTTTGGTTGTAATTCCGACAATTCTTCTTGCCAACGAGTATAAGCGTCCCTTAATGGGGTTTGTTGCTGCT…
G	ATGCTTAAGAAAGAGTACCTTAAAAACCCATACCTGGTTTTATTCGCTATGATTATTCTTGCATACGTCTTTAGCGTTTTTTGTCGCTTTTACTGGGTATGGTGGGCGTCTGAGTTTAACGAATACTTTTTCAATAACCAGCTTATGATTATTAGCAATGACGGTTACGCGTTCGCGGAAGGTGCGCGCGATATGATCGCGGGATTCCACCAGCCGAACGACTTATCCTATTACGGATCTTCATTATCTGCGCTGACTTACTGGTTATACAAAATTACACCATTCTCGTTCGAATCCATCATTTTATATATGAGCACCTTCCTGTCGAGTTTGGTTGTAATTCCGACAATTCTTCTTGCCAACGAGTATAAGCGTCCCTTAATGGGGTTTGTTGCTGCT…
I	ATGCTTAAGAAAGAGTACCTTAAAAACCCATACCTGGTTTTATTCGCTATGATTATTCTTGCATACGTCTTTAGCGTTTTTTGTCGCTTTTACTGGGTATGGTGGGCGTCTGAGTTTAACGAATACTTTTTCAATAACCAGCTTATGATTATTAGCAATGACGGTTACGCGTTCGCGGAAGGTGCGCGCGATATGATCGCGGGATTCCACCAGCCGAACGACTTATCCTATTACGGATCTTCATTATCTGCGCTGACTTACTGGTTATACAAAATTACACCATTCTCGTTCGAATCCATCATTTTATATATGAGCACCTTCCTGTCGAGTTTGGTTGTAATTCCGACAATTCTTCTTGCCAACGAGTATAAGCGTCCCTTAATGGGGTTTGTTGCTGCT…
L	ATGCTTAAGAAAGAGTACCTTAAAAACCCATACCTGGTTTTATTCGCTATGATTATTCTTGCATACGTCTTTAGCGTTTTTTGTCGCTTTTACTGGGTATGGTGGGCGTCTGAGTTTAACGAATACTTTTTCAATAACCAGCTTATGATTATTAGCAATGACGGTTACGCGTTCGCGGAAGGTGCGCGCGATATGATCGCGGGATTCCACCAGCCGAACGACTTATCCTATTACGGATCTTCATTATCTGCGCTGACTTACTGGTTATACAAAATTACACCATTCTCGTTCGAATCCATCATTTTATATATGAGCACCTTCCTGTCGAGTTTGGTTGTAATTCCGACAATTCTTCTTGCCAACGAGTATAAGCGTCCCTTAATGGGGTTTGTTGCTGCT…
P	ATGCTTAAGAAAGAGTACCTTAAAAACCCATACCTGGTTTTATTCGCTATGATTATTCTTGCATACGTCTTTAGCGTTTTTTGTCGCTTTTACTGGGTATGGTGGGCGTCTGAGTTTAACGAATACTTTTTCAATAACCAGCTTATGATTATTAGCAATGACGGTTACGCGTTCGCGGAAGGTGCGCGCGATATGATCGCGGGATTCCACCAGCCGAACGACTTATCCTATTACGGATCTTCATTATCTGCGCTGACTTACTGGTTATACAAAATTACACCATTCTCGTTCGAATCCATCATTTTATATATGAGCACCTTCCTGTCGAGTTTGGTTGTAATTCCGACAATTCTTCTTGCCAACGAGTATAAGCGTCCCTTAATGGGGTTTGTTGCTGCT…
V	ATGCTTAAGAAAGAGTACCTTAAAAACCCATACCTGGTTTTATTCGCTATGATTATTCTTGCATACGTCTTTAGCGTTTTTTGTCGCTTTTACTGGGTATGGTGGGCGTCTGAGTTTAACGAATACTTTTTCAATAACCAGCTTATGATTATTAGCAATGACGGTTACGCGTTCGCGGAAGGTGCGCGCGATATGATCGCGGGATTCCACCAGCCGAACGACTTATCCTATTACGGATCTTCATTATCTGCGCTGACTTACTGGTTATACAAAATTACACCATTCTCGTTCGAATCCATCATTTTATATATGAGCACCTTCCTGTCGAGTTTGGTTGTAATTCCGACAATTCTTCTTGCCAACGAGTATAAGCGTCCCTTAATGGGGTTTGTTGCTGCT…
F	ATGCTTAAGAAAGAGTACCTTAAAAACCCATACCTGGTTTTATTCGCTATGATTATTCTTGCATACGTCTTTAGCGTTTTTTGTCGCTTTTACTGGGTATGGTGGGCGTCTGAGTTTAACGAATACTTTTTCAATAACCAGCTTATGATTATTAGCAATGACGGTTACGCGTTCGCGGAAGGTGCGCGCGATATGATCGCGGGATTCCACCAGCCGAACGACTTATCCTATTACGGATCTTCATTATCTGCGCTGACTTACTGGTTATACAAAATTACACCATTCTCGTTCGAATCCATCATTTTATATATGAGCACCTTCCTGTCGAGTTTGGTTGTAATTCCGACAATTCTTCTTGCCAACGAGTATAAGCGTCCCTTAATGGGGTTTGTTGCTGCT…
W	ATGCTTAAGAAAGAGTACCTTAAAAACCCATACCTGGTTTTATTCGCTATGATTATTCTTGCATACGTCTTTAGCGTTTTTTGTCGCTTTTACTGGGTATGGTGGGCGTCTGAGTTTAACGAATACTTTTTCAATAACCAGCTTATGATTATTAGCAATGACGGTTACGCGTTCGCGGAAGGTGCGCGCGATATGATCGCGGGATTCCACCAGCCGAACGACTTATCCTATTACGGATCTTCATTATCTGCGCTGACTTACTGGTTATACAAAATTACACCATTCTCGTTCGAATCCATCATTTTATATATGAGCACCTTCCTGTCGAGTTTGGTTGTAATTCCGACAATTCTTCTTGCCAACGAGTATAAGCGTCCCTTAATGGGGTTTGTTGCTGCT…
Y	ATGCTTAAGAAAGAGTACCTTAAAAACCCATACCTGGTTTTATTCGCTATGATTATTCTTGCATACGTCTTTAGCGTTTTTTGTCGCTTTTACTGGGTATGGTGGGCGTCTGAGTTTAACGAATACTTTTTCAATAACCAGCTTATGATTATTAGCAATGACGGTTACGCGTTCGCGGAAGGTGCGCGCGATATGATCGCGGGATTCCACCAGCCGAACGACTTATCCTATTACGGATCTTCATTATCTGCGCTGACTTACTGGTTATACAAAATTACACCATTCTCGTTCGAATCCATCATTTTATATATGAGCACCTTCCTGTCGAGTTTGGTTGTAATTCCGACAATTCTTCTTGCCAACGAGTATAAGCGTCCCTTAATGGGGTTTGTTGCTGCT…
D	ATGCTTAAGAAAGAGTACCTTAAAAACCCATACCTGGTTTTATTCGCTATGATTATTCTTGCATACGTCTTTAGCGTTTTTTGTCGCTTTTACTGGGTATGGTGGGCGTCTGAGTTTAACGAATACTTTTTCAATAACCAGCTTATGATTATTAGCAATGACGGTTACGCGTTCGCGGAAGGTGCGCGCGATATGATCGCGGGATTCCACCAGCCGAACGACTTATCCTATTACGGATCTTCATTATCTGCGCTGACTTACTGGTTATACAAAATTACACCATTCTCGTTCGAATCCATCATTTTATATATGAGCACCTTCCTGTCGAGTTTGGTTGTAATTCCGACAATTCTTCTTGCCAACGAGTATAAGCGTCCCTTAATGGGGTTTGTTGCTGCT…
E	ATGCTTAAGAAAGAGTACCTTAAAAACCCATACCTGGTTTTATTCGCTATGATTATTCTTGCATACGTCTTTAGCGTTTTTTGTCGCTTTTACTGGGTATGGTGGGCGTCTGAGTTTAACGAATACTTTTTCAATAACCAGCTTATGATTATTAGCAATGACGGTTACGCGTTCGCGGAAGGTGCGCGCGATATGATCGCGGGATTCCACCAGCCGAACGACTTATCCTATTACGGATCTTCATTATCTGCGCTGACTTACTGGTTATACAAAATTACACCATTCTCGTTCGAATCCATCATTTTATATATGAGCACCTTCCTGTCGAGTTTGGTTGTAATTCCGACAATTCTTCTTGCCAACGAGTATAAGCGTCCCTTAATGGGGTTTGTTGCTGCT…
R	ATGCTTAAGAAAGAGTACCTTAAAAACCCATACCTGGTTTTATTCGCTATGATTATTCTTGCATACGTCTTTAGCGTTTTTTGTCGCTTTTACTGGGTATGGTGGGCGTCTGAGTTTAACGAATACTTTTTCAATAACCAGCTTATGATTATTAGCAATGACGGTTACGCGTTCGCGGAAGGTGCGCGCGATATGATCGCGGGATTCCACCAGCCGAACGACTTATCCTATTACGGATCTTCATTATCTGCGCTGACTTACTGGTTATACAAAATTACACCATTCTCGTTCGAATCCATCATTTTATATATGAGCACCTTCCTGTCGAGTTTGGTTGTAATTCCGACAATTCTTCTTGCCAACGAGTATAAGCGTCCCTTAATGGGGTTTGTTGCTGCT…
H	ATGCTTAAGAAAGAGTACCTTAAAAACCCATACCTGGTTTTATTCGCTATGATTATTCTTGCATACGTCTTTAGCGTTTTTTGTCGCTTTTACTGGGTATGGTGGGCGTCTGAGTTTAACGAATACTTTTTCAATAACCAGCTTATGATTATTAGCAATGACGGTTACGCGTTCGCGGAAGGTGCGCGCGATATGATCGCGGGATTCCACCAGCCGAACGACTTATCCTATTACGGATCTTCATTATCTGCGCTGACTTACTGGTTATACAAAATTACACCATTCTCGTTCGAATCCATCATTTTATATATGAGCACCTTCCTGTCGAGTTTGGTTGTAATTCCGACAATTCTTCTTGCCAACGAGTATAAGCGTCCCTTAATGGGGTTTGTTGCTGCT…
K	ATGCTTAAGAAAGAGTACCTTAAAAACCCATACCTGGTTTTATTCGCTATGATTATTCTTGCATACGTCTTTAGCGTTTTTTGTCGCTTTTACTGGGTATGGTGGGCGTCTGAGTTTAACGAATACTTTTTCAATAACCAGCTTATGATTATTAGCAATGACGGTTACGCGTTCGCGGAAGGTGCGCGCGATATGATCGCGGGATTCCACCAGCCGAACGACTTATCCTATTACGGATCTTCATTATCTGCGCTGACTTACTGGTTATACAAAATTACACCATTCTCGTTCGAATCCATCATTTTATATATGAGCACCTTCCTGTCGAGTTTGGTTGTAATTCCGACAATTCTTCTTGCCAACGAGTATAAGCGTCCCTTAATGGGGTTTGTTGCTGCT…
S	ATGCTTAAGAAAGAGTACCTTAAAAACCCATACCTGGTTTTATTCGCTATGATTATTCTTGCATACGTCTTTAGCGTTTTTTGTCGCTTTTACTGGGTATGGTGGGCGTCTGAGTTTAACGAATACTTTTTCAATAACCAGCTTATGATTATTAGCAATGACGGTTACGCGTTCGCGGAAGGTGCGCGCGATATGATCGCGGGATTCCACCAGCCGAACGACTTATCCTATTACGGATCTTCATTATCTGCGCTGACTTACTGGTTATACAAAATTACACCATTCTCGTTCGAATCCATCATTTTATATATGAGCACCTTCCTGTCGAGTTTGGTTGTAATTCCGACAATTCTTCTTGCCAACGAGTATAAGCGTCCCTTAATGGGGTTTGTTGCTGCT…
T	ATGCTTAAGAAAGAGTACCTTAAAAACCCATACCTGGTTTTATTCGCTATGATTATTCTTGCATACGTCTTTAGCGTTTTTTGTCGCTTTTACTGGGTATGGTGGGCGTCTGAGTTTAACGAATACTTTTTCAATAACCAGCTTATGATTATTAGCAATGACGGTTACGCGTTCGCGGAAGGTGCGCGCGATATGATCGCGGGATTCCACCAGCCGAACGACTTATCCTATTACGGATCTTCATTATCTGCGCTGACTTACTGGTTATACAAAATTACACCATTCTCGTTCGAATCCATCATTTTATATATGAGCACCTTCCTGTCGAGTTTGGTTGTAATTCCGACAATTCTTCTTGCCAACGAGTATAAGCGTCCCTTAATGGGGTTTGTTGCTGCT…
C	ATGCTTAAGAAAGAGTACCTTAAAAACCCATACCTGGTTTTATTCGCTATGATTATTCTTGCATACGTCTTTAGCGTTTTTTGTCGCTTTTACTGGGTATGGTGGGCGTCTGAGTTTAACGAATACTTTTTCAATAACCAGCTTATGATTATTAGCAATGACGGTTACGCGTTCGCGGAAGGTGCGCGCGATATGATCGCGGGATTCCACCAGCCGAACGACTTATCCTATTACGGATCTTCATTATCTGCGCTGACTTACTGGTTATACAAAATTACACCATTCTCGTTCGAATCCATCATTTTATATATGAGCACCTTCCTGTCGAGTTTGGTTGTAATTCCGACAATTCTTCTTGCCAACGAGTATAAGCGTCCCTTAATGGGGTTTGTTGCTGCT…
M	ATGCTTAAGAAAGAGTACCTTAAAAACCCATACCTGGTTTTATTCGCTATGATTATTCTTGCATACGTCTTTAGCGTTTTTTGTCGCTTTTACTGGGTATGGTGGGCGTCTGAGTTTAACGAATACTTTTTCAATAACCAGCTTATGATTATTAGCAATGACGGTTACGCGTTCGCGGAAGGTGCGCGCGATATGATCGCGGGATTCCACCAGCCGAACGACTTATCCTATTACGGATCTTCATTATCTGCGCTGACTTACTGGTTATACAAAATTACACCATTCTCGTTCGAATCCATCATTTTATATATGAGCACCTTCCTGTCGAGTTTGGTTGTAATTCCGACAATTCTTCTTGCCAACGAGTATAAGCGTCCCTTAATGGGGTTTGTTGCTGCT…
N	ATGCTTAAGAAAGAGTACCTTAAAAACCCATACCTGGTTTTATTCGCTATGATTATTCTTGCATACGTCTTTAGCGTTTTTTGTCGCTTTTACTGGGTATGGTGGGCGTCTGAGTTTAACGAATACTTTTTCAATAACCAGCTTATGATTATTAGCAATGACGGTTACGCGTTCGCGGAAGGTGCGCGCGATATGATCGCGGGATTCCACCAGCCGAACGACTTATCCTATTACGGATCTTCATTATCTGCGCTGACTTACTGGTTATACAAAATTACACCATTCTCGTTCGAATCCATCATTTTATATATGAGCACCTTCCTGTCGAGTTTGGTTGTAATTCCGACAATTCTTCTTGCCAACGAGTATAAGCGTCCCTTAATGGGGTTTGTTGCTGCT…
Q	ATGCTTAAGAAAGAGTACCTTAAAAACCCATACCTGGTTTTATTCGCTATGATTATTCTTGCATACGTCTTTAGCGTTTTTTGTCGCTTTTACTGGGTATGGTGGGCGTCTGAGTTTAACGAATACTTTTTCAATAACCAGCTTATGATTATTAGCAATGACGGTTACGCGTTCGCGGAAGGTGCGCGCGATATGATCGCGGGATTCCACCAGCCGAACGACTTATCCTATTACGGATCTTCATTATCTGCGCTGACTTACTGGTTATACAAAATTACACCATTCTCGTTCGAATCCATCATTTTATATATGAGCACCTTCCTGTCGAGTTTGGTTGTAATTCCGACAATTCTTCTTGCCAACGAGTATAAGCGTCCCTTAATGGGGTTTGTTGCTGCT…
Residue Mutated: K522
Amino Acid Substitution	New sequence
A	ATGCTTAAGAAAGAGTACCTTAAAAACCCATACCTGGTTTTATTCGCTATGATTATTCTTGCATACGTCTTTAGCGTTTTTTGTCGCTTTTACTGGGTATGGTGGGCGTCTGAGTTTAACGAATACTTTTTCAATAACCAGCTTATGATTATTAGCAATGACGGTTACGCGTTCGCGGAAGGTGCGCGCGATATGATCGCGGGATTCCACCAGCCGAACGACTTATCCTATTACGGATCTTCATTATCTGCGCTGACTTACTGGTTATACAAAATTACACCATTCTCGTTCGAATCCATCATTTTATATATGAGCACCTTCCTGTCGAGTTTGGTTGTAATTCCGACAATTCTTCTTGCCAACGAGTATAAGCGTCCCTTAATGGGGTTTGTTGCTGCT…
G	ATGCTTAAGAAAGAGTACCTTAAAAACCCATACCTGGTTTTATTCGCTATGATTATTCTTGCATACGTCTTTAGCGTTTTTTGTCGCTTTTACTGGGTATGGTGGGCGTCTGAGTTTAACGAATACTTTTTCAATAACCAGCTTATGATTATTAGCAATGACGGTTACGCGTTCGCGGAAGGTGCGCGCGATATGATCGCGGGATTCCACCAGCCGAACGACTTATCCTATTACGGATCTTCATTATCTGCGCTGACTTACTGGTTATACAAAATTACACCATTCTCGTTCGAATCCATCATTTTATATATGAGCACCTTCCTGTCGAGTTTGGTTGTAATTCCGACAATTCTTCTTGCCAACGAGTATAAGCGTCCCTTAATGGGGTTTGTTGCTGCT…
I	ATGCTTAAGAAAGAGTACCTTAAAAACCCATACCTGGTTTTATTCGCTATGATTATTCTTGCATACGTCTTTAGCGTTTTTTGTCGCTTTTACTGGGTATGGTGGGCGTCTGAGTTTAACGAATACTTTTTCAATAACCAGCTTATGATTATTAGCAATGACGGTTACGCGTTCGCGGAAGGTGCGCGCGATATGATCGCGGGATTCCACCAGCCGAACGACTTATCCTATTACGGATCTTCATTATCTGCGCTGACTTACTGGTTATACAAAATTACACCATTCTCGTTCGAATCCATCATTTTATATATGAGCACCTTCCTGTCGAGTTTGGTTGTAATTCCGACAATTCTTCTTGCCAACGAGTATAAGCGTCCCTTAATGGGGTTTGTTGCTGCT…
L	ATGCTTAAGAAAGAGTACCTTAAAAACCCATACCTGGTTTTATTCGCTATGATTATTCTTGCATACGTCTTTAGCGTTTTTTGTCGCTTTTACTGGGTATGGTGGGCGTCTGAGTTTAACGAATACTTTTTCAATAACCAGCTTATGATTATTAGCAATGACGGTTACGCGTTCGCGGAAGGTGCGCGCGATATGATCGCGGGATTCCACCAGCCGAACGACTTATCCTATTACGGATCTTCATTATCTGCGCTGACTTACTGGTTATACAAAATTACACCATTCTCGTTCGAATCCATCATTTTATATATGAGCACCTTCCTGTCGAGTTTGGTTGTAATTCCGACAATTCTTCTTGCCAACGAGTATAAGCGTCCCTTAATGGGGTTTGTTGCTGCT…
P	ATGCTTAAGAAAGAGTACCTTAAAAACCCATACCTGGTTTTATTCGCTATGATTATTCTTGCATACGTCTTTAGCGTTTTTTGTCGCTTTTACTGGGTATGGTGGGCGTCTGAGTTTAACGAATACTTTTTCAATAACCAGCTTATGATTATTAGCAATGACGGTTACGCGTTCGCGGAAGGTGCGCGCGATATGATCGCGGGATTCCACCAGCCGAACGACTTATCCTATTACGGATCTTCATTATCTGCGCTGACTTACTGGTTATACAAAATTACACCATTCTCGTTCGAATCCATCATTTTATATATGAGCACCTTCCTGTCGAGTTTGGTTGTAATTCCGACAATTCTTCTTGCCAACGAGTATAAGCGTCCCTTAATGGGGTTTGTTGCTGCT…
V	ATGCTTAAGAAAGAGTACCTTAAAAACCCATACCTGGTTTTATTCGCTATGATTATTCTTGCATACGTCTTTAGCGTTTTTTGTCGCTTTTACTGGGTATGGTGGGCGTCTGAGTTTAACGAATACTTTTTCAATAACCAGCTTATGATTATTAGCAATGACGGTTACGCGTTCGCGGAAGGTGCGCGCGATATGATCGCGGGATTCCACCAGCCGAACGACTTATCCTATTACGGATCTTCATTATCTGCGCTGACTTACTGGTTATACAAAATTACACCATTCTCGTTCGAATCCATCATTTTATATATGAGCACCTTCCTGTCGAGTTTGGTTGTAATTCCGACAATTCTTCTTGCCAACGAGTATAAGCGTCCCTTAATGGGGTTTGTTGCTGCT…
F	ATGCTTAAGAAAGAGTACCTTAAAAACCCATACCTGGTTTTATTCGCTATGATTATTCTTGCATACGTCTTTAGCGTTTTTTGTCGCTTTTACTGGGTATGGTGGGCGTCTGAGTTTAACGAATACTTTTTCAATAACCAGCTTATGATTATTAGCAATGACGGTTACGCGTTCGCGGAAGGTGCGCGCGATATGATCGCGGGATTCCACCAGCCGAACGACTTATCCTATTACGGATCTTCATTATCTGCGCTGACTTACTGGTTATACAAAATTACACCATTCTCGTTCGAATCCATCATTTTATATATGAGCACCTTCCTGTCGAGTTTGGTTGTAATTCCGACAATTCTTCTTGCCAACGAGTATAAGCGTCCCTTAATGGGGTTTGTTGCTGCT…
W	ATGCTTAAGAAAGAGTACCTTAAAAACCCATACCTGGTTTTATTCGCTATGATTATTCTTGCATACGTCTTTAGCGTTTTTTGTCGCTTTTACTGGGTATGGTGGGCGTCTGAGTTTAACGAATACTTTTTCAATAACCAGCTTATGATTATTAGCAATGACGGTTACGCGTTCGCGGAAGGTGCGCGCGATATGATCGCGGGATTCCACCAGCCGAACGACTTATCCTATTACGGATCTTCATTATCTGCGCTGACTTACTGGTTATACAAAATTACACCATTCTCGTTCGAATCCATCATTTTATATATGAGCACCTTCCTGTCGAGTTTGGTTGTAATTCCGACAATTCTTCTTGCCAACGAGTATAAGCGTCCCTTAATGGGGTTTGTTGCTGCT…
Y	ATGCTTAAGAAAGAGTACCTTAAAAACCCATACCTGGTTTTATTCGCTATGATTATTCTTGCATACGTCTTTAGCGTTTTTTGTCGCTTTTACTGGGTATGGTGGGCGTCTGAGTTTAACGAATACTTTTTCAATAACCAGCTTATGATTATTAGCAATGACGGTTACGCGTTCGCGGAAGGTGCGCGCGATATGATCGCGGGATTCCACCAGCCGAACGACTTATCCTATTACGGATCTTCATTATCTGCGCTGACTTACTGGTTATACAAAATTACACCATTCTCGTTCGAATCCATCATTTTATATATGAGCACCTTCCTGTCGAGTTTGGTTGTAATTCCGACAATTCTTCTTGCCAACGAGTATAAGCGTCCCTTAATGGGGTTTGTTGCTGCT…
D	ATGCTTAAGAAAGAGTACCTTAAAAACCCATACCTGGTTTTATTCGCTATGATTATTCTTGCATACGTCTTTAGCGTTTTTTGTCGCTTTTACTGGGTATGGTGGGCGTCTGAGTTTAACGAATACTTTTTCAATAACCAGCTTATGATTATTAGCAATGACGGTTACGCGTTCGCGGAAGGTGCGCGCGATATGATCGCGGGATTCCACCAGCCGAACGACTTATCCTATTACGGATCTTCATTATCTGCGCTGACTTACTGGTTATACAAAATTACACCATTCTCGTTCGAATCCATCATTTTATATATGAGCACCTTCCTGTCGAGTTTGGTTGTAATTCCGACAATTCTTCTTGCCAACGAGTATAAGCGTCCCTTAATGGGGTTTGTTGCTGCT…
E	ATGCTTAAGAAAGAGTACCTTAAAAACCCATACCTGGTTTTATTCGCTATGATTATTCTTGCATACGTCTTTAGCGTTTTTTGTCGCTTTTACTGGGTATGGTGGGCGTCTGAGTTTAACGAATACTTTTTCAATAACCAGCTTATGATTATTAGCAATGACGGTTACGCGTTCGCGGAAGGTGCGCGCGATATGATCGCGGGATTCCACCAGCCGAACGACTTATCCTATTACGGATCTTCATTATCTGCGCTGACTTACTGGTTATACAAAATTACACCATTCTCGTTCGAATCCATCATTTTATATATGAGCACCTTCCTGTCGAGTTTGGTTGTAATTCCGACAATTCTTCTTGCCAACGAGTATAAGCGTCCCTTAATGGGGTTTGTTGCTGCT…
R	ATGCTTAAGAAAGAGTACCTTAAAAACCCATACCTGGTTTTATTCGCTATGATTATTCTTGCATACGTCTTTAGCGTTTTTTGTCGCTTTTACTGGGTATGGTGGGCGTCTGAGTTTAACGAATACTTTTTCAATAACCAGCTTATGATTATTAGCAATGACGGTTACGCGTTCGCGGAAGGTGCGCGCGATATGATCGCGGGATTCCACCAGCCGAACGACTTATCCTATTACGGATCTTCATTATCTGCGCTGACTTACTGGTTATACAAAATTACACCATTCTCGTTCGAATCCATCATTTTATATATGAGCACCTTCCTGTCGAGTTTGGTTGTAATTCCGACAATTCTTCTTGCCAACGAGTATAAGCGTCCCTTAATGGGGTTTGTTGCTGCT…
H	ATGCTTAAGAAAGAGTACCTTAAAAACCCATACCTGGTTTTATTCGCTATGATTATTCTTGCATACGTCTTTAGCGTTTTTTGTCGCTTTTACTGGGTATGGTGGGCGTCTGAGTTTAACGAATACTTTTTCAATAACCAGCTTATGATTATTAGCAATGACGGTTACGCGTTCGCGGAAGGTGCGCGCGATATGATCGCGGGATTCCACCAGCCGAACGACTTATCCTATTACGGATCTTCATTATCTGCGCTGACTTACTGGTTATACAAAATTACACCATTCTCGTTCGAATCCATCATTTTATATATGAGCACCTTCCTGTCGAGTTTGGTTGTAATTCCGACAATTCTTCTTGCCAACGAGTATAAGCGTCCCTTAATGGGGTTTGTTGCTGCT…
K	ATGCTTAAGAAAGAGTACCTTAAAAACCCATACCTGGTTTTATTCGCTATGATTATTCTTGCATACGTCTTTAGCGTTTTTTGTCGCTTTTACTGGGTATGGTGGGCGTCTGAGTTTAACGAATACTTTTTCAATAACCAGCTTATGATTATTAGCAATGACGGTTACGCGTTCGCGGAAGGTGCGCGCGATATGATCGCGGGATTCCACCAGCCGAACGACTTATCCTATTACGGATCTTCATTATCTGCGCTGACTTACTGGTTATACAAAATTACACCATTCTCGTTCGAATCCATCATTTTATATATGAGCACCTTCCTGTCGAGTTTGGTTGTAATTCCGACAATTCTTCTTGCCAACGAGTATAAGCGTCCCTTAATGGGGTTTGTTGCTGCT…
S	ATGCTTAAGAAAGAGTACCTTAAAAACCCATACCTGGTTTTATTCGCTATGATTATTCTTGCATACGTCTTTAGCGTTTTTTGTCGCTTTTACTGGGTATGGTGGGCGTCTGAGTTTAACGAATACTTTTTCAATAACCAGCTTATGATTATTAGCAATGACGGTTACGCGTTCGCGGAAGGTGCGCGCGATATGATCGCGGGATTCCACCAGCCGAACGACTTATCCTATTACGGATCTTCATTATCTGCGCTGACTTACTGGTTATACAAAATTACACCATTCTCGTTCGAATCCATCATTTTATATATGAGCACCTTCCTGTCGAGTTTGGTTGTAATTCCGACAATTCTTCTTGCCAACGAGTATAAGCGTCCCTTAATGGGGTTTGTTGCTGCT…
T	ATGCTTAAGAAAGAGTACCTTAAAAACCCATACCTGGTTTTATTCGCTATGATTATTCTTGCATACGTCTTTAGCGTTTTTTGTCGCTTTTACTGGGTATGGTGGGCGTCTGAGTTTAACGAATACTTTTTCAATAACCAGCTTATGATTATTAGCAATGACGGTTACGCGTTCGCGGAAGGTGCGCGCGATATGATCGCGGGATTCCACCAGCCGAACGACTTATCCTATTACGGATCTTCATTATCTGCGCTGACTTACTGGTTATACAAAATTACACCATTCTCGTTCGAATCCATCATTTTATATATGAGCACCTTCCTGTCGAGTTTGGTTGTAATTCCGACAATTCTTCTTGCCAACGAGTATAAGCGTCCCTTAATGGGGTTTGTTGCTGCT…
C	ATGCTTAAGAAAGAGTACCTTAAAAACCCATACCTGGTTTTATTCGCTATGATTATTCTTGCATACGTCTTTAGCGTTTTTTGTCGCTTTTACTGGGTATGGTGGGCGTCTGAGTTTAACGAATACTTTTTCAATAACCAGCTTATGATTATTAGCAATGACGGTTACGCGTTCGCGGAAGGTGCGCGCGATATGATCGCGGGATTCCACCAGCCGAACGACTTATCCTATTACGGATCTTCATTATCTGCGCTGACTTACTGGTTATACAAAATTACACCATTCTCGTTCGAATCCATCATTTTATATATGAGCACCTTCCTGTCGAGTTTGGTTGTAATTCCGACAATTCTTCTTGCCAACGAGTATAAGCGTCCCTTAATGGGGTTTGTTGCTGCT…
M	ATGCTTAAGAAAGAGTACCTTAAAAACCCATACCTGGTTTTATTCGCTATGATTATTCTTGCATACGTCTTTAGCGTTTTTTGTCGCTTTTACTGGGTATGGTGGGCGTCTGAGTTTAACGAATACTTTTTCAATAACCAGCTTATGATTATTAGCAATGACGGTTACGCGTTCGCGGAAGGTGCGCGCGATATGATCGCGGGATTCCACCAGCCGAACGACTTATCCTATTACGGATCTTCATTATCTGCGCTGACTTACTGGTTATACAAAATTACACCATTCTCGTTCGAATCCATCATTTTATATATGAGCACCTTCCTGTCGAGTTTGGTTGTAATTCCGACAATTCTTCTTGCCAACGAGTATAAGCGTCCCTTAATGGGGTTTGTTGCTGCT…
N	ATGCTTAAGAAAGAGTACCTTAAAAACCCATACCTGGTTTTATTCGCTATGATTATTCTTGCATACGTCTTTAGCGTTTTTTGTCGCTTTTACTGGGTATGGTGGGCGTCTGAGTTTAACGAATACTTTTTCAATAACCAGCTTATGATTATTAGCAATGACGGTTACGCGTTCGCGGAAGGTGCGCGCGATATGATCGCGGGATTCCACCAGCCGAACGACTTATCCTATTACGGATCTTCATTATCTGCGCTGACTTACTGGTTATACAAAATTACACCATTCTCGTTCGAATCCATCATTTTATATATGAGCACCTTCCTGTCGAGTTTGGTTGTAATTCCGACAATTCTTCTTGCCAACGAGTATAAGCGTCCCTTAATGGGGTTTGTTGCTGCT…
Q	ATGCTTAAGAAAGAGTACCTTAAAAACCCATACCTGGTTTTATTCGCTATGATTATTCTTGCATACGTCTTTAGCGTTTTTTGTCGCTTTTACTGGGTATGGTGGGCGTCTGAGTTTAACGAATACTTTTTCAATAACCAGCTTATGATTATTAGCAATGACGGTTACGCGTTCGCGGAAGGTGCGCGCGATATGATCGCGGGATTCCACCAGCCGAACGACTTATCCTATTACGGATCTTCATTATCTGCGCTGACTTACTGGTTATACAAAATTACACCATTCTCGTTCGAATCCATCATTTTATATATGAGCACCTTCCTGTCGAGTTTGGTTGTAATTCCGACAATTCTTCTTGCCAACGAGTATAAGCGTCCCTTAATGGGGTTTGTTGCTGCT…

[truncated: 1 more sheets: PD Sequon Variant Sequences]
