# Supplementary material for: Characterizing and engineering post-translational modifications with high-throughput cell-free expression
Source: Nat Commun. 2025 Aug 5;16:7215. doi: 10.1038/s41467-025-60526-6 (PMC12325987; doi:10.1038/s41467-025-60526-6)
Supplement: Supplementary file 6 — Source Data [file 41467_2025_60526_MOESM6_ESM.zip]

Archive with 9 entries (8 files):
- Source Data/
- Source Data/Source Data 4.xlsx
- __MACOSX/Source Data/._Source Data 4.xlsx
- Source Data/Source Data 2.xlsx
- __MACOSX/Source Data/._Source Data 2.xlsx
- Source Data/Source Data 3.xlsx
- __MACOSX/Source Data/._Source Data 3.xlsx
- Source Data/Source Data 1.xlsx
- __MACOSX/Source Data/._Source Data 1.xlsx
