# Supplementary material for: Characterizing and engineering post-translational modifications with high-throughput cell-free expression
Source: Nat Commun. 2025 Aug 5;16:7215. doi: 10.1038/s41467-025-60526-6 (PMC12325987; doi:10.1038/s41467-025-60526-6)
Supplement: Supplementary file 6 — Source Data [file 41467_2025_60526_MOESM6_ESM.zip › Source Data/Source Data 4.xlsx]

## Sheet: S16
All cluster Components	m/z	Intensity		Cluster 24 precursor, RRE, and protease; Fusilassin cyclase	m/z	Intensity		Cluster 24 precursor and RRE; Fusilassin protease and cyclase	m/z	Intensity		Cluster 24 precursor; Fusilassin RRE, protease, and cyclase	m/z	Intensity
	979.996	1094			919.991	257			979.996	490			979.996	2701
	980.003	1181			919.999	241			980.003	441			980.003	3173
	980.011	1237			920.006	228			980.011	434			980.011	3388
	980.018	1181			920.013	172			980.018	325			980.018	3042
	980.026	1310			920.02	134			980.026	272			980.026	2642
	980.033	1505			920.028	127			980.033	302			980.033	2687
	980.041	1547			920.035	167			980.041	342			980.041	2933
	980.048	1444			920.042	192			980.048	416			980.048	3029
	980.056	1367			920.049	240			980.056	415			980.056	3047
	980.063	1361			920.057	209			980.063	308			980.063	2914
	980.071	1464			920.064	152			980.071	288			980.071	2531
	980.078	1467			920.071	146			980.078	254			980.078	2434
	980.086	1304			920.079	184			980.086	329			980.086	2578
	980.093	1345			920.086	184			980.093	386			980.093	2598
	980.101	1344			920.093	166			980.101	399			980.101	2418
	980.108	1243			920.1	152			980.108	431			980.108	2297
	980.116	1224			920.108	112			980.116	533			980.116	2427
	980.123	1329			920.115	135			980.123	586			980.123	2405
	980.131	1394			920.122	101			980.131	510			980.131	2324
	980.138	1441			920.129	154			980.138	415			980.138	2560
	980.146	1507			920.137	147			980.146	362			980.146	2698
	980.153	1352			920.144	181			980.153	342			980.153	2730
	980.161	1171			920.151	145			980.161	305			980.161	2575
	980.168	1180			920.159	147			980.168	280			980.168	2482
	980.176	1323			920.166	134			980.176	317			980.176	2627
	980.183	1459			920.173	148			980.183	337			980.183	2710
	980.191	1530			920.18	148			980.191	364			980.191	2544
	980.198	1511			920.188	138			980.198	378			980.198	2429
	980.206	1326			920.195	147			980.206	373			980.206	2602
	980.213	1092			920.202	179			980.213	345			980.213	2791
	980.221	1013			920.21	201			980.221	327			980.221	2571
	980.228	1105			920.217	160			980.228	312			980.228	2389
	980.236	1157			920.224	169			980.236	318			980.236	2607
	980.243	1218			920.231	133			980.243	307			980.243	2637
	980.251	1095			920.239	153			980.251	301			980.251	2360
	980.258	903			920.246	162			980.258	348			980.258	2281
	980.266	987			920.253	197			980.266	401			980.266	2353
	980.273	1286			920.26	208			980.273	405			980.273	2245
	980.281	1242			920.268	143			980.281	461			980.281	2220
	980.288	1069			920.275	140			980.288	617			980.288	2367
	980.296	1143			920.282	204			980.296	667			980.296	2473
	980.304	1127			920.29	159			980.304	569			980.304	2658
	980.311	1144			920.297	161			980.311	547			980.311	2535
	980.319	1108			920.304	156			980.319	533			980.319	2095
	980.326	1159			920.311	162			980.326	538			980.326	1850
	980.334	1239			920.319	149			980.334	562			980.334	2125
	980.341	1191			920.326	165			980.341	488			980.341	2363
	980.349	1158			920.333	178			980.349	391			980.349	2208
	980.356	1258			920.34	138			980.356	347			980.356	1999
	980.364	1406			920.348	127			980.364	455			980.364	2139
	980.371	1464			920.355	146			980.371	567			980.371	2324
	980.379	1375			920.362	138			980.379	690			980.379	2212
	980.386	1220			920.37	138			980.386	768			980.386	1982
	980.394	995			920.377	191			980.394	683			980.394	1974
	980.401	1020			920.384	182			980.401	521			980.401	2162
	980.409	1294			920.391	185			980.409	486			980.409	2144
	980.416	1314			920.399	171			980.416	389			980.416	2195
	980.424	1109			920.406	166			980.424	321			980.424	2318
	980.431	1017			920.413	151			980.431	309			980.431	2395
	980.439	1291			920.42	143			980.439	355			980.439	2395
	980.446	1386			920.428	204			980.446	501			980.446	2241
	980.454	1315			920.435	223			980.454	572			980.454	2221
	980.461	1595			920.442	203			980.461	558			980.461	2174
	980.469	1883			920.45	176			980.469	602			980.469	1894
	980.476	1772			920.457	154			980.476	703			980.476	2000
	980.484	1544			920.464	131			980.484	739			980.484	2539
	980.491	1356			920.471	135			980.491	761			980.491	2951
	980.499	1128			920.479	159			980.499	730			980.499	3079
	980.506	1058			920.486	164			980.506	582			980.506	3116
	980.514	1179			920.493	184			980.514	491			980.514	3045
	980.521	1125			920.501	161			980.521	541			980.521	2744
	980.529	1100			920.508	154			980.529	596			980.529	2787
	980.536	1247			920.515	146			980.536	462			980.536	2966
	980.544	1389			920.522	164			980.544	433			980.544	2926
	980.551	1443			920.53	238			980.551	432			980.551	2667
	980.559	1443			920.537	241			980.559	458			980.559	2523
	980.566	1306			920.544	186			980.566	382			980.566	2637
	980.574	1118			920.551	183			980.574	446			980.574	2786
	980.581	1020			920.559	177			980.581	543			980.581	2854
	980.589	1091			920.566	172			980.589	531			980.589	3067
	980.596	1136			920.573	156			980.596	613			980.596	3274
	980.604	1030			920.581	210			980.604	561			980.604	3287
	980.611	1023			920.588	182			980.611	419			980.611	3263
	980.619	1254			920.595	229			980.619	384			980.619	3341
	980.626	1533			920.602	206			980.626	396			980.626	3300
	980.634	1707			920.61	149			980.634	398			980.634	3238
	980.641	1633			920.617	121			980.641	453			980.641	3160
	980.649	1564			920.624	131			980.649	556			980.649	3214
	980.656	1509			920.631	180			980.656	584			980.656	3256
	980.664	1390			920.639	189			980.664	638			980.664	3485
	980.671	1286			920.646	198			980.671	616			980.671	3819
	980.679	1433			920.653	174			980.679	523			980.679	3769
	980.686	1704			920.661	202			980.686	467			980.686	3680
	980.694	1833			920.668	179			980.694	445			980.694	3674
	980.702	1809			920.675	203			980.702	395			980.702	3616
	980.709	1866			920.682	192			980.709	476			980.709	3571
	980.717	2140			920.69	160			980.717	652			980.717	3406
	980.724	2339			920.697	152			980.724	656			980.724	3232
	980.732	2361			920.704	153			980.732	483			980.732	3185
	980.739	2130			920.712	156			980.739	445			980.739	3147
	980.747	1866			920.719	145			980.747	446			980.747	3275
	980.754	1742			920.726	154			980.754	448			980.754	3477
	980.762	1645			920.733	159			980.762	482			980.762	3410
	980.769	1562			920.741	157			980.769	475			980.769	3484
	980.777	1734			920.748	157			980.777	436			980.777	3432
	980.784	1971			920.755	218			980.784	500			980.784	3064
	980.792	1969			920.762	213			980.792	464			980.792	2942
	980.799	1719			920.77	173			980.799	408			980.799	3161
	980.807	1706			920.777	158			980.807	450			980.807	3201
	980.814	1726			920.784	184			980.814	468			980.814	3252
	980.822	1543			920.792	193			980.822	416			980.822	3323
	980.829	1326			920.799	186			980.829	336			980.829	3116
	980.837	1333			920.806	183			980.837	340			980.837	3118
	980.844	1577			920.813	268			980.844	404			980.844	3424
	980.852	1812			920.821	331			980.852	443			980.852	3734
	980.859	1620			920.828	245			980.859	367			980.859	3824
	980.867	1376			920.835	232			980.867	377			980.867	3934
	980.874	1338			920.842	319			980.874	440			980.874	3964
	980.882	1425			920.85	282			980.882	426			980.882	3768
	980.889	1696			920.857	315			980.889	352			980.889	3531
	980.897	1816			920.864	372			980.897	325			980.897	3208
	980.904	1652			920.872	371			980.904	307			980.904	3234
	980.912	1442			920.879	296			980.912	391			980.912	3511
	980.919	1472			920.886	259			980.919	413			980.919	3521
	980.927	1485			920.893	198			980.927	383			980.927	3300
	980.934	1274			920.901	214			980.934	370			980.934	3002
	980.942	1270			920.908	229			980.942	425			980.942	2968
	980.949	1541			920.915	209			980.949	505			980.949	2965
	980.957	1480			920.923	214			980.957	470			980.957	2923
	980.964	1407			920.93	251			980.964	391			980.964	2710
	980.972	1604			920.937	215			980.972	373			980.972	2679
	980.979	1629			920.944	180			980.979	385			980.979	2670
	980.987	1439			920.952	183			980.987	373			980.987	2751
	980.994	1315			920.959	152			980.994	366			980.994	2773
	981.002	1143			920.966	139			981.002	343			981.002	2587
	981.009	1191			920.973	122			981.009	407			981.009	2751
	981.017	1392			920.981	117			981.017	485			981.017	2908
	981.024	1534			920.988	129			981.024	483			981.024	2911
	981.032	1653			920.995	169			981.032	488			981.032	2918
	981.039	1594			921.003	215			981.039	501			981.039	3026
	981.047	1574			921.01	208			981.047	519			981.047	3097
	981.055	1632			921.017	229			981.055	514			981.055	2940
	981.062	1508			921.024	234			981.062	455			981.062	2641
	981.07	1275			921.032	163			981.07	330			981.07	2629
	981.077	1112			921.039	172			981.077	283			981.077	2919
	981.085	1155			921.046	158			981.085	300			981.085	3112
	981.092	1287			921.054	155			981.092	348			981.092	3065
	981.1	1249			921.061	176			981.1	354			981.1	2795
	981.107	1268			921.068	178			981.107	347			981.107	2510
	981.115	1312			921.075	172			981.115	279			981.115	2435
	981.122	1216			921.083	142			981.122	304			981.122	2715
	981.13	1116			921.09	123			981.13	390			981.13	3044
	981.137	1228			921.097	119			981.137	411			981.137	3081
	981.145	1244			921.104	104			981.145	352			981.145	2932
	981.152	1121			921.112	118			981.152	332			981.152	2824
	981.16	1067			921.119	203			981.16	407			981.16	2785
	981.167	1150			921.126	212			981.167	478			981.167	2658
	981.175	1132			921.134	249			981.175	462			981.175	2368
	981.182	1100			921.141	173			981.182	399			981.182	2127
	981.19	1169			921.148	148			981.19	376			981.19	1988
	981.197	1241			921.155	146			981.197	394			981.197	2005
	981.205	1271			921.163	163			981.205	407			981.205	2188
	981.212	1112			921.17	171			981.212	456			981.212	2294
	981.22	1005			921.177	158			981.22	490			981.22	2418
	981.227	1131			921.185	131			981.227	497			981.227	2276
	981.235	1261			921.192	126			981.235	439			981.235	2108
	981.242	1369			921.199	139			981.242	388			981.242	2203
	981.25	1229			921.206	136			981.25	414			981.25	2238
	981.257	1211			921.214	125			981.257	393			981.257	2134
	981.265	1254			921.221	135			981.265	373			981.265	2154
	981.272	1263			921.228	154			981.272	372			981.272	1984
	981.28	1233			921.235	138			981.28	427			981.28	1882
	981.287	1166			921.243	153			981.287	429			981.287	2151
	981.295	1164			921.25	167			981.295	417			981.295	2285
	981.302	1146			921.257	162			981.302	520			981.302	2100
	981.31	1104			921.265	165			981.31	643			981.31	1836
	981.317	1144			921.272	143			981.317	643			981.317	1881
	981.325	1150			921.279	147			981.325	634			981.325	1994
	981.332	1123			921.286	135			981.332	641			981.332	2193
	981.34	1045			921.294	137			981.34	635			981.34	2345
	981.347	969			921.301	134			981.347	528			981.347	2474
	981.355	1052			921.308	145			981.355	416			981.355	2386
	981.363	1200			921.316	126			981.363	449			981.363	2147
	981.37	1163			921.323	151			981.37	445			981.37	2043
	981.378	963			921.33	134			981.378	478			981.378	2205
	981.385	776			921.337	137			981.385	515			981.385	2334
	981.393	652			921.345	183			981.393	588			981.393	2272
	981.4	653			921.352	159			981.4	758			981.4	2202
	981.408	819			921.359	136			981.408	752			981.408	2064
	981.415	1049			921.367	123			981.415	756			981.415	2157
	981.423	1293			921.374	114			981.423	721			981.423	2280
	981.43	1461			921.381	147			981.43	600			981.43	2439
	981.438	1574			921.388	187			981.438	535			981.438	2586
	981.445	1634			921.396	132			981.445	573			981.445	2593
	981.453	1547			921.403	101			981.453	700			981.453	2358
	981.46	1411			921.41	192			981.46	694			981.46	2215
	981.468	1301			921.417	180			981.468	670			981.468	2476
	981.475	1168			921.425	160			981.475	592			981.475	2741
	981.483	996			921.432	157			981.483	457			981.483	2956
	981.49	850			921.439	204			981.49	364			981.49	3011
	981.498	871			921.447	240			981.498	411			981.498	2733
	981.505	1075			921.454	275			981.505	572			981.505	2505
	981.513	1343			921.461	260			981.513	668			981.513	2284
	981.52	1519			921.468	227			981.52	610			981.52	2108
	981.528	1476			921.476	224			981.528	463			981.528	2162
	981.535	1362			921.483	183			981.535	432			981.535	2360
	981.543	1262			921.49	180			981.543	521			981.543	2388
	981.55	1285			921.498	210			981.55	624			981.55	2433
	981.558	1301			921.505	199			981.558	661			981.558	2456
	981.565	1145			921.512	207			981.565	542			981.565	2650
	981.573	1041			921.519	177			981.573	516			981.573	2942
	981.58	987			921.527	175			981.58	606			981.58	3133
	981.588	895			921.534	170			981.588	557			981.588	3202
	981.595	966			921.541	222			981.595	415			981.595	3006
	981.603	1121			921.548	259			981.603	397			981.603	2846
	981.61	1244			921.556	219			981.61	442			981.61	2948
	981.618	1379			921.563	147			981.618	488			981.618	3001
	981.625	1362			921.57	124			981.625	471			981.625	2923
	981.633	1541			921.578	117			981.633	370			981.633	3076
	981.64	1765			921.585	132			981.64	407			981.64	3301
	981.648	1906			921.592	161			981.648	499			981.648	3245
	981.656	1752			921.599	140			981.656	586			981.656	3010
	981.663	1666			921.607	168			981.663	558			981.663	2926
	981.671	1827			921.614	166			981.671	585			981.671	2848
	981.678	1875			921.621	260			981.678	720			981.678	2917
	981.686	1678			921.629	243			981.686	738			981.686	2856
	981.693	1609			921.636	199			981.693	689			981.693	2592
	981.701	1437			921.643	159			981.701	687			981.701	2544
	981.708	1397			921.65	152			981.708	603			981.708	2729
	981.716	1594			921.658	152			981.716	476			981.716	2852
	981.723	1569			921.665	135			981.723	461			981.723	3059
	981.731	1497			921.672	123			981.731	406			981.731	3029
	981.738	1356			921.68	117			981.738	468			981.738	2883
	981.746	1322			921.687	126			981.746	455			981.746	2896
	981.753	1373			921.694	142			981.753	503			981.753	3102
	981.761	1324			921.701	156			981.761	424			981.761	3185
	981.768	1181			921.709	113			981.768	455			981.768	3033
	981.776	1321			921.716	116			981.776	423			981.776	2925
	981.783	1470			921.723	135			981.783	367			981.783	2816
	981.791	1535			921.73	136			981.791	369			981.791	2722
	981.798	1551			921.738	146			981.798	381			981.798	2702
	981.806	1469			921.745	129			981.806	379			981.806	2994
	981.813	1439			921.752	145			981.813	385			981.813	3252
	981.821	1509			921.76	137			981.821	445			981.821	3384
	981.828	1569			921.767	155			981.828	428			981.828	3323
	981.836	1594			921.774	211			981.836	382			981.836	3107
	981.843	1663			921.781	226			981.843	377			981.843	2901
	981.851	1703			921.789	188			981.851	367			981.851	2973
	981.858	1860			921.796	167			981.858	404			981.858	3140
	981.866	1993			921.803	138			981.866	565			981.866	2901
	981.873	2040			921.811	149			981.873	657			981.873	2537
	981.881	2019			921.818	174			981.881	609			981.881	2598
	981.888	1909			921.825	157			981.888	502			981.888	2933
	981.896	1788			921.832	148			981.896	420			981.896	3262
	981.903	1897			921.84	132			981.903	401			981.903	3211
	981.911	1820			921.847	142			981.911	407			981.911	2941
	981.919	1665			921.854	136			981.919	404			981.919	2691
	981.926	1457			921.862	148			981.926	427			981.926	2940
	981.934	1425			921.869	144			981.934	376			981.934	3507
	981.941	1756			921.876	157			981.941	291			981.941	4020
	981.949	1921			921.883	205			981.949	297			981.949	4117
	981.956	1841			921.891	220			981.956	348			981.956	3838
	981.964	1789			921.898	166			981.964	427			981.964	3397
	981.971	1725			921.905	140			981.971	465			981.971	3126
	981.979	1635			921.913	150			981.979	410			981.979	3055
	981.986	1574			921.92	159			981.986	324			981.986	2934
	981.994	1470			921.927	144			981.994	348			981.994	2738
	982.001	1532			921.934	145			982.001	341			982.001	2438
	982.009	1473			921.942	149			982.009	396			982.009	2254
	982.016	1390			921.949	145			982.016	449			982.016	2253
	982.024	1473			921.956	126			982.024	495			982.024	2307
	982.031	1438			921.963	150			982.031	544			982.031	2367
	982.039	1344			921.971	170			982.039	549			982.039	2597
	982.046	1326			921.978	257			982.046	442			982.046	2944
	982.054	1468			921.985	281			982.054	324			982.054	3088
	982.061	1473			921.993	240			982.061	350			982.061	2819
	982.069	1351			922	191			982.069	435			982.069	2466
	982.076	1333			922.007	174			982.076	458			982.076	2428
	982.084	1483			922.014	173			982.084	317			982.084	2596
	982.091	1449			922.022	185			982.091	264			982.091	2909
	982.099	1326			922.029	210			982.099	280			982.099	3046
	982.106	1398			922.036	136			982.106	268			982.106	2605
	982.114	1494			922.044	145			982.114	288			982.114	2261
	982.121	1422			922.051	118			982.121	438			982.121	2291
	982.129	1368			922.058	144			982.129	543			982.129	2515
	982.136	1471			922.065	168			982.136	418			982.136	2694
	982.144	1406			922.073	213			982.144	345			982.144	2731
	982.151	1271			922.08	219			982.151	418			982.151	2595
	982.159	1249			922.087	198			982.159	491			982.159	2315
	982.167	1424			922.095	160			982.167	494			982.167	2203
	982.174	1432			922.102	141			982.174	415			982.174	2349
	982.182	1300			922.109	143			982.182	422			982.182	2404
	982.189	1350			922.116	122			982.189	474			982.189	2329
	982.197	1442			922.124	109			982.197	558			982.197	2215
	982.204	1420			922.131	134			982.204	571			982.204	2218
	982.212	1232			922.138	163			982.212	574			982.212	2273
	982.219	1049			922.146	201			982.219	490			982.219	2363
	982.227	1116			922.153	244			982.227	424			982.227	2391
	982.234	1063			922.16	248			982.234	468			982.234	2499
	982.242	1055			922.167	172			982.242	528			982.242	2686
	982.249	1055			922.175	130			982.249	568			982.249	2733
	982.257	1161			922.182	117			982.257	539			982.257	2593
	982.264	1267			922.189	113			982.264	507			982.264	2464
	982.272	1201			922.196	146			982.272	585			982.272	2348
	982.279	1064			922.204	130			982.279	614			982.279	2566
	982.287	1078			922.211	153			982.287	627			982.287	2892
	982.294	1109			922.218	203			982.294	586			982.294	2790
	982.302	1274			922.226	226			982.302	533			982.302	2416
	982.309	1555			922.233	180			982.309	566			982.309	1997
	982.317	1392			922.24	142			982.317	616			982.317	1787
	982.324	1129			922.247	143			982.324	646			982.324	1817
	982.332	1043			922.255	172			982.332	678			982.332	2035
	982.339	1027			922.262	141			982.339	781			982.339	2252
	982.347	920			922.269	134			982.347	782			982.347	2350
	982.354	1001			922.277	108			982.354	651			982.354	2390
	982.362	1133			922.284	131			982.362	563			982.362	2327
	982.369	1007			922.291	153			982.369	628			982.369	2219
	982.377	946			922.298	123			982.377	691			982.377	2274
	982.384	982			922.306	126			982.384	710			982.384	2441
	982.392	1065			922.313	192			982.392	665			982.392	2490
	982.4	1287			922.32	155			982.4	683			982.4	2495
	982.407	1402			922.328	180			982.407	761			982.407	2362
	982.415	1225			922.335	164			982.415	824			982.415	2295
	982.422	955			922.342	162			982.422	770			982.422	2078
	982.43	843			922.349	142			982.43	660			982.43	1929
	982.437	1047			922.357	162			982.437	653			982.437	2078
	982.445	1363			922.364	160			982.445	743			982.445	2339
	982.452	1360			922.371	145			982.452	787			982.452	2548
	982.46	1324			922.379	176			982.46	745			982.46	2649
	982.467	1462			922.386	132			982.467	668			982.467	2417
	982.475	1505			922.393	120			982.475	552			982.475	2170
	982.482	1399			922.4	180			982.482	545			982.482	2129
	982.49	1193			922.408	202			982.49	522			982.49	2255
	982.497	1190			922.415	174			982.497	722			982.497	2497
	982.505	1325			922.422	163			982.505	860			982.505	2548
	982.512	1199			922.43	183			982.512	670			982.512	2239
	982.52	1151			922.437	152			982.52	489			982.52	2110
	982.527	1301			922.444	167			982.527	542			982.527	2155
	982.535	1406			922.451	152			982.535	587			982.535	2192
	982.542	1331			922.459	166			982.542	580			982.542	2336
	982.55	1175			922.466	125			982.55	679			982.55	2747
	982.557	1190			922.473	134			982.557	797			982.557	2880
	982.565	1374			922.481	188			982.565	832			982.565	3004
	982.572	1540			922.488	196			982.572	787			982.572	3035
	982.58	1679			922.495	204			982.58	756			982.58	2873
	982.587	1885			922.502	213			982.587	645			982.587	2587
	982.595	1861			922.51	167			982.595	518			982.595	2542
	982.602	1781			922.517	161			982.602	474			982.602	2648
	982.61	1835			922.524	201			982.61	354			982.61	2980
	982.618	1817			922.532	217			982.618	281			982.618	3243
	982.625	1791			922.539	181			982.625	329			982.625	3291
	982.633	1862			922.546	176			982.633	432			982.633	3161
	982.64	1991			922.553	198			982.64	498			982.64	3120
	982.648	1877			922.561	251			982.648	518			982.648	3169
	982.655	1700			922.568	294			982.655	584			982.655	3138
	982.663	1585			922.575	275			982.663	572			982.663	2948
	982.67	1498			922.582	265			982.67	487			982.67	2912
	982.678	1580			922.59	219			982.678	534			982.678	2983
	982.685	1897			922.597	183			982.685	571			982.685	3012
	982.693	2117			922.604	173			982.693	485			982.693	3089
	982.7	2134			922.612	144			982.7	488			982.7	3357
	982.708	2225			922.619	171			982.708	532			982.708	3773
	982.715	2256			922.626	251			982.715	472			982.715	3949
	982.723	2273			922.633	359			982.723	432			982.723	3868
	982.73	2342			922.641	359			982.73	416			982.73	3526
	982.738	2260			922.648	287			982.738	327			982.738	3364
	982.745	2003			922.655	181			982.745	371			982.745	3458
	982.753	1975			922.663	141			982.753	442			982.753	3527
	982.76	2197			922.67	133			982.76	495			982.76	3417
	982.768	2229			922.677	131			982.768	530			982.768	3240
	982.775	2150			922.684	133			982.775	518			982.775	3196
	982.783	1987			922.692	176			982.783	516			982.783	3271
	982.79	1904			922.699	158			982.79	485			982.79	3546
	982.798	1986			922.706	152			982.798	432			982.798	3687
	982.805	1994			922.714	128			982.805	354			982.805	3690
	982.813	1803			922.721	124			982.813	445			982.813	3296
	982.821	1617			922.728	130			982.821	420			982.821	3091
	982.828	1704			922.735	119			982.828	320			982.828	3440
	982.836	1790			922.743	126			982.836	301			982.836	3675
	982.843	1849			922.75	171			982.843	334			982.843	3726
	982.851	1944			922.757	187			982.851	351			982.851	3917
	982.858	1906			922.765	131			982.858	442			982.858	3918
	982.866	1850			922.772	134			982.866	432			982.866	3583
	982.873	1898			922.779	168			982.873	482			982.873	3275
	982.881	1889			922.786	153			982.881	570			982.881	3147
	982.888	1844			922.794	160			982.888	562			982.888	2883
	982.896	1611			922.801	137			982.896	476			982.896	2492
	982.903	1520			922.808	146			982.903	343			982.903	2250
	982.911	1616			922.816	202			982.911	286			982.911	2137
	982.918	1782			922.823	234			982.918	250			982.918	2336
	982.926	1803			922.83	216			982.926	241			982.926	2739
	982.933	1992			922.837	215			982.933	229			982.933	2852
	982.941	2172			922.845	188			982.941	284			982.941	2721
	982.948	2087			922.852	146			982.948	349			982.948	2823
	982.956	1999			922.859	134			982.956	329			982.956	3061
	982.963	1868			922.867	157			982.963	210			982.963	3051
	982.971	1615			922.874	171			982.971	252			982.971	2898
	982.978	1528			922.881	151			982.978	273			982.978	2689
	982.986	1548			922.888	163			982.986	251			982.986	2631
	982.993	1517			922.896	136			982.993	294			982.993	2714
	983.001	1649			922.903	169			983.001	283			983.001	2782
	983.008	1918			922.91	207			983.008	261			983.008	2845
	983.016	1848			922.918	170			983.016	275			983.016	2792
	983.024	1540			922.925	123			983.024	304			983.024	2524
	983.031	1468			922.932	128			983.031	341			983.031	2357
	983.039	1614			922.939	145			983.039	419			983.039	2285
	983.046	1707			922.947	177			983.046	482			983.046	2145
	983.054	1777			922.954	188			983.054	491			983.054	2122
	983.061	1777			922.961	208			983.061	479			983.061	2252
	983.069	1660			922.969	204			983.069	487			983.069	2518
	983.076	1615			922.976	168			983.076	433			983.076	2617
	983.084	1569			922.983	151			983.084	442			983.084	2738
	983.091	1631			922.99	179			983.091	384			983.091	2593
	983.099	1716			922.998	165			983.099	323			983.099	2386
	983.106	1643			923.005	145			983.106	387			983.106	2469
	983.114	1502			923.012	150			983.114	410			983.114	2584
	983.121	1384			923.02	141			983.121	396			983.121	2608
	983.129	1411			923.027	143			983.129	444			983.129	2606
	983.136	1527			923.034	130			983.136	461			983.136	2310
	983.144	1430			923.041	150			983.144	378			983.144	2227
	983.151	1169			923.049	166			983.151	366			983.151	2130
	983.159	935			923.056	211			983.159	348			983.159	1846
	983.166	803			923.063	246			983.166	291			983.166	1595
	983.174	909			923.071	229			983.174	265			983.174	1643
	983.181	1164			923.078	188			983.181	264			983.181	1705
	983.189	1126			923.085	152			983.189	254			983.189	1775
	983.196	915			923.092	163			983.196	254			983.196	1857
	983.204	984			923.1	180			983.204	266			983.204	1895
	983.211	1082			923.107	176			983.211	341			983.211	1891
	983.219	1220			923.114	110			983.219	382			983.219	2169
	983.227	1369			923.122	109			983.227	335			983.227	2667
	983.234	1439			923.129	128			983.234	261			983.234	2984
	983.242	1433			923.136	140			983.242	272			983.242	2900
	983.249	1377			923.143	160			983.249	311			983.249	2824
	983.257	1209			923.151	190			983.257	392			983.257	2701
	983.264	1159			923.158	203			983.264	370			983.264	2473
	983.272	1229			923.165	224			983.272	343			983.272	2326
	983.279	1212			923.173	161			983.279	414			983.279	2371
	983.287	1208			923.18	152			983.287	381			983.287	2225
	983.294	1402			923.187	153			983.294	298			983.294	2010
	983.302	1396			923.194	154			983.302	185			983.302	2040
	983.309	1189			923.202	189			983.309	172			983.309	2083
	983.317	1164			923.209	247			983.317	233			983.317	2039
	983.324	1207			923.216	230			983.324	303			983.324	2071
	983.332	1220			923.224	151			983.332	491			983.332	2251
	983.339	1106			923.231	144			983.339	648			983.339	2472
	983.347	1047			923.238	146			983.347	759			983.347	2514
	983.354	1147			923.245	107			983.354	647			983.354	2204
	983.362	1242			923.253	103			983.362	522			983.362	1736
	983.369	1197			923.26	135			983.369	562			983.369	1691
	983.377	990			923.267	114			983.377	630			983.377	1857
	983.384	996			923.275	129			983.384	629			983.384	1759
	983.392	1079			923.282	145			983.392	560			983.392	1691
	983.399	1076			923.289	156			983.399	590			983.399	1929
	983.407	999			923.296	129			983.407	588			983.407	2081
	983.415	1014			923.304	146			983.415	648			983.415	2002
	983.422	1128			923.311	159			983.422	701			983.422	2219
	983.43	1113			923.318	171			983.43	575			983.43	2510
	983.437	1035			923.326	190			983.437	526			983.437	2494
	983.445	889			923.333	162			983.445	626			983.445	2435
	983.452	921			923.34	163			983.452	664			983.452	2474
	983.46	1009			923.347	136			983.46	637			983.46	2655
	983.467	1176			923.355	107			983.467	553			983.467	2663
	983.475	1299			923.362	132			983.475	655			983.475	2618
	983.482	1329			923.369	157			983.482	758			983.482	2716
	983.49	1231			923.377	175			983.49	792			983.49	2680
	983.497	1078			923.384	141			983.497	695			983.497	2359
	983.505	1025			923.391	100			983.505	659			983.505	2275
	983.512	1012			923.398	105			983.512	697			983.512	2390
	983.52	1070			923.406	115			983.52	627			983.52	2464
	983.527	1202			923.413	126			983.527	557			983.527	2246
	983.535	1286			923.42	183			983.535	542			983.535	2028
	983.542	1262			923.428	183			983.542	563			983.542	2063
	983.55	1197			923.435	178			983.55	609			983.55	2406
	983.557	1035			923.442	168			983.557	589			983.557	2679
	983.565	959			923.449	124			983.565	478			983.565	2821
	983.572	997			923.457	114			983.572	413			983.572	2782
	983.58	1044			923.464	146			983.58	439			983.58	2618
	983.588	1090			923.471	142			983.588	374			983.588	2450
	983.595	1334			923.479	138			983.595	418			983.595	2393
	983.603	1532			923.486	129			983.603	483			983.603	2373
	983.61	1469			923.493	136			983.61	517			983.61	2485
	983.618	1577			923.5	164			983.618	406			983.618	2726
	983.625	1830			923.508	177			983.625	299			983.625	3059
	983.633	1994			923.515	147			983.633	290			983.633	3291
	983.64	2007			923.522	121			983.64	393			983.64	3043
	983.648	1939			923.53	105			983.648	582			983.648	2755
	983.655	1734			923.537	127			983.655	707			983.655	2678
	983.663	1499			923.544	154			983.663	649			983.663	2628
	983.67	1460			923.551	189			983.67	432			983.67	2339
	983.678	1682			923.559	177			983.678	311			983.678	2215
	983.685	1771			923.566	163			983.685	291			983.685	2313
	983.693	1735			923.573	174			983.693	329			983.693	2588
	983.7	1561			923.581	199			983.7	405			983.7	2868
	983.708	1564			923.588	259			983.708	420			983.708	3034
	983.715	1705			923.595	254			983.715	448			983.715	2901
	983.723	1796			923.603	233			983.723	469			983.723	2794
	983.73	1928			923.61	208			983.73	415			983.73	2907
	983.738	2171			923.617	163			983.738	348			983.738	2953
	983.745	2077			923.624	133			983.745	360			983.745	2883
	983.753	1921			923.632	145			983.753	542			983.753	2709
	983.761	2028			923.639	125			983.761	691			983.761	2636
	983.768	2202			923.646	135			983.768	653			983.768	2709
	983.776	2130			923.654	131			983.776	615			983.776	2905
	983.783	1909			923.661	153			983.783	643			983.783	3138
	983.791	1950			923.668	177			983.791	613			983.791	3051
	983.798	2038			923.675	169			983.798	465			983.798	2662
	983.806	1812			923.683	187			983.806	436			983.806	2529
	983.813	1564			923.69	151			983.813	420			983.813	2603
	983.821	1575			923.697	154			983.821	290			983.821	2734
	983.828	1633			923.705	174			983.828	298			983.828	2912
	983.836	1605			923.712	197			983.836	351			983.836	3042
	983.843	1758			923.719	215			983.843	404			983.843	3055
	983.851	2102			923.726	176			983.851	432			983.851	3087
	983.858	2213			923.734	194			983.858	395			983.858	3199
	983.866	1917			923.741	205			983.866	340			983.866	3324
	983.873	1633			923.748	166			983.873	398			983.873	3260
	983.881	1410			923.756	178			983.881	314			983.881	2975
	983.888	1354			923.763	189			983.888	296			983.888	2575
	983.896	1491			923.77	157			983.896	383			983.896	2321
	983.903	1700			923.777	128			983.903	474			983.903	2372
	983.911	1848			923.785	121			983.911	496			983.911	2506
	983.918	1787			923.792	101			983.918	463			983.918	2427
	983.926	1734			923.799	130			983.926	393			983.926	2440
	983.934	1821			923.807	123			983.934	372			983.934	2806
	983.941	1921			923.814	129			983.941	403			983.941	3071
	983.949	1967			923.821	127			983.949	373			983.949	2803
	983.956	2039			923.828	130			983.956	382			983.956	2515
	983.964	1968			923.836	154			983.964	384			983.964	2491
	983.971	1540			923.843	241			983.971	276			983.971	2798
	983.979	1161			923.85	248			983.979	207			983.979	2863
	983.986	1152			923.858	271			983.986	217			983.986	2521
	983.994	1418			923.865	285			983.994	257			983.994	2422
	984.001	1665			923.872	267			984.001	382			984.001	2573
	984.009	1695			923.879	221			984.009	427			984.009	2569
	984.016	1674			923.887	213			984.016	385			984.016	2403
	984.024	1846			923.894	177			984.024	391			984.024	2288
	984.031	1785			923.901	168			984.031	383			984.031	2420
	984.039	1532			923.909	170			984.039	333			984.039	2475
	984.046	1349			923.916	180			984.046	271			984.046	2550
	984.054	1361			923.923	203			984.054	356			984.054	2759
	984.061	1317			923.93	210			984.061	336			984.061	2628
	984.069	1330			923.938	209			984.069	346			984.069	2228
	984.076	1318			923.945	173			984.076	335			984.076	2106
	984.084	1425			923.952	193			984.084	319			984.084	2201
	984.092	1444			923.96	212			984.092	317			984.092	2013
	984.099	1374			923.967	166			984.099	290			984.099	2020
	984.107	1290			923.974	218			984.107	271			984.107	2309
	984.114	1369			923.982	244			984.114	309			984.114	2333
	984.122	1529			923.989	260			984.122	309			984.122	2089
	984.129	1690			923.996	293			984.129	285			984.129	2090
	984.137	1799			924.003	368			984.137	247			984.137	2315
	984.144	1759			924.011	347			984.144	344			984.144	2435
	984.152	1631			924.018	317			984.152	323			984.152	2380
	984.159	1758			924.025	286			984.159	265			984.159	2253
	984.167	1982			924.033	286			984.167	236			984.167	2376
	984.174	1826			924.04	225			984.174	268			984.174	2505
	984.182	1481			924.047	216			984.182	317			984.182	2485
	984.189	1252			924.054	192			984.189	290			984.189	2328
	984.197	1222			924.062	182			984.197	350			984.197	2199
	984.204	1313			924.069	171			984.204	396			984.204	2367
	984.212	1412			924.076	122			984.212	453			984.212	2609
	984.219	1225			924.084	151			984.219	488			984.219	2512
	984.227	1014			924.091	132			984.227	465			984.227	2103
	984.234	892			924.098	112			984.234	405			984.234	1845
	984.242	978			924.105	139			984.242	384			984.242	1995
	984.249	1028			924.113	156			984.249	399			984.249	2081
	984.257	951			924.12	187			984.257	422			984.257	1884
	984.265	1036			924.127	166			984.265	450			984.265	1878
	984.272	1254			924.135	165			984.272	450			984.272	2200
	984.28	1303			924.142	138			984.28	430			984.28	2362
	984.287	1295			924.149	166			984.287	316			984.287	2267
	984.295	1306			924.156	193			984.295	312			984.295	2245
	984.302	1322			924.164	158			984.302	293			984.302	2210
	984.31	1224			924.171	167			984.31	297			984.31	2157
	984.317	1020			924.178	214			984.317	352			984.317	1957
	984.325	1030			924.186	180			984.325	465			984.325	1740
	984.332	1087			924.193	142			984.332	647			984.332	1749
	984.34	973			924.2	108			984.34	696			984.34	1991
	984.347	912			924.207	120			984.347	664			984.347	1926
	984.355	1017			924.215	126			984.355	621			984.355	1785
	984.362	1044			924.222	129			984.362	677			984.362	1765
	984.37	1097			924.229	162			984.37	653			984.37	1768
	984.377	1198			924.237	236			984.377	679			984.377	1946
	984.385	1353			924.244	249			984.385	745			984.385	2304
	984.392	1544			924.251	229			984.392	719			984.392	2409
	984.4	1457			924.259	148			984.4	626			984.4	2252
	984.408	1314			924.266	137			984.408	613			984.408	2190
	984.415	1122			924.273	121			984.415	643			984.415	2122
	984.423	941			924.28	124			984.423	906			984.423	2003
	984.43	818			924.288	114			984.43	1059			984.43	1934
	984.438	894			924.295	105			984.438	918			984.438	2029
	984.445	1096			924.302	146			984.445	794			984.445	2151
	984.453	1234			924.31	116			984.453	813			984.453	2043
	984.46	1170			924.317	136			984.46	855			984.46	1987
	984.468	1167			924.324	136			984.468	882			984.468	2136
	984.475	1266			924.331	136			984.475	763			984.475	2332
	984.483	1386			924.339	110			984.483	677			984.483	2667
	984.49	1504			924.346	128			984.49	618			984.49	2677
	984.498	1483			924.353	148			984.498	648			984.498	2599
	984.505	1305			924.361	140			984.505	643			984.505	2620
	984.513	1131			924.368	193			984.513	579			984.513	2805
	984.52	1152			924.375	211			984.52	578			984.52	2809
	984.528	1285			924.382	219			984.528	641			984.528	2534
	984.535	1401			924.39	147			984.535	640			984.535	2422
	984.543	1380			924.397	133			984.543	607			984.543	2523
	984.55	1175			924.404	136			984.55	694			984.55	2442
	984.558	1046			924.412	157			984.558	579			984.558	2212
	984.566	937			924.419	138			984.566	592			984.566	2215
	984.573	980			924.426	128			984.573	672			984.573	2492
	984.581	1180			924.434	154			984.581	713			984.581	2815
	984.588	1485			924.441	175			984.588	645			984.588	2932
	984.596	1780			924.448	111			984.596	548			984.596	3068
	984.603	1851			924.455	97			984.603	536			984.603	2994
	984.611	1829			924.463	126			984.611	621			984.611	2810
	984.618	1627			924.47	136			984.618	680			984.618	2836
	984.626	1514			924.477	156			984.626	595			984.626	2913
	984.633	1508			924.485	167			984.633	587			984.633	2833
	984.641	1568			924.492	137			984.641	559			984.641	2641
	984.648	1667			924.499	144			984.648	509			984.648	2723
	984.656	1627			924.506	146			984.656	428			984.656	3082
	984.663	1555			924.514	145			984.663	460			984.663	3179
	984.671	1669			924.521	140			984.671	494			984.671	3056
	984.678	1935			924.528	160			984.678	485			984.678	3125
	984.686	2076			924.536	161			984.686	531			984.686	3275
	984.693	1982			924.543	152			984.693	509			984.693	3109
	984.701	1974			924.55	147			984.701	450			984.701	3095
	984.709	2078			924.557	163			984.709	414			984.709	3280
	984.716	2253			924.565	142			984.716	392			984.716	3345
	984.724	2278			924.572	189			984.724	367			984.724	3067
	984.731	2025			924.579	199			984.731	352			984.731	2782
	984.739	1725			924.587	184			984.739	381			984.739	2960
	984.746	1508			924.594	199			984.746	378			984.746	3230
	984.754	1458			924.601	191			984.754	444			984.754	3170
	984.761	1680			924.609	206			984.761	512			984.761	2994
	984.769	2081			924.616	186			984.769	526			984.769	2849
	984.776	2251			924.623	230			984.776	484			984.776	2652
	984.784	2249			924.63	231			984.784	464			984.784	2590
	984.791	2163			924.638	185			984.791	457			984.791	2789
	984.799	2077			924.645	162			984.799	595			984.799	3033
	984.806	1925			924.652	175			984.806	615			984.806	3070
	984.814	1886			924.66	206			984.814	488			984.814	3300
	984.821	2045			924.667	186			984.821	392			984.821	3569
	984.829	2229			924.674	174			984.829	337			984.829	3401
	984.836	2050			924.681	187			984.836	328			984.836	3048
	984.844	1831			924.689	187			984.844	348			984.844	2775
	984.851	1950			924.696	175			984.851	374			984.851	2662
	984.859	2187			924.703	181			984.859	368			984.859	2633
	984.867	2143			924.711	196			984.867	400			984.867	2531
	984.874	1982			924.718	192			984.874	427			984.874	2489
	984.882	1907			924.725	174			984.882	378			984.882	2666
	984.889	1877			924.732	183			984.889	475			984.889	2937
	984.897	1804			924.74	188			984.897	471			984.897	3106
	984.904	1889			924.747	207			984.904	447			984.904	3155
	984.912	1885			924.754	266			984.912	475			984.912	2920
	984.919	1773			924.762	293			984.919	529			984.919	2652
	984.927	1795			924.769	326			984.927	485			984.927	2614
	984.934	1696			924.776	321			984.934	371			984.934	2770
	984.942	1510			924.784	245			984.942	330			984.942	3022
	984.949	1432			924.791	179			984.949	326			984.949	3314
	984.957	1546			924.798	190			984.957	382			984.957	3191
	984.964	1765			924.805	142			984.964	388			984.964	2951
	984.972	1955			924.813	136			984.972	388			984.972	2884
	984.979	2111			924.82	145			984.979	394			984.979	2893
	984.987	2172			924.827	189			984.987	419			984.987	2892
	984.994	1986			924.835	262			984.994	415			984.994	2690
	985.002	1649			924.842	322			985.002	432			985.002	2399
	985.01	1417			924.849	293			985.01	392			985.01	2209
	985.017	1279			924.856	238			985.017	381			985.017	2294
	985.025	1166			924.864	246			985.025	416			985.025	2543
	985.032	1296			924.871	234			985.032	466			985.032	2637
	985.04	1541			924.878	209			985.04	447			985.04	2484
	985.047	1841			924.886	185			985.047	405			985.047	2365
	985.055	1918			924.893	151			985.055	289			985.055	2486
	985.062	1804			924.9	121			985.062	217			985.062	2627
	985.07	1821			924.907	132			985.07	218			985.07	2702
	985.077	1792			924.915	159			985.077	228			985.077	2744
	985.085	1618			924.922	145			985.085	301			985.085	2834
	985.092	1647			924.929	118			985.092	376			985.092	2780
	985.1	1674			924.937	95			985.1	349			985.1	2780
	985.107	1642			924.944	146			985.107	314			985.107	2708
	985.115	1660			924.951	238			985.115	278			985.115	2506
	985.122	1733			924.959	273			985.122	290			985.122	2309
	985.13	1517			924.966	203			985.13	353			985.13	2228
	985.138	1277			924.973	145			985.138	398			985.138	2231
	985.145	1215			924.98	132			985.145	382			985.145	2292
	985.153	1199			924.988	154			985.153	300			985.153	2391
	985.16	1150			924.995	129			985.16	295			985.16	2291
	985.168	1198			925.002	145			985.168	370			985.168	2214
	985.175	1414			925.01	167			985.175	392			985.175	2353
	985.183	1613			925.017	223			985.183	318			985.183	2519
	985.19	1468			925.024	209			985.19	371			985.19	2388
	985.198	1247			925.031	167			985.198	344			985.198	2291
	985.205	1185			925.039	118			985.205	401			985.205	2238
	985.213	1224			925.046	111			985.213	446			985.213	2202
	985.22	1435			925.053	191			985.22	434			985.22	2089
	985.228	1451			925.061	215			985.228	348			985.228	1960
	985.235	1350			925.068	237			985.235	383			985.235	2023
	985.243	1340			925.075	213			985.243	435			985.243	2081
	985.25	1223			925.083	180			985.25	372			985.25	2236
	985.258	1130			925.09	146			985.258	326			985.258	2384
	985.265	1260			925.097	175			985.265	393			985.265	2345
	985.273	1591			925.104	200			985.273	381			985.273	2103
	985.281	1777			925.112	168			985.281	269			985.281	2268
	985.288	1735			925.119	114			985.288	296			985.288	2562
	985.296	1654			925.126	98			985.296	351			985.296	2362
	985.303	1498			925.134	110			985.303	406			985.303	2115
	985.311	1308			925.141	132			985.311	442			985.311	2081
	985.318	1157			925.148	117			985.318	461			985.318	2223
	985.326	1195			925.155	168			985.326	457			985.326	2057
	985.333	1310			925.163	146			985.333	537			985.333	1817
	985.341	1467			925.17	161			985.341	652			985.341	1823
	985.348	1340			925.177	151			985.348	708			985.348	2084
	985.356	1063			925.185	111			985.356	626			985.356	2234
	985.363	967			925.192	126			985.363	598			985.363	2280
	985.371	1045			925.199	146			985.371	580			985.371	2241
	985.378	1286			925.207	148			985.378	668			985.378	2096
	985.386	1440			925.214	152			985.386	665			985.386	2083
	985.393	1441			925.221	149			985.393	643			985.393	2187
	985.401	1086			925.228	138			985.401	658			985.401	2324
	985.408	839			925.236	162			985.408	732			985.408	2321
	985.416	763			925.243	147			985.416	755			985.416	2320
	985.424	826			925.25	115			985.424	822			985.424	2414
	985.431	1008			925.258	148			985.431	891			985.431	2518
	985.439	1159			925.265	144			985.439	771			985.439	2611
	985.446	1344			925.272	138			985.446	506			985.446	2715
	985.454	1340			925.279	116			985.454	404			985.454	2618
	985.461	1288			925.287	134			985.461	410			985.461	2305
	985.469	1289			925.294	92			985.469	408			985.469	2307
	985.476	1058			925.301	152			985.476	480			985.476	2467
	985.484	908			925.309	205			985.484	572			985.484	2511
	985.491	1020			925.316	257			985.491	568			985.491	2444
	985.499	1050			925.323	270			985.499	448			985.499	2613
	985.506	1108			925.331	236			985.506	376			985.506	2917
	985.514	1079			925.338	220			985.514	489			985.514	3119
	985.521	997			925.345	168			985.521	546			985.521	3039
	985.529	923			925.352	159			985.529	578			985.529	2597
	985.536	967			925.36	188			985.536	597			985.536	2318
	985.544	1220			925.367	219			985.544	485			985.544	2517
	985.552	1403			925.374	263			985.552	425			985.552	2793
	985.559	1612			925.382	208			985.559	493			985.559	2795
	985.567	1588			925.389	184			985.567	674			985.567	2854
	985.574	1420			925.396	130			985.574	690			985.574	2910
	985.582	1326			925.403	121			985.582	572			985.582	2853
	985.589	1356			925.411	136			985.589	449			985.589	2713
	985.597	1441			925.418	133			985.597	448			985.597	2459
	985.604	1555			925.425	135			985.604	537			985.604	2297
	985.612	1636			925.433	167			985.612	512			985.612	2272
	985.619	1805			925.44	189			985.619	470			985.619	2432
	985.627	1855			925.447	173			985.627	534			985.627	2594
	985.634	1778			925.455	163			985.634	525			985.634	2714
	985.642	1578			925.462	186			985.642	584			985.642	2849
	985.649	1465			925.469	189			985.649	580			985.649	3075
	985.657	1501			925.476	199			985.657	513			985.657	3246
	985.664	1441			925.484	177			985.664	527			985.664	3141
	985.672	1437			925.491	138			985.672	558			985.672	3015
	985.68	1478			925.498	152			985.68	517			985.68	2895
	985.687	1671			925.506	170			985.687	473			985.687	2778
	985.695	1904			925.513	150			985.695	502			985.695	2811
	985.702	1892			925.52	150			985.702	590			985.702	2970
	985.71	1646			925.528	126			985.71	534			985.71	2986
	985.717	1734			925.535	156			985.717	460			985.717	2801
	985.725	1959			925.542	186			985.725	482			985.725	3010
	985.732	1896			925.549	160			985.732	534			985.732	3376
	985.74	1721			925.557	120			985.74	487			985.74	3466
	985.747	1657			925.564	125			985.747	449			985.747	3265
	985.755	1574			925.571	95			985.755	424			985.755	2796
	985.762	1563			925.579	126			985.762	431			985.762	2718
	985.77	1639			925.586	123			985.77	385			985.77	2933
	985.777	1729			925.593	140			985.777	411			985.777	3234
	985.785	1918			925.6	129			985.785	379			985.785	3333
	985.792	2228			925.608	119			985.792	408			985.792	3297
	985.8	2269			925.615	126			985.8	461			985.8	3215
	985.808	2107			925.622	167			985.808	440			985.808	3157
	985.815	1903			925.63	121			985.815	308			985.815	3153
	985.823	1844			925.637	124			985.823	308			985.823	3311
	985.83	1747			925.644	110			985.83	350			985.83	3658
	985.838	1612			925.652	124			985.838	360			985.838	3558
	985.845	1357			925.659	123			985.845	295			985.845	3128
	985.853	1431			925.666	122			985.853	326			985.853	3026
	985.86	1591			925.673	184			985.86	364			985.86	2948
	985.868	1707			925.681	231			985.868	352			985.868	2736
	985.875	1590			925.688	225			985.875	371			985.875	2621
	985.883	1495			925.695	184			985.883	357			985.883	2601
	985.89	1513			925.703	188			985.89	364			985.89	2758
	985.898	1541			925.71	154			985.898	362			985.898	3082
	985.905	1623			925.717	179			985.905	331			985.905	3349
	985.913	1731			925.724	184			985.913	420			985.913	3451
	985.92	1721			925.732	164			985.92	391			985.92	3332
	985.928	1543			925.739	194			985.928	368			985.928	3072
	985.936	1532			925.746	169			985.936	355			985.936	3024
	985.943	1714			925.754	131			985.943	363			985.943	3347
	985.951	1893			925.761	166			985.951	330			985.951	3641
	985.958	1725			925.768	175			985.958	370			985.958	3709
	985.966	1661			925.776	210			985.966	421			985.966	3541
	985.973	1745			925.783	287			985.973	493			985.973	3374
	985.981	1706			925.79	252			985.981	489			985.981	3253
	985.988	1648			925.797	234			985.988	447			985.988	3009
	985.996	1629			925.805	232			985.996	431			985.996	2945
	986.003	1638			925.812	255			986.003	430			986.003	2901
	986.011	1784			925.819	309			986.011	371			986.011	2548
	986.018	1896			925.827	317			986.018	395			986.018	2299
	986.026	1743			925.834	234			986.026	487			986.026	2425
	986.033	1477			925.841	176			986.033	573			986.033	2569
	986.041	1342			925.849	194			986.041	582			986.041	2478
	986.048	1562			925.856	224			986.048	435			986.048	2486
	986.056	1815			925.863	276			986.056	373			986.056	2670
	986.064	1711			925.87	286			986.064	395			986.064	2864
	986.071	1476			925.878	262			986.071	385			986.071	2871
	986.079	1425			925.885	196			986.079	443			986.079	2820
	986.086	1437			925.892	202			986.086	466			986.086	2866
	986.094	1453			925.9	299			986.094	417			986.094	3052
	986.101	1413			925.907	345			986.101	394			986.101	3075
	986.109	1314			925.914	379			986.109	411			986.109	2756
	986.116	1360			925.921	313			986.116	295			986.116	2601
	986.124	1355			925.929	327			986.124	241			986.124	2669
	986.131	1309			925.936	315			986.131	303			986.131	2749
	986.139	1592			925.943	329			986.139	339			986.139	2731
	986.146	1797			925.951	300			986.146	390			986.146	2959
	986.154	1729			925.958	271			986.154	420			986.154	2999
	986.161	1643			925.965	306			986.161	433			986.161	2871
	986.169	1855			925.973	308			986.169	494			986.169	2595
	986.177	1960			925.98	243			986.177	517			986.177	2414
	986.184	1866			925.987	199			986.184	483			986.184	2472
	986.192	1629			925.994	193			986.192	413			986.192	2417
	986.199	1537			926.002	200			986.199	339			986.199	2459
	986.207	1523			926.009	233			986.207	412			986.207	2634
	986.214	1587			926.016	233			986.214	421			986.214	2741
	986.222	1626			926.024	145			986.222	455			986.222	2810
	986.229	1578			926.031	159			986.229	436			986.229	2932
	986.237	1399			926.038	211			986.237	401			986.237	2697
	986.244	1365			926.046	218			986.244	358			986.244	2259
	986.252	1426			926.053	162			986.252	430			986.252	2046
	986.259	1378			926.06	134			986.259	388			986.259	2123
	986.267	1251			926.067	164			986.267	412			986.267	2012
	986.274	1281			926.075	205			986.274	432			986.274	1849
	986.282	1287			926.082	223			986.282	545			986.282	1984
	986.289	1309			926.089	221			986.289	564			986.289	2279
	986.297	1408			926.097	158			986.297	426			986.297	2650
	986.305	1249			926.104	165			986.305	421			986.305	2856
	986.312	1177			926.111	156			986.312	429			986.312	2621
	986.32	1263			926.119	205			986.32	385			986.32	2605
	986.327	1415			926.126	196			986.327	419			986.327	2654
	986.335	1406			926.133	199			986.335	506			986.335	2231
	986.342	1337			926.14	192			986.342	683			986.342	1737
	986.35	1351			926.148	190			986.35	775			986.35	1786
	986.357	1326			926.155	162			986.357	750			986.357	2242
	986.365	1168			926.162	133			986.365	722			986.365	2465
	986.372	1031			926.17	106			986.372	704			986.372	2276
	986.38	1067			926.177	85			986.38	626			986.38	2071
	986.387	1125			926.184	154			986.387	546			986.387	2109
	986.395	1167			926.192	167			986.395	537			986.395	2352
	986.402	1111			926.199	177			986.402	485			986.402	2362
	986.41	1130			926.206	155			986.41	435			986.41	2294
	986.418	1167			926.213	151			986.418	445			986.418	2457
	986.425	1191			926.221	185			986.425	478			986.425	2736
	986.433	1008			926.228	190			986.433	449			986.433	2710
	986.44	889			926.235	164			986.44	470			986.44	2490
	986.448	788			926.243	149			986.448	535			986.448	2205
	986.455	771			926.25	134			986.455	500			986.455	2127
	986.463	837			926.257	155			986.463	617			986.463	2278
	986.47	897			926.264	175			986.47	872			986.47	2440
	986.478	1027			926.272	176			986.478	926			986.478	2394
	986.485	1170			926.279	163			986.485	732			986.485	2243
	986.493	1280			926.286	187			986.493	666			986.493	2175
	986.5	1287			926.294	188			986.5	597			986.5	2208
	986.508	1301			926.301	214			986.508	470			986.508	2379
	986.515	1195			926.308	185			986.515	430			986.515	2746
	986.523	1251			926.316	118			986.523	469			986.523	3115
	986.531	1411			926.323	136			986.531	495			986.531	3035
	986.538	1681			926.33	145			986.538	567			986.538	2747
	986.546	1871			926.337	131			986.546	659			986.546	2548
	986.553	1796			926.345	121			986.553	713			986.553	2452
	986.561	1613			926.352	135			986.561	684			986.561	2586
	986.568	1441			926.359	129			986.568	548			986.568	2738
	986.576	1319			926.367	140			986.576	354			986.576	2646
	986.583	1555			926.374	152			986.583	337			986.583	2642
	986.591	1756			926.381	150			986.591	413			986.591	2700
	986.598	1673			926.389	120			986.598	496			986.598	2609
	986.606	1507			926.396	131			986.606	537			986.606	2401
	986.613	1339			926.403	107			986.613	471			986.613	2586
	986.621	1288			926.41	111			986.621	427			986.621	2922
	986.628	1345			926.418	137			986.628	453			986.628	2819
	986.636	1548			926.425	170			986.636	410			986.636	2865
	986.644	1723			926.432	167			986.644	404			986.644	3103
	986.651	1825			926.44	110			986.651	415			986.651	3266
	986.659	1735			926.447	148			986.659	388			986.659	3199
	986.666	1633			926.454	168			986.666	413			986.666	2975
	986.674	1638			926.462	135			986.674	411			986.674	2835
	986.681	1724			926.469	136			986.681	541			986.681	3068
	986.689	1794			926.476	147			986.689	536			986.689	3309
	986.696	1679			926.483	209			986.696	551			986.696	3317
	986.704	1438			926.491	254			986.704	596			986.704	3294
	986.711	1522			926.498	215			986.711	622			986.711	3080
	986.719	1564			926.505	235			986.719	663			986.719	3048
	986.726	1448			926.513	181			986.726	638			986.726	3215
	986.734	1373			926.52	150			986.734	602			986.734	3242
	986.741	1351			926.527	158			986.741	655			986.741	3005
	986.749	1519			926.535	193			986.749	599			986.749	2751
	986.757	1701			926.542	178			986.757	521			986.757	2784
	986.764	1822			926.549	192			986.764	456			986.764	2992
	986.772	1838			926.556	178			986.772	478			986.772	3002
	986.779	1755			926.564	171			986.779	400			986.779	2685
	986.787	1616			926.571	148			986.787	338			986.787	2517
	986.794	1301			926.578	162			986.794	337			986.794	2691
	986.802	1231			926.586	148			986.802	381			986.802	2915
	986.809	1351			926.593	116			986.809	356			986.809	3173
	986.817	1359			926.6	143			986.817	289			986.817	3300
	986.824	1347			926.608	199			986.824	271			986.824	3334
	986.832	1412			926.615	166			986.832	334			986.832	2927
	986.839	1566			926.622	137			986.839	531			986.839	2559
	986.847	1685			926.629	137			986.847	529			986.847	2539
	986.854	1724			926.637	162			986.854	446			986.854	2714
	986.862	1620			926.644	194			986.862	375			986.862	2827
	986.87	1518			926.651	190			986.87	304			986.87	2798
	986.877	1762			926.659	232			986.877	248			986.877	2680
	986.885	2070			926.666	242			986.885	307			986.885	2801
	986.892	2229			926.673	244			986.892	385			986.892	3058
	986.9	2186			926.681	245			986.9	525			986.9	3232
	986.907	2014			926.688	208			986.907	489			986.907	3304
	986.915	1949			926.695	253			986.915	467			986.915	3351
	986.922	1932			926.702	258			986.922	405			986.922	3106
	986.93	1885			926.71	264			986.93	340			986.93	2948
	986.937	1854			926.717	231			986.937	313			986.937	2979
	986.945	1855			926.724	223			986.945	401			986.945	3176
	986.952	1765			926.732	186			986.952	525			986.952	3335
	986.96	1447			926.739	177			986.96	632			986.96	3589
	986.967	1438			926.746	173			986.967	620			986.967	3484
	986.975	1635			926.754	190			986.975	546			986.975	3085
	986.983	1804			926.761	202			986.983	426			986.983	2839
	986.99	2031			926.768	162			986.99	350			986.99	2634
	986.998	2282			926.775	219			986.998	365			986.998	2583
	987.005	2119			926.783	262			987.005	405			987.005	2871
	987.013	1682			926.79	318			987.013	460			987.013	3115
	987.02	1387			926.797	334			987.02	395			987.02	3410
	987.028	1358			926.805	317			987.028	268			987.028	3385
	987.035	1442			926.812	245			987.035	207			987.035	3161
	987.043	1500			926.819	187			987.043	176			987.043	3100
	987.05	1473			926.827	242			987.05	238			987.05	2977
	987.058	1487			926.834	279			987.058	254			987.058	2869
	987.065	1511			926.841	301			987.065	325			987.065	2840
	987.073	1488			926.848	214			987.073	399			987.073	2740
	987.08	1520			926.856	227			987.08	450			987.08	2675
	987.088	1423			926.863	273			987.088	453			987.088	2565
	987.096	1343			926.87	340			987.096	331			987.096	2176
	987.103	1378			926.878	409			987.103	288			987.103	1920
	987.111	1514			926.885	396			987.111	294			987.111	1833
	987.118	1658			926.892	413			987.118	377			987.118	1779
	987.126	1692			926.9	415			987.126	442			987.126	1935
	987.133	1688			926.907	471			987.133	381			987.133	2257
	987.141	1622			926.914	470			987.141	326			987.141	2401
	987.148	1584			926.921	387			987.148	390			987.148	2460
	987.156	1511			926.929	291			987.156	458			987.156	2151
	987.163	1425			926.936	212			987.163	422			987.163	1907
	987.171	1565			926.943	198			987.171	301			987.171	1735
	987.178	1609			926.951	243			987.178	300			987.178	1753
	987.186	1517			926.958	287			987.186	365			987.186	2101
	987.193	1628			926.965	284			987.193	418			987.193	2152
	987.201	1729			926.973	297			987.201	449			987.201	2114
	987.209	1746			926.98	313			987.209	451			987.209	2275
	987.216	1863			926.987	363			987.216	367			987.216	2449
	987.224	1729			926.994	338			987.224	260			987.224	2480
	987.231	1403			927.002	268			987.231	280			987.231	2449
	987.239	1180			927.009	229			987.239	260			987.239	2442
	987.246	1141			927.016	212			987.246	333			987.246	2427
	987.254	1114			927.024	191			987.254	407			987.254	2208
	987.261	1271			927.031	143			987.261	429			987.261	2055
	987.269	1441			927.038	128			987.269	469			987.269	2132
	987.276	1430			927.046	127			987.276	489			987.276	2161
	987.284	1373			927.053	139			987.284	489			987.284	2123
	987.291	1215			927.06	149			987.291	386			987.291	2018
	987.299	1028			927.067	151			987.299	345			987.299	2088
	987.307	1111			927.075	144			987.307	405			987.307	2180
	987.314	1223			927.082	158			987.314	422			987.314	2129
	987.322	1219			927.089	141			987.322	482			987.322	1972
	987.329	1281			927.097	124			987.329	438			987.329	1858
	987.337	1208			927.104	130			987.337	408			987.337	1931
	987.344	933			927.111	132			987.344	465			987.344	2153
	987.352	914			927.119	156			987.352	468			987.352	2367
	987.359	980			927.126	133			987.359	444			987.359	2529
	987.367	1146			927.133	147			987.367	496			987.367	2607
	987.374	1404			927.141	113			987.374	533			987.374	2559
	987.382	1483			927.148	132			987.382	429			987.382	2371
	987.389	1288			927.155	132			987.389	342			987.389	2262
	987.397	1088			927.162	134			987.397	297			987.397	2404
	987.404	872			927.17	161			987.404	279			987.404	2530
	987.412	881			927.177	134			987.412	310			987.412	2514
	987.42	1032			927.184	132			987.42	327			987.42	2425
	987.427	1234			927.192	114			987.427	328			987.427	2419
	987.435	1285			927.199	130			987.435	437			987.435	2461
	987.442	1357			927.206	118			987.442	562			987.442	2394
	987.45	1349			927.214	153			987.45	702			987.45	2432
	987.457	1346			927.221	163			987.457	713			987.457	2514
	987.465	1196			927.228	149			987.465	666			987.465	2355
	987.472	989			927.235	152			987.472	824			987.472	2252
	987.48	944			927.243	144			987.48	976			987.48	2349
	987.487	986			927.25	156			987.487	922			987.487	2519
	987.495	1089			927.257	170			987.495	643			987.495	2353
	987.502	1319			927.265	165			987.502	474			987.502	2161
	987.51	1474			927.272	154			987.51	426			987.51	2263
	987.518	1410			927.279	200			987.518	474			987.518	2158
	987.525	1246			927.287	245			987.525	533			987.525	1864
	987.533	1120			927.294	201			987.533	501			987.533	1741
	987.54	1118			927.301	196			987.54	429			987.54	1957
	987.548	1301			927.308	231			987.548	401			987.548	2183
	987.555	1378			927.316	208			987.555	395			987.555	2365
	987.563	1326			927.323	200			987.563	414			987.563	2552
	987.57	1205			927.33	181			987.57	459			987.57	2720
	987.578	1070			927.338	218			987.578	414			987.578	2784
	987.585	1225			927.345	158			987.585	437			987.585	2661
	987.593	1602			927.352	132			987.593	395			987.593	2716
	987.6	1722			927.36	131			987.6	328			987.6	2675
	987.608	1598			927.367	137			987.608	321			987.608	2454
	987.615	1600			927.374	148			987.615	404			987.615	2317
	987.623	1766			927.381	158			987.623	492			987.623	2474
	987.631	1853			927.389	164			987.631	565			987.631	2689
	987.638	1878			927.396	136			987.638	631			987.638	2763
	987.646	1912			927.403	125			987.646	627			987.646	2414
	987.653	1741			927.411	147			987.653	602			987.653	2021
	987.661	1437			927.418	152			987.661	594			987.661	2059
	987.668	1256			927.425	181			987.668	588			987.668	2316
	987.676	1239			927.433	215			987.676	570			987.676	2695
	987.683	1338			927.44	253			987.683	582			987.683	2898
	987.691	1330			927.447	225			987.691	559			987.691	2964
	987.698	1380			927.455	145			987.698	567			987.698	2911
	987.706	1336			927.462	139			987.706	593			987.706	2957
	987.713	1247			927.469	131			987.713	556			987.713	3018
	987.721	1304			927.476	139			987.721	591			987.721	3285
	987.729	1412			927.484	124			987.729	541			987.729	3453
	987.736	1549			927.491	91			987.736	481			987.736	3330
	987.744	1534			927.498	120			987.744	434			987.744	3103
	987.751	1446			927.506	162			987.751	431			987.751	3052
	987.759	1487			927.513	149			987.759	413			987.759	2992
	987.766	1624			927.52	115			987.766	483			987.766	3009
	987.774	1703			927.528	118			987.774	553			987.774	2965
	987.781	1555			927.535	145			987.781	519			987.781	2757
	987.789	1431			927.542	162			987.789	460			987.789	2553
	987.796	1430			927.549	147			987.796	435			987.796	2484
	987.804	1455			927.557	155			987.804	431			987.804	2409
	987.811	1357			927.564	151			987.811	426			987.811	2249
	987.819	1385			927.571	202			987.819	420			987.819	2499
	987.827	1634			927.579	182			987.827	429			987.827	3028
	987.834	1696			927.586	237			987.834	470			987.834	3221
	987.842	1618			927.593	225			987.842	529			987.842	3072
	987.849	1623			927.601	173			987.849	527			987.849	2735
	987.857	1832			927.608	216			987.857	477			987.857	2614
	987.864	1941			927.615	194			987.864	446			987.864	2853
	987.872	1641			927.622	169			987.872	533			987.872	2914
	987.879	1429			927.63	202			987.879	530			987.879	2915
	987.887	1414			927.637	191			987.887	481			987.887	3242
	987.894	1513			927.644	207			987.894	496			987.894	3669
	987.902	1381			927.652	165			987.902	476			987.902	3762
	987.909	1293			927.659	198			987.909	420			987.909	3609
	987.917	1233			927.666	288			987.917	329			987.917	3474
	987.925	1213			927.674	365			987.925	357			987.925	3308
	987.932	1411			927.681	336			987.932	385			987.932	3369
	987.94	1717			927.688	284			987.94	359			987.94	3165
	987.947	1919			927.696	224			987.947	287			987.947	2597
	987.955	2005			927.703	172			987.955	250			987.955	2142
	987.962	1876			927.71	184			987.962	291			987.962	2132
	987.97	1708			927.717	180			987.97	356			987.97	2504
	987.977	1729			927.725	171			987.977	370			987.977	2741
	987.985	1716			927.732	204			987.985	323			987.985	2783
	987.992	1554			927.739	244			987.992	348			987.992	2620
	988	1443			927.747	239			988	360			988	2422
	988.007	1365			927.754	239			988.007	342			988.007	2225
	988.015	1395			927.761	192			988.015	328			988.015	2439
	988.023	1427			927.769	201			988.023	389			988.023	2748
	988.03	1561			927.776	218			988.03	471			988.03	2799
	988.038	1748			927.783	223			988.038	475			988.038	3109
	988.045	1751			927.79	198			988.045	409			988.045	3522
	988.053	1603			927.798	223			988.053	408			988.053	3490
	988.06	1482			927.805	217			988.06	495			988.06	3103
	988.068	1521			927.812	163			988.068	413			988.068	2810
	988.075	1599			927.82	143			988.075	334			988.075	2753
	988.083	1568			927.827	146			988.083	334			988.083	2766
	988.09	1426			927.834	135			988.09	362			988.09	2733
	988.098	1239			927.842	182			988.098	404			988.098	2903
	988.105	1299			927.849	211			988.105	433			988.105	3004
	988.113	1550			927.856	232			988.113	396			988.113	2806
	988.121	1609			927.864	289			988.121	353			988.121	2545
	988.128	1480			927.871	345			988.128	405			988.128	2277
	988.136	1409			927.878	386			988.136	364			988.136	2110
	988.143	1409			927.885	340			988.143	323			988.143	2186
	988.151	1486			927.893	320			988.151	341			988.151	2582
	988.158	1552			927.9	312			988.158	356			988.158	2873
	988.166	1505			927.907	297			988.166	375			988.166	2917
	988.173	1341			927.915	228			988.173	365			988.173	2827
	988.181	1186			927.922	210			988.181	347			988.181	2703
	988.188	1220			927.929	257			988.188	316			988.188	2705
	988.196	1272			927.937	293			988.196	371			988.196	2683
	988.203	1404			927.944	263			988.203	398			988.203	2625
	988.211	1584			927.951	235			988.211	288			988.211	2652
	988.219	1579			927.958	229			988.219	209			988.219	2769
	988.226	1458			927.966	246			988.226	273			988.226	2715
	988.234	1469			927.973	227			988.234	294			988.234	2660
	988.241	1574			927.98	210			988.241	325			988.241	2956
	988.249	1603			927.988	274			988.249	316			988.249	3116
	988.256	1429			927.995	340			988.256	338			988.256	3039
	988.264	1344			928.002	356			988.264	281			988.264	2953
	988.271	1279			928.01	389			988.271	271			988.271	2772
	988.279	1070			928.017	302			988.279	339			988.279	2619
	988.286	961			928.024	205			988.286	469			988.286	2519
	988.294	915			928.032	227			988.294	543			988.294	2460
	988.301	961			928.039	297			988.301	390			988.301	2490
	988.309	885			928.046	261			988.309	259			988.309	2551
	988.317	1012			928.053	230			988.317	255			988.317	2865
	988.324	1214			928.061	220			988.324	311			988.324	2930
	988.332	1364			928.068	183			988.332	363			988.332	2628
	988.339	1242			928.075	149			988.339	423			988.339	2334
	988.347	1044			928.083	122			988.347	460			988.347	2421
	988.354	1058			928.09	154			988.354	445			988.354	2653
	988.362	1285			928.097	153			988.362	467			988.362	2704
	988.369	1376			928.105	163			988.369	433			988.369	2608
	988.377	1216			928.112	195			988.377	501			988.377	2444
	988.384	1134			928.119	221			988.384	582			988.384	2276
	988.392	1219			928.127	217			988.392	673			988.392	2119
	988.399	1231			928.134	167			988.399	668			988.399	2356
	988.407	1101			928.141	96			988.407	699			988.407	2547
	988.415	899			928.148	112			988.415	597			988.415	2671
	988.422	972			928.156	118			988.422	485			988.422	2779
	988.43	1208			928.163	130			988.43	447			988.43	2867
	988.437	1541			928.17	121			988.437	394			988.437	2719
	988.445	1645			928.178	149			988.445	403			988.445	2565
	988.452	1428			928.185	104			988.452	390			988.452	2486
	988.46	1163			928.192	134			988.46	405			988.46	2403
	988.467	1074			928.2	153			988.467	359			988.467	2407
	988.475	1048			928.207	166			988.475	390			988.475	2399
	988.482	1022			928.214	167			988.482	444			988.482	2200
	988.49	1077			928.221	118			988.49	606			988.49	2105
	988.497	1143			928.229	114			988.497	651			988.497	1994
	988.505	1130			928.236	138			988.505	598			988.505	2101
	988.513	996			928.243	166			988.513	488			988.513	2234
	988.52	829			928.251	135			988.52	484			988.52	2220
	988.528	783			928.258	124			988.528	586			988.528	2399
	988.535	938			928.265	115			988.535	597			988.535	2467
	988.543	1148			928.273	123			988.543	572			988.543	2479
	988.55	1124			928.28	121			988.55	693			988.55	2785
	988.558	1181			928.287	120			988.558	733			988.558	2885
	988.565	1330			928.295	98			988.565	666			988.565	2661
	988.573	1206			928.302	111			988.573	536			988.573	2444
	988.58	1013			928.309	128			988.58	528			988.58	2361
	988.588	863			928.316	125			988.588	628			988.588	2351
	988.596	859			928.324	152			988.596	694			988.596	2452
	988.603	833			928.331	154			988.603	699			988.603	2773
	988.611	1020			928.338	213			988.611	638			988.611	3004
	988.618	1259			928.346	179			988.618	519			988.618	2978
	988.626	1354			928.353	165			988.626	432			988.626	2928
	988.633	1297			928.36	163			988.633	490			988.633	2755
	988.641	1250			928.368	150			988.641	509			988.641	2465
	988.648	1397			928.375	165			988.648	406			988.648	2327
	988.656	1373			928.382	170			988.656	313			988.656	2661
	988.663	1451			928.39	169			988.663	350			988.663	3234
	988.671	1521			928.397	151			988.671	459			988.671	3457
	988.678	1480			928.404	173			988.678	561			988.678	3405
	988.686	1495			928.411	178			988.686	629			988.686	3549
	988.694	1484			928.419	175			988.694	663			988.694	3590
	988.701	1409			928.426	159			988.701	680			988.701	3479
	988.709	1386			928.433	151			988.709	793			988.709	3521
	988.716	1362			928.441	177			988.716	737			988.716	3361
	988.724	1278			928.448	163			988.724	638			988.724	3170
	988.731	1358			928.455	115			988.731	606			988.731	2962
	988.739	1588			928.463	154			988.739	612			988.739	2892
	988.746	1703			928.47	173			988.746	624			988.746	3004
	988.754	1496			928.477	146			988.754	573			988.754	3359
	988.761	1394			928.485	168			988.761	555			988.761	3575
	988.769	1600			928.492	172			988.769	538			988.769	3597
	988.776	1777			928.499	155			988.776	579			988.776	3534
	988.784	1798			928.506	143			988.784	624			988.784	3620
	988.792	1895			928.514	176			988.792	658			988.792	3676
	988.799	1840			928.521	237			988.799	556			988.799	3690
	988.807	1739			928.528	254			988.807	394			988.807	3391
	988.814	1598			928.536	202			988.814	305			988.814	3160
	988.822	1332			928.543	238			988.822	399			988.822	3471
	988.829	1235			928.55	295			988.829	530			988.829	3909
	988.837	1309			928.558	327			988.837	543			988.837	4219
	988.844	1430			928.565	240			988.844	509			988.844	3943
	988.852	1527			928.572	152			988.852	475			988.852	3410
	988.859	1469			928.58	174			988.859	541			988.859	2989
	988.867	1357			928.587	140			988.867	521			988.867	2778
	988.875	1338			928.594	162			988.875	458			988.875	2763
	988.882	1337			928.601	134			988.882	398			988.882	2743
	988.89	1508			928.609	178			988.89	441			988.89	2772
	988.897	1811			928.616	169			988.897	485			988.897	2820
	988.905	1891			928.623	143			988.905	403			988.905	2661
	988.912	1847			928.631	140			988.912	388			988.912	2633
	988.92	1869			928.638	126			988.92	392			988.92	2935
	988.927	1866			928.645	164			988.927	450			988.927	3134
	988.935	1932			928.653	131			988.935	461			988.935	2988
	988.942	2077			928.66	172			988.942	417			988.942	2742
	988.95	1948			928.667	174			988.95	394			988.95	2885
	988.957	1630			928.675	149			988.957	381			988.957	3229
	988.965	1568			928.682	144			988.965	409			988.965	3425
	988.973	1728			928.689	136			988.973	325			988.973	3316
	988.98	1999			928.696	166			988.98	209			988.98	3113
	988.988	1868			928.704	178			988.988	244			988.988	2974
	988.995	1733			928.711	155			988.995	379			988.995	2767
	989.003	1740			928.718	137			989.003	439			989.003	2814
	989.01	1902			928.726	126			989.01	390			989.01	3199
	989.018	1848			928.733	125			989.018	370			989.018	3336
	989.025	1487			928.74	106			989.025	448			989.025	3194
	989.033	1116			928.748	190			989.033	411			989.033	3186
	989.04	1102			928.755	218			989.04	330			989.04	3271
	989.048	1346			928.762	242			989.048	303			989.048	2985
	989.056	1588			928.77	216			989.056	306			989.056	2827
	989.063	1650			928.777	180			989.063	405			989.063	2848
	989.071	1507			928.784	166			989.071	354			989.071	3060
	989.078	1323			928.791	169			989.078	299			989.078	3202
	989.086	1321			928.799	204			989.086	310			989.086	3315
	989.093	1327			928.806	172			989.093	373			989.093	3214
	989.101	1270			928.813	188			989.101	436			989.101	3015
	989.108	1314			928.821	173			989.108	414			989.108	2826
	989.116	1288			928.828	189			989.116	362			989.116	2562
	989.123	1412			928.835	173			989.123	350			989.123	2407
	989.131	1602			928.843	190			989.131	377			989.131	2623
	989.138	1854			928.85	223			989.138	425			989.138	2906
	989.146	1882			928.857	191			989.146	480			989.146	3050
	989.154	1718			928.865	184			989.154	527			989.154	3202
	989.161	1651			928.872	186			989.161	386			989.161	2983
	989.169	1478			928.879	199			989.169	266			989.169	2544
	989.176	1298			928.886	226			989.176	317			989.176	2418
	989.184	1137			928.894	237			989.184	378			989.184	2268
	989.191	1187			928.901	207			989.191	343			989.191	2233
	989.199	1349			928.908	208			989.199	353			989.199	2218
	989.206	1286			928.916	248			989.206	454			989.206	2116
	989.214	1216			928.923	253			989.214	480			989.214	2157
	989.221	1295			928.93	223			989.221	447			989.221	2373
	989.229	1340			928.938	197			989.229	387			989.229	2397
	989.237	1494			928.945	289			989.237	395			989.237	2315
	989.244	1666			928.952	312			989.244	498			989.244	2311
	989.252	1656			928.96	266			989.252	490			989.252	2486
	989.259	1551			928.967	230			989.259	421			989.259	2491
	989.267	1472			928.974	164			989.267	334			989.267	2670
	989.274	1488			928.981	154			989.274	265			989.274	2927
	989.282	1586			928.989	134			989.282	252			989.282	3050
	989.289	1591			928.996	142			989.289	285			989.289	2700
	989.297	1465			929.003	181			989.297	308			989.297	2054
	989.304	1433			929.011	193			989.304	354			989.304	1815
	989.312	1410			929.018	215			989.312	435			989.312	2048
	989.32	1391			929.025	183			989.32	498			989.32	2376
	989.327	1392			929.033	170			989.327	436			989.327	2502
	989.335	1386			929.04	183			989.335	350			989.335	2239
	989.342	1215			929.047	175			989.342	291			989.342	2080
	989.35	1055			929.055	164			989.35	294			989.35	1959
	989.357	1064			929.062	205			989.357	288			989.357	1961
	989.365	1113			929.069	169			989.365	330			989.365	2148
	989.372	1127			929.077	132			989.372	418			989.372	2355
	989.38	1104			929.084	132			989.38	499			989.38	2331
	989.387	1103			929.091	128			989.387	574			989.387	2221
	989.395	1106			929.098	115			989.395	697			989.395	2239
	989.402	1166			929.106	161			989.402	651			989.402	2190
	989.41	1228			929.113	236			989.41	449			989.41	2138
	989.418	1240			929.12	242			989.418	375			989.418	2121
	989.425	1341			929.128	197			989.425	429			989.425	2261
	989.433	1322			929.135	173			989.433	439			989.433	2232
	989.44	1286			929.142	182			989.44	423			989.44	2159
	989.448	1276			929.15	177			989.448	448			989.448	2137
	989.455	1168			929.157	125			989.455	458			989.455	2174
	989.463	982			929.164	141			989.463	490			989.463	2224
	989.47	1002			929.172	159			989.47	461			989.47	2162
	989.478	999			929.179	140			989.478	460			989.478	2171
	989.485	1092			929.186	123			989.485	560			989.485	2120
	989.493	1156			929.193	159			989.493	613			989.493	2054
	989.501	1256			929.201	144			989.501	638			989.501	2291
	989.508	1121			929.208	146			989.508	642			989.508	2514
	989.516	991			929.215	171			989.516	556			989.516	2620
	989.523	810			929.223	141			989.523	485			989.523	2607
	989.531	735			929.23	155			989.531	494			989.531	2813
	989.538	807			929.237	116			989.538	518			989.538	3126
	989.546	916			929.245	162			989.546	505			989.546	3034
	989.553	1069			929.252	188			989.553	515			989.553	2725
	989.561	1087			929.259	207			989.561	512			989.561	2476
	989.568	1159			929.267	202			989.568	507			989.568	2500
	989.576	1457			929.274	179			989.576	448			989.576	2664
	989.584	1485			929.281	187			989.584	418			989.584	2638
	989.591	1335			929.288	181			989.591	429			989.591	2409
	989.599	1226			929.296	162			989.599	524			989.599	2366
	989.606	1286			929.303	141			989.606	596			989.606	2509
	989.614	1391			929.31	131			989.614	482			989.614	2682
	989.621	1463			929.318	113			989.621	461			989.621	2657
	989.629	1398			929.325	109			989.629	478			989.629	2694
	989.636	1440			929.332	126			989.636	445			989.636	2611
	989.644	1609			929.34	140			989.644	415			989.644	2594
	989.651	1530			929.347	159			989.651	535			989.651	2617
	989.659	1451			929.354	142			989.659	659			989.659	2456
	989.667	1803			929.362	148			989.667	629			989.667	2310
	989.674	2183			929.369	131			989.674	574			989.674	2214
	989.682	2325			929.376	133			989.682	534			989.682	2271
	989.689	2153			929.384	169			989.689	503			989.689	2496
	989.697	1820			929.391	193			989.697	494			989.697	2733
	989.704	1494			929.398	193			989.704	495			989.704	3041
	989.712	1475			929.405	161			989.712	518			989.712	3507
	989.719	1510			929.413	134			989.719	520			989.719	3638
	989.727	1524			929.42	125			989.727	425			989.727	3122
	989.734	1496			929.427	112			989.734	415			989.734	2762
	989.742	1555			929.435	145			989.742	386			989.742	2929
	989.75	1581			929.442	131			989.75	348			989.75	3125
	989.757	1476			929.449	108			989.757	319			989.757	2937
	989.765	1367			929.457	134			989.765	366			989.765	2464
	989.772	1373			929.464	170			989.772	425			989.772	2257
	989.78	1599			929.471	177			989.78	475			989.78	2279
	989.787	1687			929.479	144			989.787	495			989.787	2433
	989.795	1623			929.486	124			989.795	541			989.795	2589
	989.802	1571			929.493	118			989.802	450			989.802	2674
	989.81	1465			929.501	148			989.81	469			989.81	2693
	989.817	1422			929.508	174			989.817	442			989.817	2669
	989.825	1484			929.515	166			989.825	520			989.825	2791
	989.833	1399			929.522	157			989.833	586			989.833	2820
	989.84	1177			929.53	159			989.84	627			989.84	2630
	989.848	1131			929.537	223			989.848	545			989.848	2610
	989.855	1105			929.544	209			989.855	530			989.855	2658
	989.863	1217			929.552	163			989.863	577			989.863	2520
	989.87	1395			929.559	153			989.87	457			989.87	2598
	989.878	1392			929.566	181			989.878	362			989.878	2982
	989.885	1267			929.574	238			989.885	294			989.885	3129
	989.893	1166			929.581	227			989.893	299			989.893	3072
	989.9	1271			929.588	237			989.9	346			989.9	3064
	989.908	1364			929.596	296			989.908	370			989.908	3034
	989.916	1561			929.603	306			989.916	410			989.916	2827
	989.923	1480			929.61	263			989.923	323			989.923	2649
	989.931	1296			929.617	262			989.931	273			989.931	2926
	989.938	1285			929.625	194			989.938	290			989.938	3071
	989.946	1424			929.632	131			989.946	318			989.946	2912
	989.953	1659			929.639	147			989.953	362			989.953	2655
	989.961	1834			929.647	166			989.961	442			989.961	2490
	989.968	1667			929.654	164			989.968	486			989.968	2361
	989.976	1375			929.661	192			989.976	464			989.976	2307
	989.983	1283			929.669	220			989.983	464			989.983	2407
	989.991	1280			929.676	206			989.991	348			989.991	2496
	989.999	1195			929.683	159			989.999	379			989.999	2455
	990.006	1031			929.691	138			990.006	387			990.006	2266
	990.014	999			929.698	152			990.014	311			990.014	1971
	990.021	1078			929.705	177			990.021	311			990.021	1889
	990.029	1138			929.713	217			990.029	380			990.029	2009
	990.036	1174			929.72	258			990.036	409			990.036	2178
	990.044	1259			929.727	320			990.044	334			990.044	2415
	990.051	1365			929.734	364			990.051	335			990.051	2485
	990.059	1431			929.742	313			990.059	340			990.059	2431
	990.066	1433			929.749	220			990.066	281			990.066	2289
	990.074	1332			929.756	164			990.074	218			990.074	2152
	990.082	1161			929.764	98			990.082	239			990.082	2233
	990.089	1059			929.771	112			990.089	301			990.089	2298
	990.097	1245			929.778	137			990.097	294			990.097	2477
	990.104	1686			929.786	190			990.104	370			990.104	2378
	990.112	1917			929.793	226			990.112	446			990.112	2382
	990.119	1762			929.8	216			990.119	413			990.119	2429
	990.127	1728			929.808	220			990.127	390			990.127	2231
	990.134	1763			929.815	344			990.134	360			990.134	2036
	990.142	1716			929.822	505			990.142	381			990.142	2016
	990.149	1703			929.83	611			990.149	482			990.149	1979
	990.157	1548			929.837	544			990.157	480			990.157	1851
	990.165	1239			929.844	457			990.165	412			990.165	1751
	990.172	1189			929.851	442			990.172	345			990.172	1787
	990.18	1366			929.859	502			990.18	277			990.18	1877
	990.187	1374			929.866	537			990.187	286			990.187	1908
	990.195	1292			929.873	601			990.195	318			990.195	1994
	990.202	1309			929.881	551			990.202	372			990.202	1952
	990.21	1374			929.888	428			990.21	309			990.21	2002
	990.217	1391			929.895	412			990.217	357			990.217	1957
	990.225	1444			929.903	528			990.225	367			990.225	1840
	990.232	1543			929.91	605			990.232	371			990.232	1790
	990.24	1391			929.917	605			990.24	333			990.24	1990
	990.248	1228			929.925	569			990.248	306			990.248	2233
	990.255	1235			929.932	632			990.255	286			990.255	2299
	990.263	1170			929.939	585			990.263	338			990.263	2105
	990.27	1143			929.947	451			990.27	434			990.27	2225
	990.278	1213			929.954	364			990.278	417			990.278	2414
	990.285	1280			929.961	442			990.285	370			990.285	2430
	990.293	1281			929.968	406			990.293	344			990.293	2541
	990.3	1403			929.976	372			990.3	332			990.3	2519
	990.308	1437			929.983	345			990.308	386			990.308	2429
	990.315	1274			929.99	315			990.315	359			990.315	2576
	990.323	1156			929.998	286			990.323	348			990.323	2562
	990.331	1166			930.005	348			990.331	329			990.331	2358
	990.338	1196			930.012	359			990.338	379			990.338	2262
	990.346	1120			930.02	359			990.346	401			990.346	2108
	990.353	1052			930.027	360			990.353	451			990.353	2050
	990.361	1100			930.034	342			990.361	476			990.361	2179
	990.368	1229			930.042	261			990.368	411			990.368	2474
	990.376	1140			930.049	204			990.376	314			990.376	2773
	990.383	946			930.056	158			990.383	324			990.383	2844
	990.391	780			930.064	159			990.391	371			990.391	2615
	990.398	852			930.071	196			990.398	425			990.398	2440
	990.406	985			930.078	180			990.406	390			990.406	2367
	990.414	1204			930.085	204			990.414	332			990.414	2035
	990.421	1314			930.093	213			990.421	371			990.421	2038
	990.429	1223			930.1	241			990.429	507			990.429	2053
	990.436	1174			930.107	216			990.436	669			990.436	2017
	990.444	1300			930.115	193			990.444	715			990.444	2039
	990.451	1325			930.122	184			990.451	702			990.451	2232
	990.459	1294			930.129	163			990.459	634			990.459	2537
	990.466	1414			930.137	182			990.466	529			990.466	2699
	990.474	1473			930.144	176			990.474	496			990.474	2701
	990.482	1375			930.151	149			990.482	487			990.482	2501
	990.489	1130			930.159	156			990.489	536			990.489	2222
	990.497	1104			930.166	166			990.497	548			990.497	2038
	990.504	1141			930.173	145			990.504	437			990.504	2078
	990.512	1116			930.181	143			990.512	332			990.512	2095
	990.519	1106			930.188	124			990.519	344			990.519	2201
	990.527	1115			930.195	148			990.527	404			990.527	2302
	990.534	1203			930.203	118			990.534	427			990.534	2338
	990.542	1310			930.21	118			990.542	482			990.542	2125
	990.549	1318			930.217	96			990.549	548			990.549	2193
	990.557	1230			930.224	144			990.557	587			990.557	2329
	990.565	1198			930.232	134			990.565	485			990.565	2684
	990.572	1362			930.239	121			990.572	348			990.572	2847
	990.58	1448			930.246	120			990.58	325			990.58	2683
	990.587	1363			930.254	127			990.587	383			990.587	2623
	990.595	1085			930.261	162			990.595	481			990.595	2515
	990.602	901			930.268	157			990.602	443			990.602	2226
	990.61	894			930.276	149			990.61	506			990.61	2106
	990.617	1089			930.283	177			990.617	567			990.617	2320
	990.625	1300			930.29	185			990.625	640			990.625	2536
	990.632	1409			930.298	169			990.632	642			990.632	2738
	990.64	1499			930.305	125			990.64	566			990.64	2730
	990.648	1561			930.312	104			990.648	507			990.648	2724
	990.655	1657			930.32	106			990.655	471			990.655	2813
	990.663	1614			930.327	110			990.663	495			990.663	2609
	990.67	1620			930.334	101			990.67	640			990.67	2572
	990.678	1703			930.341	88			990.678	784			990.678	2924
	990.685	1640			930.349	113			990.685	924			990.685	3311
	990.693	1531			930.356	124			990.693	759			990.693	3313
	990.7	1519			930.363	144			990.7	512			990.7	3153
	990.708	1457			930.371	162			990.708	395			990.708	3147
	990.716	1457			930.378	164			990.716	416			990.716	3092
	990.723	1417			930.385	142			990.723	411			990.723	2773
	990.731	1340			930.393	175			990.731	390			990.731	2486
	990.738	1316			930.4	185			990.738	393			990.738	2513
	990.746	1463			930.407	204			990.746	535			990.746	2639
	990.753	1626			930.415	192			990.753	597			990.753	2736
	990.761	1608			930.422	130			990.761	498			990.761	2894
	990.768	1470			930.429	176			990.768	449			990.768	2978
	990.776	1601			930.437	167			990.776	476			990.776	3014
	990.783	1728			930.444	163			990.783	456			990.783	3322
	990.791	1780			930.451	154			990.791	436			990.791	3596
	990.799	1801			930.459	210			990.799	414			990.799	3429
	990.806	1999			930.466	225			990.806	387			990.806	3122
	990.814	2226			930.473	227			990.814	401			990.814	3213
	990.821	2131			930.48	157			990.821	490			990.821	3442
	990.829	1767			930.488	148			990.829	615			990.829	3295
	990.836	1539			930.495	196			990.836	580			990.836	2707
	990.844	1502			930.502	215			990.844	418			990.844	2510
	990.851	1572			930.51	180			990.851	308			990.851	2640
	990.859	1575			930.517	131			990.859	318			990.859	2820
	990.866	1423			930.524	103			990.866	320			990.866	2913
	990.874	1139			930.532	104			990.874	259			990.874	3042
	990.882	1002			930.539	108			990.882	329			990.882	3176
	990.889	1022			930.546	129			990.889	513			990.889	2915
	990.897	1178			930.554	167			990.897	619			990.897	2584
	990.904	1315			930.561	213			990.904	485			990.904	2613
	990.912	1405			930.568	201			990.912	315			990.912	2827
	990.919	1414			930.576	206			990.919	292			990.919	2882
	990.927	1390			930.583	163			990.927	326			990.927	2759
	990.934	1657			930.59	134			990.934	344			990.934	2640
	990.942	1981			930.598	119			990.942	376			990.942	2556
	990.95	1967			930.605	159			990.95	467			990.95	2548
	990.957	1782			930.612	170			990.957	477			990.957	2490
	990.965	1815			930.619	208			990.965	398			990.965	2379
	990.972	1770			930.627	164			990.972	321			990.972	2441
	990.98	1663			930.634	126			990.98	293			990.98	2426
	990.987	1586			930.641	102			990.987	330			990.987	2278
	990.995	1536			930.649	96			990.995	376			990.995	2440
	991.002	1480			930.656	122			991.002	349			991.002	2741
	991.01	1416			930.663	155			991.01	298			991.01	2903
	991.017	1402			930.671	220			991.017	332			991.017	2973
	991.025	1332			930.678	188			991.025	334			991.025	3060
	991.033	1410			930.685	131			991.033	288			991.033	2843
	991.04	1609			930.693	133			991.04	233			991.04	2482
	991.048	1677			930.7	194			991.048	241			991.048	2248
	991.055	1609			930.707	236			991.055	202			991.055	2346
	991.063	1607			930.715	209			991.063	233			991.063	2432
	991.07	1511			930.722	141			991.07	302			991.07	2195
	991.078	1269			930.729	137			991.078	311			991.078	2083
	991.085	1106			930.737	130			991.085	298			991.085	2326
	991.093	1266			930.744	141			991.093	340			991.093	2418
	991.101	1513			930.751	156			991.101	440			991.101	2469
	991.108	1725			930.758	169			991.108	442			991.108	2691
	991.116	1717			930.766	169			991.116	452			991.116	2835
	991.123	1604			930.773	176			991.123	446			991.123	2675
	991.131	1559			930.78	169			991.131	384			991.131	2455
	991.138	1521			930.788	199			991.138	412			991.138	2332
	991.146	1492			930.795	203			991.146	455			991.146	2283
	991.153	1461			930.802	197			991.153	349			991.153	2170
	991.161	1543			930.81	280			991.161	351			991.161	2193
	991.168	1487			930.817	287			991.168	328			991.168	2154
	991.176	1306			930.824	239			991.176	306			991.176	2061
	991.184	1133			930.832	257			991.184	254			991.184	2039
	991.191	1032			930.839	233			991.191	219			991.191	2049
	991.199	1104			930.846	245			991.199	244			991.199	2405
	991.206	1185			930.854	302			991.206	248			991.206	2956
	991.214	1367			930.861	319			991.214	229			991.214	3027
	991.221	1472			930.868	305			991.221	217			991.221	2620
	991.229	1383			930.876	313			991.229	245			991.229	2373
	991.236	1186			930.883	372			991.236	287			991.236	2326
	991.244	983			930.89	318			991.244	371			991.244	2499
	991.252	931			930.897	376			991.252	492			991.252	2654
	991.259	885			930.905	484			991.259	625			991.259	2663
	991.267	952			930.912	471			991.267	603			991.267	2482
	991.274	1020			930.919	400			991.274	552			991.274	2251
	991.282	933			930.927	351			991.282	637			991.282	2149
	991.289	905			930.934	330			991.289	728			991.289	2129
	991.297	985			930.941	337			991.297	817			991.297	2119
	991.304	1142			930.949	349			991.304	843			991.304	2212
	991.312	1355			930.956	284			991.312	620			991.312	2193
	991.319	1442			930.963	256			991.319	418			991.319	2119
	991.327	1395			930.971	279			991.327	382			991.327	2149
	991.335	1205			930.978	331			991.335	315			991.335	2263
	991.342	1089			930.985	305			991.342	371			991.342	2238
	991.35	1072			930.993	246			991.35	445			991.35	2311
	991.357	1063			931	243			991.357	462			991.357	2381
	991.365	956			931.007	269			991.365	366			991.365	2327
	991.372	1091			931.015	266			991.372	387			991.372	2255
	991.38	1274			931.022	260			991.38	403			991.38	2242
	991.387	1185			931.029	286			991.387	537			991.387	2250
	991.395	1079			931.036	280			991.395	634			991.395	2180
	991.403	1074			931.044	202			991.403	738			991.403	2029
	991.41	1055			931.051	177			991.41	632			991.41	1823
	991.418	1077			931.058	167			991.418	493			991.418	1895
	991.425	1093			931.066	157			991.425	408			991.425	2178
	991.433	1178			931.073	200			991.433	466			991.433	2400
	991.44	1158			931.08	180			991.44	459			991.44	2498
	991.448	1206			931.088	188			991.448	387			991.448	2533
	991.455	1254			931.095	210			991.455	415			991.455	2395
	991.463	1298			931.102	244			991.463	556			991.463	2136
	991.471	1167			931.11	230			991.471	574			991.471	2184
	991.478	941			931.117	209			991.478	492			991.478	2272
	991.486	813			931.124	191			991.486	484			991.486	2144
	991.493	836			931.132	167			991.493	551			991.493	2121
	991.501	1085			931.139	164			991.501	560			991.501	2074
	991.508	1258			931.146	162			991.508	531			991.508	1948
	991.516	1325			931.154	142			991.516	513			991.516	2049
	991.523	1337			931.161	164			991.523	514			991.523	2161
	991.531	1234			931.168	178			991.531	440			991.531	2097
	991.538	1080			931.176	180			991.538	463			991.538	2119
	991.546	1048			931.183	148			991.546	445			991.546	2390
	991.554	1113			931.19	153			991.554	381			991.554	2680
	991.561	1325			931.197	128			991.561	429			991.561	2584
	991.569	1482			931.205	133			991.569	520			991.569	2146
	991.576	1335			931.212	151			991.576	449			991.576	2195
	991.584	1182			931.219	118			991.584	407			991.584	2820
	991.591	1120			931.227	128			991.591	442			991.591	3049
	991.599	1158			931.234	187			991.599	506			991.599	2906
	991.606	1146			931.241	202			991.606	550			991.606	2728
	991.614	1030			931.249	167			991.614	634			991.614	2648
	991.622	1026			931.256	120			991.622	650			991.622	2647
	991.629	1027			931.263	150			991.629	710			991.629	2822
	991.637	889			931.271	119			991.637	712			991.637	3066
	991.644	967			931.278	130			991.644	500			991.644	3068
	991.652	1075			931.285	126			991.652	383			991.652	2812
	991.659	1327			931.293	131			991.659	523			991.659	2611
	991.667	1680			931.3	150			991.667	554			991.667	2585
	991.674	1811			931.307	172			991.674	549			991.674	2641
	991.682	1637			931.315	147			991.682	526			991.682	2772
	991.69	1430			931.322	116			991.69	522			991.69	2941
	991.697	1530			931.329	120			991.697	519			991.697	2965
	991.705	1537			931.337	123			991.705	558			991.705	2738
	991.712	1553			931.344	97			991.712	607			991.712	2651
	991.72	1490			931.351	130			991.72	605			991.72	2793
	991.727	1365			931.358	166			991.727	495			991.727	2864
	991.735	1274			931.366	170			991.735	447			991.735	2957
	991.742	1290			931.373	166			991.742	451			991.742	3012
	991.75	1357			931.38	160			991.75	561			991.75	3141
	991.757	1392			931.388	164			991.757	604			991.757	3426
	991.765	1522			931.395	158			991.765	642			991.765	3473
	991.773	1525			931.402	101			991.773	651			991.773	3119
	991.78	1523			931.41	103			991.78	664			991.78	2754
	991.788	1624			931.417	92			991.788	664			991.788	2821
	991.795	1643			931.424	116			991.795	642			991.795	3029
	991.803	1755			931.432	126			991.803	785			991.803	3135
	991.81	1681			931.439	159			991.81	893			991.81	3128
	991.818	1603			931.446	112			991.818	828			991.818	3114
	991.825	1831			931.454	133			991.825	685			991.825	2846
	991.833	1983			931.461	174			991.833	493			991.833	2667
	991.841	1886			931.468	150			991.841	446			991.841	2832
	991.848	1711			931.476	174			991.848	408			991.848	3328
	991.856	1636			931.483	188			991.856	417			991.856	3249
	991.863	1684			931.49	184			991.863	453			991.863	2783
	991.871	1602			931.498	153			991.871	424			991.871	2766
	991.878	1437			931.505	134			991.878	415			991.878	3126
	991.886	1452			931.512	133			991.886	419			991.886	3307
	991.893	1640			931.519	135			991.893	441			991.893	3052
	991.901	1706			931.527	141			991.901	382			991.901	2719
	991.909	1605			931.534	184			991.909	325			991.909	2675
	991.916	1438			931.541	238			991.916	324			991.916	2690
	991.924	1402			931.549	267			991.924	397			991.924	2695
	991.931	1521			931.556	277			991.931	378			991.931	2554
	991.939	1544			931.563	220			991.939	383			991.939	2338
	991.946	1575			931.571	190			991.946	344			991.946	2269
	991.954	1793			931.578	177			991.954	344			991.954	2245
	991.961	1818			931.585	193			991.961	433			991.961	2255
	991.969	1764			931.593	198			991.969	477			991.969	2287
	991.977	1664			931.6	222			991.977	426			991.977	2146
	991.984	1465			931.607	154			991.984	420			991.984	2192
	991.992	1194			931.615	139			991.992	453			991.992	2655
	991.999	1246			931.622	188			991.999	432			991.999	3245
	992.007	1190			931.629	237			992.007	420			992.007	3160
	992.014	1090			931.637	226			992.014	359			992.014	2680
	992.022	1182			931.644	239			992.022	332			992.022	2242
	992.029	1409			931.651	315			992.029	299			992.029	2347
	992.037	1499			931.659	288			992.037	319			992.037	2768
	992.044	1519			931.666	193			992.044	373			992.044	3007
	992.052	1503			931.673	163			992.052	452			992.052	2937
	992.06	1544			931.681	170			992.06	475			992.06	2933
	992.067	1688			931.688	129			992.067	526			992.067	2738
	992.075	1719			931.695	143			992.075	586			992.075	2700
	992.082	1692			931.702	142			992.082	657			992.082	2737
	992.09	1582			931.71	185			992.09	569			992.09	2626
	992.097	1365			931.717	213			992.097	527			992.097	2894
	992.105	1051			931.724	237			992.105	449			992.105	3160
	992.112	912			931.732	202			992.112	402			992.112	2885
	992.12	1121			931.739	191			992.12	323			992.12	2628
	992.128	1421			931.746	181			992.128	243			992.128	2823
	992.135	1572			931.754	180			992.135	189			992.135	2799
	992.143	1580			931.761	188			992.143	170			992.143	2658
	992.15	1471			931.768	139			992.15	204			992.15	2593
	992.158	1407			931.776	106			992.158	317			992.158	2439
	992.165	1283			931.783	118			992.165	414			992.165	2209
	992.173	1121			931.79	144			992.173	492			992.173	1940
	992.18	1046			931.798	144			992.18	520			992.18	1939
	992.188	935			931.805	133			992.188	479			992.188	2232
	992.196	889			931.812	165			992.196	523			992.196	2301
	992.203	915			931.82	272			992.203	505			992.203	2202
	992.211	845			931.827	354			992.211	436			992.211	2185
	992.218	768			931.834	321			992.218	424			992.218	2257
	992.226	805			931.842	284			992.226	460			992.226	2306
	992.233	964			931.849	246			992.233	455			992.233	2213
	992.241	1056			931.856	257			992.241	456			992.241	2333
	992.248	986			931.864	339			992.248	434			992.248	2416
	992.256	936			931.871	314			992.256	399			992.256	2401
	992.264	943			931.878	261			992.264	443			992.264	2412
	992.271	1084			931.885	288			992.271	425			992.271	2613
	992.279	1092			931.893	297			992.279	459			992.279	2678
	992.286	1006			931.9	260			992.286	513			992.286	2785
	992.294	1085			931.907	187			992.294	458			992.294	2668
	992.301	1196			931.915	159			992.301	393			992.301	2591
	992.309	1329			931.922	167			992.309	385			992.309	2885
	992.316	1365			931.929	178			992.316	397			992.316	2869
	992.324	1184			931.937	228			992.324	373			992.324	2539
	992.332	1082			931.944	349			992.332	424			992.332	2448
	992.339	1040			931.951	317			992.339	387			992.339	2349
	992.347	960			931.959	300			992.347	356			992.347	2085
	992.354	822			931.966	254			992.354	410			992.354	2050
	992.362	759			931.973	223			992.362	372			992.362	2287
	992.369	857			931.981	212			992.369	293			992.369	2426
	992.377	945			931.988	196			992.377	226			992.377	2236
	992.384	910			931.995	227			992.384	239			992.384	1974
	992.392	1178			932.003	200			992.392	343			992.392	1872
	992.4	1430			932.01	154			992.4	503			992.4	1719
	992.407	1389			932.017	101			992.407	595			992.407	1762
	992.415	1236			932.025	195			992.415	598			992.415	2077
	992.422	1061			932.032	214			992.422	520			992.422	2308
	992.43	1047			932.039	220			992.43	513			992.43	2208
	992.437	1158			932.047	180			992.437	605			992.437	2032
	992.445	1317			932.054	114			992.445	725			992.445	1894
	992.452	1428			932.061	176			992.452	664			992.452	2091
	992.46	1370			932.069	214			992.46	571			992.46	2353
	992.468	1261			932.076	283			992.468	467			992.468	2439
	992.475	1258			932.083	245			992.475	435			992.475	2543
	992.483	1369			932.09	197			992.483	450			992.483	2520
	992.49	1398			932.098	213			992.49	552			992.49	2259
	992.498	1266			932.105	223			992.498	612			992.498	2090
	992.505	1287			932.112	160			992.505	639			992.505	2325
	992.513	1341			932.12	160			992.513	603			992.513	2518
	992.52	1226			932.127	137			992.52	551			992.52	2301
	992.528	1196			932.134	136			992.528	590			992.528	2147
	992.536	1276			932.142	134			992.536	715			992.536	2311
	992.543	1448			932.149	160			992.543	790			992.543	2455
	992.551	1366			932.156	196			992.551	720			992.551	2493
	992.558	1360			932.164	202			992.558	564			992.558	2807
	992.566	1358			932.171	187			992.566	511			992.566	2942
	992.573	1184			932.178	123			992.573	523			992.573	2879
	992.581	1032			932.186	132			992.581	421			992.581	2901
	992.588	1209			932.193	95			992.588	380			992.588	2732
	992.596	1532			932.2	91			992.596	398			992.596	2694
	992.604	1535			932.208	135			992.604	502			992.604	2949
	992.611	1415			932.215	175			992.611	543			992.611	3030
	992.619	1514			932.222	213			992.619	464			992.619	2901
	992.626	1611			932.23	249			992.626	362			992.626	2760
	992.634	1614			932.237	257			992.634	380			992.634	2833
	992.641	1731			932.244	218			992.641	461			992.641	2745
	992.649	1841			932.252	185			992.649	483			992.649	2612
	992.656	1876			932.259	158			992.656	526			992.656	2669
	992.664	1968			932.266	143			992.664	576			992.664	2717
	992.672	1972			932.274	143			992.672	558			992.672	2556
	992.679	1807			932.281	129			992.679	567			992.679	2474
	992.687	1683			932.288	107			992.687	476			992.687	2535
	992.694	1654			932.295	105			992.694	447			992.694	2557
	992.702	1578			932.303	126			992.702	419			992.702	2798
	992.709	1563			932.31	116			992.709	467			992.709	2883
	992.717	1639			932.317	144			992.717	611			992.717	2849
	992.724	1718			932.325	154			992.724	731			992.724	2899
	992.732	1924			932.332	125			992.732	716			992.732	3013
	992.74	1897			932.339	137			992.74	680			992.74	3099
	992.747	1691			932.347	145			992.747	645			992.747	3278
	992.755	1595			932.354	157			992.755	544			992.755	3184
	992.762	1566			932.361	158			992.762	481			992.762	2876
	992.77	1523			932.369	176			992.77	495			992.77	2806
	992.777	1450			932.376	182			992.777	406			992.777	3218
	992.785	1560			932.383	175			992.785	305			992.785	3597
	992.792	1797			932.391	155			992.792	280			992.792	3596
	992.8	1821			932.398	157			992.8	323			992.8	3757
	992.808	1744			932.405	129			992.808	385			992.808	3772
	992.815	1490			932.413	118			992.815	354			992.815	3399
	992.823	1352			932.42	103			992.823	345			992.823	2989
	992.83	1439			932.427	95			992.83	408			992.83	2825
	992.838	1520			932.435	150			992.838	479			992.838	2765
	992.845	1486			932.442	202			992.845	470			992.845	2690
	992.853	1557			932.449	207			992.853	391			992.853	2866
	992.86	1639			932.457	161			992.86	352			992.86	3024
	992.868	1599			932.464	120			992.868	307			992.868	3162
	992.876	1595			932.471	140			992.876	239			992.876	3304
	992.883	1824			932.479	151			992.883	247			992.883	3211
	992.891	2102			932.486	107			992.891	326			992.891	2982
	992.898	2057			932.493	130			992.898	331			992.898	2838
	992.906	1823			932.501	149			992.906	303			992.906	2886
	992.913	1553			932.508	141			992.913	309			992.913	3011
	992.921	1317			932.515	173			992.921	333			992.921	3214
	992.928	1327			932.522	163			992.928	379			992.928	3061
	992.936	1511			932.53	185			992.936	383			992.936	2717
	992.944	1587			932.537	207			992.944	398			992.944	2488
	992.951	1502			932.544	228			992.951	402			992.951	2431
	992.959	1476			932.552	206			992.959	348			992.959	2316
	992.966	1346			932.559	173			992.966	373			992.966	2316
	992.974	1225			932.566	184			992.974	343			992.974	2524
	992.981	1308			932.574	164			992.981	383			992.981	2713
	992.989	1523			932.581	199			992.989	414			992.989	2706
	992.996	1588			932.588	164			992.996	394			992.996	2880
	993.004	1522			932.596	154			993.004	361			993.004	3223
	993.012	1558			932.603	172			993.012	358			993.012	3408
	993.019	1487			932.61	220			993.019	321			993.019	3455
	993.027	1428			932.618	224			993.027	300			993.027	3388
	993.034	1609			932.625	165			993.034	277			993.034	3152
	993.042	1686			932.632	175			993.042	299			993.042	2781
	993.049	1513			932.64	229			993.049	280			993.049	2622
	993.057	1467			932.647	273			993.057	247			993.057	2965
	993.064	1537			932.654	259			993.064	215			993.064	3214
	993.072	1566			932.662	211			993.072	201			993.072	3098
	993.08	1576			932.669	170			993.08	288			993.08	2974
	993.087	1644			932.676	149			993.087	380			993.087	2819
	993.095	1530			932.684	149			993.095	433			993.095	2684
	993.102	1355			932.691	163			993.102	436			993.102	2541
	993.11	1427			932.698	141			993.11	469			993.11	2597
	993.117	1384			932.706	144			993.117	401			993.117	2819
	993.125	1298			932.713	157			993.125	389			993.125	3007
	993.133	1204			932.72	215			993.133	474			993.133	2865
	993.14	1174			932.728	253			993.14	473			993.14	2508
	993.148	1318			932.735	292			993.148	476			993.148	2289
	993.155	1478			932.742	221			993.155	444			993.155	2157
	993.163	1502			932.75	168			993.163	376			993.163	2213
	993.17	1291			932.757	133			993.17	391			993.17	2336
	993.178	1137			932.764	138			993.178	428			993.178	2172
	993.185	1165			932.771	151			993.185	418			993.185	2005
	993.193	1249			932.779	207			993.193	475			993.193	2176
	993.201	1172			932.786	173			993.201	537			993.201	2497
	993.208	1156			932.793	112			993.208	614			993.208	2690
	993.216	1070			932.801	125			993.216	595			993.216	2494
	993.223	1113			932.808	132			993.223	411			993.223	2122
	993.231	1141			932.815	194			993.231	365			993.231	1996
	993.238	1193			932.823	289			993.238	464			993.238	2096
	993.246	1149			932.83	246			993.246	425			993.246	2089
	993.253	1178			932.837	169			993.253	335			993.253	2008
	993.261	1181			932.845	179			993.261	285			993.261	2167
	993.269	1389			932.852	208			993.269	376			993.269	2294
	993.276	1765			932.859	212			993.276	476			993.276	2245
	993.284	1867			932.867	246			993.284	496			993.284	2376
	993.291	1522			932.874	288			993.291	491			993.291	2274
	993.299	1160			932.881	296			993.299	431			993.299	2235
	993.306	1189			932.889	246			993.306	336			993.306	2287
	993.314	1366			932.896	243			993.314	316			993.314	2319
	993.321	1276			932.903	224			993.321	256			993.321	2266
	993.329	1117			932.911	143			993.329	275			993.329	2322
	993.337	1165			932.918	127			993.337	276			993.337	2346
	993.344	1292			932.925	138			993.344	321			993.344	2345
	993.352	1365			932.933	178			993.352	418			993.352	2329
	993.359	1468			932.94	227			993.359	468			993.359	2232
	993.367	1386			932.947	267			993.367	482			993.367	2329
	993.374	1310			932.955	237			993.374	481			993.374	2756
	993.382	1097			932.962	201			993.382	433			993.382	3051
	993.389	1012			932.969	201			993.389	382			993.389	2917
	993.397	1044			932.977	244			993.397	432			993.397	2512
	993.405	1027			932.984	299			993.405	637			993.405	2279
	993.412	882			932.991	353			993.412	802			993.412	2191
	993.42	916			932.999	270			993.42	759			993.42	2198
	993.427	1211			933.006	204			993.427	727			993.427	2100
	993.435	1471			933.013	212			993.435	905			993.435	2099
	993.442	1497			933.021	197			993.442	933			993.442	2288
	993.45	1383			933.028	214			993.45	736			993.45	2397
	993.458	1168			933.035	250			993.458	605			993.458	2203
	993.465	1150			933.042	269			993.465	582			993.465	1885
	993.473	1205			933.05	218			993.473	567			993.473	1871
	993.48	1176			933.057	180			993.48	489			993.48	1952
	993.488	1169			933.064	194			993.488	482			993.488	1918
	993.495	1261			933.072	171			993.495	502			993.495	1837
	993.503	1347			933.079	157			993.503	513			993.503	1866
	993.51	1288			933.086	121			993.51	582			993.51	1898
	993.518	1260			933.094	120			993.518	618			993.518	1863
	993.526	1233			933.101	98			993.526	589			993.526	1794
	993.533	1182			933.108	88			993.533	563			993.533	1688
	993.541	1161			933.116	150			993.541	549			993.541	1816
	993.548	1123			933.123	182			993.548	440			993.548	2298
	993.556	1062			933.13	196			993.556	424			993.556	2667
	993.563	972			933.138	196			993.563	431			993.563	2586
	993.571	913			933.145	124			993.571	398			993.571	2263
	993.578	965			933.152	107			993.578	403			993.578	2150
	993.586	1035			933.16	135			993.586	412			993.586	2412
	993.594	1107			933.167	151			993.594	344			993.594	2766
	993.601	1145			933.174	144			993.601	369			993.601	2724
	993.609	1132			933.182	130			993.609	390			993.609	2604
	993.616	1065			933.189	122			993.616	405			993.616	2513
	993.624	995			933.196	83			993.624	431			993.624	2357
	993.631	994			933.204	98			993.631	345			993.631	2342
	993.639	1009			933.211	109			993.639	275			993.639	2630
	993.647	976			933.218	135			993.647	276			993.647	2781
	993.654	991			933.226	134			993.654	392			993.654	2665
	993.662	1014			933.233	128			993.662	438			993.662	2412
	993.669	1091			933.24	117			993.669	443			993.669	2334
	993.677	1258			933.248	120			993.677	461			993.677	2404
	993.684	1293			933.255	125			993.684	579			993.684	2318
	993.692	1277			933.262	129			993.692	675			993.692	2307
	993.699	1262			933.27	153			993.699	717			993.699	2608
	993.707	1217			933.277	157			993.707	765			993.707	2650
	993.715	1116			933.284	141			993.715	712			993.715	2509
	993.722	1052			933.292	137			993.722	662			993.722	2555
	993.73	1009			933.299	165			993.73	668			993.73	2508
	993.737	1097			933.306	127			993.737	634			993.737	2367
	993.745	1238			933.314	137			993.745	572			993.745	2404
	993.752	1148			933.321	140			993.752	494			993.752	2457
	993.76	1002			933.328	134			993.76	475			993.76	2718
	993.767	1101			933.336	156			993.767	409			993.767	3180
	993.775	1239			933.343	160			993.775	415			993.775	3415
	993.783	1406			933.35	100			993.783	431			993.783	3148
	993.79	1379			933.357	110			993.79	422			993.79	2799
	993.798	1599			933.365	139			993.798	384			993.798	2743
	993.805	1754			933.372	144			993.805	426			993.805	2817
	993.813	1632			933.379	155			993.813	408			993.813	2956
	993.82	1422			933.387	155			993.82	353			993.82	2865
	993.828	1314			933.394	148			993.828	348			993.828	2591
	993.836	1292			933.401	153			993.836	466			993.836	2778
	993.843	1294			933.409	130			993.843	524			993.843	3247
	993.851	1287			933.416	132			993.851	494			993.851	3339
	993.858	1529			933.423	127			993.858	427			993.858	3068
	993.866	1745			933.431	138			993.866	351			993.866	2998
	993.873	1725			933.438	160			993.873	471			993.873	3081
	993.881	1760			933.445	145			993.881	486			993.881	3237
	993.888	1844			933.453	162			993.888	491			993.888	3498
	993.896	1963			933.46	145			993.896	476			993.896	3585
	993.904	2029			933.467	99			993.904	411			993.904	3486
	993.911	1851			933.475	119			993.911	393			993.911	3277
	993.919	1630			933.482	169			993.919	369			993.919	3210
	993.926	1551			933.489	196			993.926	412			993.926	3222
	993.934	1412			933.497	212			993.934	328			993.934	3209
	993.941	1324			933.504	196			993.941	340			993.941	3063
	993.949	1367			933.511	171			993.949	346			993.949	2763
	993.956	1428			933.519	168			993.956	389			993.956	2595
	993.964	1549			933.526	161			993.964	406			993.964	2764
	993.972	1623			933.533	144			993.972	399			993.972	2862
	993.979	1633			933.541	187			993.979	450			993.979	2726
	993.987	1525			933.548	255			993.987	409			993.987	2579
	993.994	1554			933.555	202			993.994	342			993.994	2575
	994.002	1527			933.563	224			994.002	306			994.002	2604
	994.009	1627			933.57	250			994.009	239			994.009	2719
	994.017	1773			933.577	270			994.017	287			994.017	2678
	994.025	1849			933.585	201			994.025	351			994.025	2644
	994.032	1672			933.592	177			994.032	379			994.032	2750
	994.04	1483			933.599	142			994.04	422			994.04	2785
	994.047	1417			933.607	151			994.047	439			994.047	2637
	994.055	1330			933.614	166			994.055	436			994.055	2848
	994.062	1410			933.621	180			994.062	375			994.062	3074
	994.07	1548			933.629	208			994.07	370			994.07	3059
	994.077	1419			933.636	233			994.077	442			994.077	2767
	994.085	1188			933.643	228			994.085	449			994.085	2444
	994.093	1254			933.651	182			994.093	389			994.093	2240
	994.1	1445			933.658	135			994.1	352			994.1	2097
	994.108	1537			933.665	131			994.108	358			994.108	2102
	994.115	1369			933.673	162			994.115	362			994.115	2344
	994.123	1294			933.68	204			994.123	231			994.123	2232
	994.13	1370			933.687	158			994.13	181			994.13	2067
	994.138	1376			933.695	133			994.138	236			994.138	2090
	994.146	1298			933.702	126			994.146	232			994.146	2437
	994.153	1329			933.709	143			994.153	254			994.153	2858
	994.161	1375			933.717	146			994.161	269			994.161	3005
	994.168	1297			933.724	158			994.168	225			994.168	2867
	994.176	1177			933.731	171			994.176	268			994.176	2692
	994.183	1133			933.739	185			994.183	336			994.183	2599
	994.191	1136			933.746	195			994.191	329			994.191	2440
	994.198	1195			933.753	226			994.198	280			994.198	2253
	994.206	1098			933.76	275			994.206	270			994.206	2170
	994.214	1058			933.768	283			994.214	332			994.214	2285
	994.221	1211			933.775	197			994.221	378			994.221	2306
	994.229	1435			933.782	180			994.229	377			994.229	2042
	994.236	1433			933.79	165			994.236	351			994.236	1863
	994.244	1317			933.797	173			994.244	390			994.244	2044
	994.251	1137			933.804	155			994.251	450			994.251	2456
	994.259	979			933.812	150			994.259	461			994.259	2478
	994.267	896			933.819	128			994.267	465			994.267	2305
	994.274	872			933.826	206			994.274	421			994.274	2086
	994.282	913			933.834	185			994.282	368			994.282	1997
	994.289	1115			933.841	146			994.289	327			994.289	1907
	994.297	1226			933.848	197			994.297	398			994.297	1915
	994.304	1232			933.856	232			994.304	564			994.304	1839
	994.312	1428			933.863	201			994.312	628			994.312	2046
	994.319	1610			933.87	189			994.319	632			994.319	2504
	994.327	1434			933.878	211			994.327	598			994.327	2911
	994.335	1117			933.885	304			994.335	441			994.335	2825
	994.342	1115			933.892	331			994.342	359			994.342	2610
	994.35	1091			933.9	289			994.35	427			994.35	2486
	994.357	1088			933.907	227			994.357	478			994.357	2216
	994.365	1097			933.914	184			994.365	458			994.365	1812
	994.372	1124			933.922	201			994.372	431			994.372	1821
	994.38	1148			933.929	226			994.38	495			994.38	1743
	994.387	1001			933.936	216			994.387	486			994.387	1649
	994.395	964			933.944	163			994.395	605			994.395	1869
	994.403	1022			933.951	169			994.403	687			994.403	2291
	994.41	1185			933.958	159			994.41	561			994.41	2604
	994.418	1303			933.966	208			994.418	476			994.418	2736
	994.425	1222			933.973	216			994.425	500			994.425	2593
	994.433	1228			933.98	202			994.433	536			994.433	2346
	994.44	1464			933.988	203			994.44	465			994.44	2128
	994.448	1492			933.995	145			994.448	434			994.448	1940
	994.456	1254			934.002	137			994.456	504			994.456	1723
	994.463	1094			934.01	127			994.463	642			994.463	1588
	994.471	1274			934.017	177			994.471	725			994.471	1768
	994.478	1288			934.024	171			994.478	680			994.478	1922
	994.486	1116			934.032	123			994.486	548			994.486	1845
	994.493	1076			934.039	137			994.493	611			994.493	1634
	994.501	1210			934.046	156			994.501	641			994.501	1845
	994.509	1301			934.054	178			994.509	640			994.509	2190
	994.516	1274			934.061	183			994.516	594			994.516	2314
	994.524	1242			934.068	126			994.524	671			994.524	2489
	994.531	1255			934.076	79			994.531	666			994.531	2655
	994.539	1348			934.083	107			994.539	615			994.539	2572
	994.546	1431			934.09	149			994.546	556			994.546	2327
	994.554	1488			934.098	198			994.554	488			994.554	2259
	994.561	1437			934.105	311			994.561	414			994.561	2409
	994.569	1249			934.112	303			994.569	413			994.569	2521
	994.577	1083			934.12	222			994.577	411			994.577	2539
	994.584	965			934.127	165			994.584	513			994.584	2594
	994.592	1077			934.134	155			994.592	598			994.592	2775
	994.599	1253			934.142	160			994.599	589			994.599	2915
	994.607	1353			934.149	173			994.607	535			994.607	2790
	994.614	1353			934.156	136			994.614	497			994.614	2677
	994.622	1382			934.164	136			994.622	488			994.622	2539
	994.63	1409			934.171	133			994.63	499			994.63	2395
	994.637	1414			934.178	161			994.637	490			994.637	2346
	994.645	1218			934.186	163			994.645	521			994.645	2479
	994.652	1185			934.193	153			994.652	636			994.652	2722
	994.66	1281			934.2	179			994.66	592			994.66	2752
	994.667	1450			934.208	175			994.667	527			994.667	2726
	994.675	1461			934.215	162			994.675	479			994.675	2733
	994.682	1480			934.222	201			994.682	421			994.682	2800
	994.69	1454			934.23	246			994.69	515			994.69	2853
	994.698	1415			934.237	337			994.698	629			994.698	2885
	994.705	1368			934.244	334			994.705	603			994.705	2885
	994.713	1373			934.252	284			994.713	527			994.713	2883
	994.72	1449			934.259	177			994.72	542			994.72	2769
	994.728	1516			934.266	130			994.728	505			994.728	2674
	994.735	1689			934.274	153			994.735	419			994.735	2884
	994.743	1677			934.281	195			994.743	463			994.743	2998
	994.751	1505			934.288	189			994.751	476			994.751	2911
	994.758	1602			934.296	186			994.758	518			994.758	2705
	994.766	1837			934.303	129			994.766	501			994.766	2736
	994.773	1903			934.31	183			994.773	487			994.773	2782
	994.781	1623			934.318	172			994.781	459			994.781	2793
	994.788	1317			934.325	132			994.788	425			994.788	2660
	994.796	1213			934.332	128			994.796	394			994.796	2461
	994.803	1377			934.339	109			994.803	346			994.803	2199
	994.811	1474			934.347	95			994.811	376			994.811	2218
	994.819	1402			934.354	173			994.819	428			994.819	2348
	994.826	1342			934.361	232			994.826	417			994.826	2336
	994.834	1389			934.369	212			994.834	423			994.834	2541
	994.841	1649			934.376	175			994.841	405			994.841	3042
	994.849	1774			934.383	141			994.849	387			994.849	3436
	994.856	1558			934.391	100			994.856	312			994.856	3532
	994.864	1507			934.398	147			994.864	281			994.864	3207
	994.872	1602			934.405	126			994.872	312			994.872	3008
	994.879	1514			934.413	121			994.879	347			994.879	2915
	994.887	1292			934.42	145			994.887	317			994.887	2872
	994.894	1187			934.427	173			994.894	322			994.894	2870
	994.902	1246			934.435	171			994.902	309			994.902	2937
	994.909	1263			934.442	215			994.909	383			994.909	3065
	994.917	1357			934.449	186			994.917	331			994.917	2978
	994.925	1447			934.457	173			994.925	370			994.925	2750
	994.932	1508			934.464	139			994.932	460			994.932	2371
	994.94	1405			934.471	145			994.94	513			994.94	2168
	994.947	1338			934.479	175			994.947	464			994.947	2171
	994.955	1470			934.486	174			994.955	408			994.955	2346
	994.962	1575			934.493	169			994.962	441			994.962	2786
	994.97	1575			934.501	150			994.97	415			994.97	3197
	994.977	1569			934.508	175			994.977	381			994.977	3342
	994.985	1698			934.515	132			994.985	381			994.985	3383
	994.993	1794			934.523	132			994.993	395			994.993	3474
	995	1921			934.53	150			995	324			995	3707
	995.008	2033			934.537	153			995.008	313			995.008	3627
	995.015	2073			934.545	182			995.015	342			995.015	3415
	995.023	1960			934.552	215			995.023	393			995.023	3126
	995.03	1787			934.559	258			995.03	384			995.03	2809
	995.038	1584			934.567	303			995.038	370			995.038	2621
	995.046	1498			934.574	248			995.046	321			995.046	2715
	995.053	1521			934.581	205			995.053	309			995.053	2764
[truncated: 343,490+ more rows]

## Sheet: S21
Panel a - PglB mutagenesis, no anti-serum
Replicate 1
	A	G	I	L	P	V	F	W	Y	D	E	R	H	K	S	T	C	M	N	Q
Y77	378	742	541	539	875	721	606	493	819	755	894	482	370	824	835	445	538	408	693	853
S80	723	729	394	1486	820	591	625	454	943	801	329	535	678	804	387	423	745	532	487	289
S196	625	743	636	842	369	849	337	834	758	470	1244	614	577	381	960	554	349	387	595	488
Q287	448	556	488	813	425	386	1075	797	520	979	2361	659	597	635	856	380	680	717	669	704
L288	285	737	685	442	424	673	617	1073	707	664	717	658	1202	812	698	478	2120	1964	787	583
K289	401	655	483	294	429	530	575	1037	840	375	901	566	505	589	568	645	807	549	807	615
N311	550	781	763	406	513	900	589	625	328	636	465	800	721	372	474	695	691	1179	2992	799
Y462	860	1454	538	775	697	710	749	484	321	607	653	559	367	539	730	1044	545	618	443	390
D475	491	599	778	622	676	485	423	511	629	344	863	821	451	615	313	598	694	466	659	411
G476	338	734	711	588	812	643	570	386	805	667	367	610	550	733	649	461	1643	685	430	762
G477	853	691	643	396	608	480	594	256	475	587	966	911	963	534	495	1015	571	676	596	455
K478	465	659	652	467	303	501	538	708	950	714	510	905	421	1031	726	463	780	562	1941	1185
H479	754	665	377	1080	705	567	613	648	908	848	912	488	405	529	459	657	496	535	1045	674
L480	470	687	661	589	605	395	1028	494	629	403	399	652	397	771	760	484	532	558	1466	568
K522	679	220	370	968	1082	769	666	1069	630	603	537	741	369	810	465	987	319	442	436	527
Replicate 2
	A	G	I	L	P	V	F	W	Y	D	E	R	H	K	S	T	C	M	N	Q
Y77	746	604	243	312	662	435	381	565	1016	570	442	511	693	752	471	356	592	299	442	665
S80	801	480	918	574	471	816	294	567	244	645	700	371	545	497	596	297	566	817	640	568
S196	343	421	480	607	313	314	461	404	477	519	396	670	526	531	497	604	414	709	404	1059
Q287	748	365	612	433	659	411	537	721	544	494	792	480	695	749	804	614	442	780	792	509
L288	732	879	775	467	698	486	333	504	813	688	379	425	566	645	484	464	416	496	463	526
K289	714	453	818	755	501	505	398	601	516	393	279	655	583	917	294	533	310	300	554	598
N311	468	1012	577	531	565	912	604	785	506	602	585	389	329	516	611	627	328	650	498	628
Y462	267	379	536	568	669	250	502	497	379	544	333	567	695	247	673	1209	307	762	438	642
D475	709	620	607	751	592	617	589	616	418	563	590	608	706	376	652	521	481	423	728	951
G476	509	501	506	266	461	585	729	601	654	528	430	614	516	457	811	711	747	586	397	585
G477	902	380	764	750	260	585	282	784	653	517	952	427	491	555	660	426	555	345	704	438
K478	857	513	413	464	866	593	323	555	595	616	385	609	279	611	488	673	559	248	511	619
H479	469	661	479	740	283	509	626	582	504	890	596	662	483	474	527	607	486	526	670	374
L480	356	811	548	807	557	748	326	384	631	636	470	431	521	520	483	594	506	684	482	402
K522	827	568	607	812	304	395	649	652	524	571	384	208	702	752	506	499	442	547	551	530

## Sheet: S23
		IVG product dilution								IVG product dilution								IVG product dilution
		0	1296x	432x	144x	48x				0	1296x	432x	144x	48x				0	1296x	432x	144x	48x
S. pneumoniae CPS4 anti-serum dilution	50x	721	1603	2903	6304	8621		S. pneumoniae CPS4 anti-serum dilution	50x	590	2841	8137	11057	4281		S. pneumoniae CPS4 anti-serum dilution	50x	386	457	412	244	474
	100x	561	2012	6088	10670	7248			100x	457	5746	12717	16162	3750			100x	453	486	305	355	518
	200x	426	2694	8405	12523	5888			200x	314	5318	16353	16109	6546			200x	430	275	381	560	344
	400x	381	2925	8134	8908	3203			400x	223	7889	18892	14226	4501			400x	378	289	856	429	321
	800x	397	2408	6352	7218	2138			800x	341	7437	11870	8176	3648			800x	398	238	354	184	294
	1600x	300	2254	5149	4509	2486			1600x	327	6062	10215	6538	977			1600x	389	411	242	563	403
	0	586	797	441	1064	340			0	579	604	1807	502	484			0	216	415	334	590	511
Note: "0" refers to reactions containing none of the labeled reactant (IVG product on X axis, anti-serum on Y axis)

## Sheet: S24&25
Panel a - PD sequon scanning
Mean normalized data
Sequon position 1	Sequon position 2	Sequon position 3	Sequon position 4	Sequon position 5	Sequon position 6	Sequon position 7	Sequon position 8	Sequon position 9	Sequon position 10	Sequon position 11	Sequon position 12	Sequon position 13	Sequon position 14	Sequon position 15	Sequon position 16	Sequon position 17	Sequon position 18	Sequon position 19	Sequon position 20	Sequon position 21	Sequon position 22	Sequon position 23	Sequon position 24	Sequon position 25	Sequon position 26	Sequon position 27	Sequon position 28	Sequon position 29	Sequon position 30	Sequon position 31	Sequon position 32	Sequon position 33	Sequon position 34	Sequon position 35	Sequon position 36	Sequon position 37	Sequon position 38	Sequon position 39	Sequon position 40	Sequon position 41	Sequon position 42	Sequon position 43	Sequon position 44	Sequon position 45	Sequon position 46	Sequon position 47	Sequon position 48	Sequon position 49	Sequon position 50
0.728546	0.727343	1.26566	1.11161	0.694103	0.646865	1.15696	1.21627	1.16303	1.10942	1.07018	1.23783	1.1979	1.24391	1.40861	1.27606	1.58235	1.30736	1.31811	1.30705	1.45312	1.40892	1.36581	1.47977	1.40878	1.20642	1.47257	1.47521	1.16813	0.639313	0.331686	0.266097	0.0645951	0.176195	0.0263093	0.246954	0.0348096	0.306862	0.0248319	0.154228	0.0171329	0.141738	-0.0028076	0.155481	0.0148646	0.152422	0.0164554	0.181209	0.0181763	0.141319
Mean normalized data; SEM
Sequon position 1	Sequon position 2	Sequon position 3	Sequon position 4	Sequon position 5	Sequon position 6	Sequon position 7	Sequon position 8	Sequon position 9	Sequon position 10	Sequon position 11	Sequon position 12	Sequon position 13	Sequon position 14	Sequon position 15	Sequon position 16	Sequon position 17	Sequon position 18	Sequon position 19	Sequon position 20	Sequon position 21	Sequon position 22	Sequon position 23	Sequon position 24	Sequon position 25	Sequon position 26	Sequon position 27	Sequon position 28	Sequon position 29	Sequon position 30	Sequon position 31	Sequon position 32	Sequon position 33	Sequon position 34	Sequon position 35	Sequon position 36	Sequon position 37	Sequon position 38	Sequon position 39	Sequon position 40	Sequon position 41	Sequon position 42	Sequon position 43	Sequon position 44	Sequon position 45	Sequon position 46	Sequon position 47	Sequon position 48	Sequon position 49	Sequon position 50
0.0443456	0.100062	0.0510783	0.0871261	0.0531328	0.0220921	0.0257982	0.040588	0.0691956	0.151057	0.11531	0.0945732	0.089903	0.0514493	0.0435961	0.0823807	0.0287311	0.0147827	0.0258437	0.135411	0.0464414	0.0650634	0.0767577	0.0330643	0.0641002	0.0400296	0.0728316	0.0789122	0.0864229	0.0302339	0.0113458	0.00938372	0.0107538	0.0254922	0.00284451	0.0400829	0.00346305	0.0281082	0.00612031	0.00440046	0.00292505	0.0098126	0.00241006	0.0211763	0.00619711	0.0173417	0.00440302	0.00792929	0.00353865	0.00795188
[truncated: 289 more columns]
