# Supplementary material for: Characterizing and engineering post-translational modifications with high-throughput cell-free expression
Source: Nat Commun. 2025 Aug 5;16:7215. doi: 10.1038/s41467-025-60526-6 (PMC12325987; doi:10.1038/s41467-025-60526-6)
Supplement: Supplementary file 6 — Source Data [file 41467_2025_60526_MOESM6_ESM.zip › Source Data/Source Data 2.xlsx]

## Sheet: S13
Precursor + all enzymes	m/z	Intensity (AU)		Precursor + enzymes (no RRE)	m/z	Intensity (AU)		Precursor + enzymes (no protease)	m/z	Intensity (AU)		Precursor + enzymes (no cyclase)	m/z	Intensity (AU)
	940	31			959.994	27			959.994	12			959.994	5
	940.007	26			960.002	38			960.002	12			960.002	3
	940.015	20			960.009	17			960.009	26			960.009	5
	940.022	23			960.017	2			960.017	31			960.017	1
	940.029	13			960.024	21			960.024	25			960.024	16
	940.037	8			960.031	35			960.031	11			960.031	52
	940.044	20			960.039	29			960.039	1			960.039	55
	940.051	80			960.046	6			960.046	3			960.046	24
	940.059	123			960.054	1			960.054	0			960.054	5
	940.066	87			960.061	3			960.061	9			960.061	3
	940.073	30			960.069	5			960.069	28			960.069	7
	940.081	36			960.076	0			960.076	36			960.076	38
	940.088	58			960.083	2			960.083	26			960.083	52
	940.096	80			960.091	1			960.091	19			960.091	29
	940.103	63			960.098	3			960.098	37			960.098	15
	940.11	33			960.106	2			960.106	51			960.106	36
	940.118	5			960.113	3			960.113	45			960.113	45
	940.125	0			960.121	12			960.121	25			960.121	46
	940.132	2			960.128	25			960.128	31			960.128	53
	940.14	4			960.135	39			960.135	56			960.135	80
	940.147	7			960.143	18			960.143	68			960.143	124
	940.154	10			960.15	5			960.15	33			960.15	135
	940.162	20			960.158	3			960.158	7			960.158	111
	940.169	9			960.165	2			960.165	2			960.165	142
	940.176	15			960.173	0			960.173	4			960.173	253
	940.184	34			960.18	2			960.18	8			960.18	230
	940.191	56			960.187	5			960.187	8			960.187	89
	940.198	50			960.195	4			960.195	18			960.195	18
	940.206	46			960.202	1			960.202	27			960.202	16
	940.213	57			960.21	3			960.21	21			960.21	61
	940.221	50			960.217	7			960.217	37			960.217	109
	940.228	26			960.225	24			960.225	117			960.225	89
	940.235	8			960.232	36			960.232	200			960.232	66
	940.243	6			960.239	57			960.239	176			960.239	82
	940.25	20			960.247	59			960.247	93			960.247	83
	940.257	41			960.254	29			960.254	92			960.254	46
	940.265	64			960.262	2			960.262	110			960.262	22
	940.272	64			960.269	3			960.269	89			960.269	27
	940.279	96			960.277	1			960.277	94			960.277	37
	940.287	169			960.284	0			960.284	104			960.284	52
	940.294	194			960.291	4			960.291	98			960.291	89
	940.301	109			960.299	3			960.299	119			960.299	101
	940.309	31			960.306	3			960.306	127			960.306	102
	940.316	32			960.314	5			960.314	120			960.314	97
	940.323	66			960.321	28			960.321	95			960.321	113
	940.331	95			960.329	73			960.329	47			960.329	165
	940.338	80			960.336	100			960.336	14			960.336	195
	940.346	51			960.344	82			960.344	20			960.344	194
	940.353	90			960.351	41			960.351	37			960.351	151
	940.36	114			960.358	23			960.358	63			960.358	91
	940.368	123			960.366	7			960.366	93			960.366	69
	940.375	115			960.373	2			960.373	78			960.373	117
	940.382	80			960.381	0			960.381	75			960.381	125
	940.39	50			960.388	1			960.388	107			960.388	44
	940.397	39			960.396	5			960.396	98			960.396	1
	940.404	18			960.403	0			960.403	56			960.403	2
	940.412	27			960.41	4			960.41	84			960.41	2
	940.419	49			960.418	15			960.418	153			960.418	35
	940.426	85			960.425	39			960.425	151			960.425	96
	940.434	91			960.433	53			960.433	121			960.433	123
	940.441	51			960.44	57			960.44	90			960.44	66
	940.448	24			960.448	138			960.448	92			960.448	33
	940.456	14			960.455	218			960.455	129			960.455	28
	940.463	11			960.462	188			960.462	104			960.462	27
	940.471	15			960.47	109			960.47	32			960.47	36
	940.478	34			960.477	49			960.477	48			960.477	54
	940.485	52			960.485	13			960.485	106			960.485	68
	940.493	57			960.492	5			960.492	172			960.492	82
	940.5	65			960.5	1			960.5	171			960.5	74
	940.507	56			960.507	17			960.507	119			960.507	54
	940.515	25			960.514	23			960.514	49			960.514	46
	940.522	13			960.522	17			960.522	45			960.522	41
	940.529	1			960.529	9			960.529	66			960.529	32
	940.537	16			960.537	32			960.537	64			960.537	45
	940.544	28			960.544	73			960.544	45			960.544	39
	940.551	26			960.552	71			960.552	22			960.552	32
	940.559	17			960.559	36			960.559	9			960.559	32
	940.566	10			960.566	35			960.566	26			960.566	48
	940.574	17			960.574	46			960.574	65			960.574	67
	940.581	25			960.581	25			960.581	87			960.581	49
	940.588	62			960.589	6			960.589	51			960.589	11
	940.596	94			960.596	3			960.596	15			960.596	5
	940.603	111			960.604	3			960.604	34			960.604	4
	940.61	88			960.611	0			960.611	47			960.611	17
	940.618	68			960.619	3			960.619	38			960.619	41
	940.625	86			960.626	1			960.626	53			960.626	47
	940.632	70			960.633	2			960.633	43			960.633	51
	940.64	52			960.641	0			960.641	22			960.641	93
	940.647	75			960.648	1			960.648	3			960.648	119
	940.654	127			960.656	15			960.656	6			960.656	61
	940.662	97			960.663	55			960.663	6			960.663	15
	940.669	75			960.671	59			960.671	13			960.671	26
	940.676	119			960.678	37			960.678	45			960.678	67
	940.684	101			960.685	25			960.685	69			960.685	88
	940.691	60			960.693	15			960.693	61			960.693	68
	940.699	39			960.7	16			960.7	29			960.7	25
	940.706	25			960.708	45			960.708	10			960.708	4
	940.713	27			960.715	80			960.715	6			960.715	0
	940.721	31			960.723	58			960.723	1			960.723	5
	940.728	54			960.73	17			960.73	2			960.73	4
	940.735	76			960.737	5			960.737	1			960.737	1
	940.743	79			960.745	3			960.745	10			960.745	1
	940.75	72			960.752	3			960.752	37			960.752	4
	940.757	61			960.76	3			960.76	47			960.76	20
	940.765	71			960.767	3			960.767	29			960.767	23
	940.772	43			960.775	4			960.775	30			960.775	28
	940.779	45			960.782	2			960.782	47			960.782	30
	940.787	60			960.789	6			960.789	48			960.789	34
	940.794	67			960.797	3			960.797	52			960.797	29
	940.802	90			960.804	1			960.804	42			960.804	15
	940.809	122			960.812	10			960.812	12			960.812	39
	940.816	100			960.819	25			960.819	12			960.819	51
	940.824	59			960.827	32			960.827	27			960.827	27
	940.831	33			960.834	36			960.834	51			960.834	3
	940.838	42			960.842	74			960.842	98			960.842	5
	940.846	57			960.849	108			960.849	154			960.849	8
	940.853	75			960.856	61			960.856	126			960.856	6
	940.86	63			960.864	14			960.864	52			960.864	4
	940.868	42			960.871	15			960.871	15			960.871	18
	940.875	31			960.879	41			960.879	7			960.879	36
	940.882	21			960.886	43			960.886	2			960.886	26
	940.89	13			960.894	15			960.894	5			960.894	6
	940.897	16			960.901	10			960.901	1			960.901	4
	940.905	21			960.908	35			960.908	7			960.908	5
	940.912	53			960.916	51			960.916	29			960.916	8
	940.919	93			960.923	38			960.923	49			960.923	11
	940.927	81			960.931	10			960.931	28			960.931	24
	940.934	26			960.938	4			960.938	3			960.938	22
	940.941	11			960.946	2			960.946	3			960.946	39
	940.949	21			960.953	5			960.953	4			960.953	104
	940.956	40			960.96	4			960.96	2			960.96	138
	940.963	27			960.968	22			960.968	3			960.968	94
	940.971	12			960.975	42			960.975	22			960.975	51
	940.978	8			960.983	34			960.983	60			960.983	31
	940.985	2			960.99	8			960.99	65			960.99	20
	940.993	13			960.998	3			960.998	26			960.998	8
	941	11			961.005	4			961.005	3			961.005	0
	941.008	7			961.013	2			961.013	4			961.013	11
	941.015	7			961.02	9			961.02	2			961.02	43
	941.022	10			961.027	1			961.027	8			961.027	115
	941.03	24			961.035	3			961.035	17			961.035	173
	941.037	48			961.042	2			961.042	15			961.042	178
	941.044	38			961.05	2			961.05	5			961.05	113
	941.052	17			961.057	7			961.057	4			961.057	67
	941.059	26			961.065	2			961.065	1			961.065	67
	941.066	37			961.072	1			961.072	4			961.072	96
	941.074	40			961.079	3			961.079	0			961.079	88
	941.081	56			961.087	3			961.087	2			961.087	62
	941.088	81			961.094	2			961.094	5			961.094	26
	941.096	138			961.102	1			961.102	1			961.102	3
	941.103	143			961.109	5			961.109	4			961.109	0
	941.111	114			961.117	28			961.117	26			961.117	1
	941.118	78			961.124	62			961.124	59			961.124	0
	941.125	50			961.131	54			961.131	65			961.131	5
	941.133	66			961.139	19			961.139	44			961.139	22
	941.14	108			961.146	2			961.146	28			961.146	44
	941.147	149			961.154	6			961.154	2			961.154	59
	941.155	145			961.161	4			961.161	8			961.161	74
	941.162	77			961.169	3			961.169	61			961.169	72
	941.169	33			961.176	21			961.176	125			961.176	70
	941.177	28			961.184	55			961.184	145			961.184	110
	941.184	9			961.191	62			961.191	104			961.191	147
	941.191	14			961.198	30			961.198	71			961.198	114
	941.199	37			961.206	56			961.206	45			961.206	49
	941.206	59			961.213	111			961.213	41			961.213	17
	941.214	55			961.221	91			961.221	55			961.221	55
	941.221	42			961.228	31			961.228	92			961.228	147
	941.228	76			961.236	17			961.236	114			961.236	197
	941.236	96			961.243	9			961.243	126			961.243	115
	941.243	75			961.25	1			961.25	147			961.25	30
	941.25	73			961.258	6			961.258	145			961.258	19
	941.258	73			961.265	20			961.265	134			961.265	40
	941.265	66			961.273	59			961.273	123			961.273	80
	941.272	46			961.28	95			961.28	115			961.28	96
	941.28	34			961.288	125			961.288	75			961.288	63
	941.287	71			961.295	159			961.295	51			961.295	98
	941.294	134			961.302	112			961.302	43			961.302	164
	941.302	143			961.31	35			961.31	49			961.31	167
	941.309	131			961.317	7			961.317	49			961.317	94
	941.317	108			961.325	4			961.325	34			961.325	96
	941.324	88			961.332	1			961.332	22			961.332	107
	941.331	139			961.34	2			961.34	34			961.34	84
	941.339	239			961.347	7			961.347	68			961.347	45
	941.346	273			961.355	24			961.355	78			961.355	26
	941.353	179			961.362	52			961.362	76			961.362	8
	941.361	76			961.369	43			961.369	106			961.369	5
	941.368	72			961.377	27			961.377	152			961.377	1
	941.375	63			961.384	52			961.384	173			961.384	4
	941.383	55			961.392	78			961.392	127			961.392	34
	941.39	34			961.399	48			961.399	54			961.399	86
	941.397	34			961.407	25			961.407	2			961.407	145
	941.405	58			961.414	18			961.414	6			961.414	174
	941.412	51			961.421	1			961.421	1			961.421	128
	941.42	12			961.429	3			961.429	1			961.429	34
	941.427	8			961.436	7			961.436	16			961.436	14
	941.434	32			961.444	35			961.444	48			961.444	37
	941.442	54			961.451	110			961.451	78			961.451	55
	941.449	61			961.459	149			961.459	62			961.459	52
	941.456	92			961.466	111			961.466	46			961.466	20
	941.464	112			961.474	54			961.474	96			961.474	6
	941.471	80			961.481	29			961.481	150			961.481	1
	941.478	74			961.488	24			961.488	138			961.488	21
	941.486	96			961.496	31			961.496	105			961.496	80
	941.493	115			961.503	28			961.503	100			961.503	128
	941.5	100			961.511	13			961.511	133			961.511	125
	941.508	84			961.518	14			961.518	101			961.518	67
	941.515	57			961.526	28			961.526	36			961.526	23
	941.523	39			961.533	9			961.533	32			961.533	0
	941.53	30			961.54	15			961.54	62			961.54	10
	941.537	48			961.548	35			961.548	42			961.548	34
	941.545	82			961.555	37			961.555	15			961.555	66
	941.552	88			961.563	13			961.563	25			961.563	68
	941.559	63			961.57	4			961.57	75			961.57	22
	941.567	60			961.578	2			961.578	83			961.578	6
	941.574	66			961.585	4			961.585	38			961.585	4
	941.581	80			961.593	2			961.593	7			961.593	3
	941.589	57			961.6	2			961.6	22			961.6	0
	941.596	27			961.607	5			961.607	56			961.607	5
	941.603	3			961.615	2			961.615	73			961.615	22
	941.611	29			961.622	1			961.622	73			961.622	41
	941.618	97			961.63	7			961.63	50			961.63	39
	941.626	168			961.637	14			961.637	25			961.637	30
	941.633	162			961.645	4			961.645	6			961.645	58
	941.64	140			961.652	3			961.652	7			961.652	113
	941.648	111			961.659	3			961.659	20			961.659	106
	941.655	66			961.667	1			961.667	42			961.667	62
	941.662	51			961.674	1			961.674	53			961.674	42
	941.67	70			961.682	1			961.682	47			961.682	54
	941.677	86			961.689	3			961.689	41			961.689	85
	941.684	108			961.697	1			961.697	54			961.697	82
	941.692	131			961.704	5			961.704	61			961.704	32
	941.699	121			961.711	2			961.711	33			961.711	1
	941.707	98			961.719	3			961.719	6			961.719	2
	941.714	105			961.726	2			961.726	2			961.726	0
	941.721	114			961.734	4			961.734	3			961.734	2
	941.729	96			961.741	3			961.741	2			961.741	1
	941.736	108			961.749	2			961.749	2			961.749	8
	941.743	253			961.756	5			961.756	0			961.756	13
	941.751	342			961.764	10			961.764	2			961.764	13
	941.758	236			961.771	1			961.771	1			961.771	4
	941.765	102			961.778	4			961.778	0			961.778	2
	941.773	80			961.786	0			961.786	9			961.786	4
	941.78	71			961.793	3			961.793	28			961.793	27
	941.787	85			961.801	2			961.801	39			961.801	53
	941.795	72			961.808	5			961.808	47			961.808	52
	941.802	24			961.816	2			961.816	52			961.816	25
	941.81	10			961.823	1			961.823	31			961.823	8
	941.817	32			961.831	1			961.831	10			961.831	18
	941.824	56			961.838	21			961.838	9			961.838	34
	941.832	63			961.845	43			961.845	7			961.845	24
	941.839	61			961.853	42			961.853	2			961.853	10
	941.846	50			961.86	46			961.86	7			961.86	7
	941.854	49			961.868	56			961.868	9			961.868	26
	941.861	54			961.875	36			961.875	19			961.875	80
	941.868	48			961.883	5			961.883	18			961.883	80
	941.876	43			961.89	6			961.89	6			961.89	23
	941.883	42			961.897	3			961.897	17			961.897	6
	941.89	43			961.905	4			961.905	38			961.905	8
	941.898	22			961.912	3			961.912	89			961.912	30
	941.905	14			961.92	3			961.92	143			961.92	97
	941.913	16			961.927	3			961.927	132			961.927	142
	941.92	45			961.935	2			961.935	89			961.935	99
	941.927	63			961.942	1			961.942	57			961.942	32
	941.935	53			961.95	1			961.95	29			961.95	33
	941.942	29			961.957	5			961.957	11			961.957	57
	941.949	2			961.964	1			961.964	2			961.964	66
	941.957	5			961.972	1			961.972	5			961.972	66
	941.964	8			961.979	2			961.979	5			961.979	43
	941.971	18			961.987	1			961.987	5			961.987	8
	941.979	22			961.994	0			961.994	26			961.994	8
	941.986	36			962.002	2			962.002	75			962.002	47
	941.994	43			962.009	2			962.009	107			962.009	85
	942.001	50			962.016	1			962.016	98			962.016	66
	942.008	82			962.024	1			962.024	54			962.024	34
	942.016	84			962.031	8			962.031	17			962.031	53
	942.023	57			962.039	31			962.039	37			962.039	115
	942.03	35			962.046	49			962.046	45			962.046	135
	942.038	28			962.054	39			962.054	30			962.054	86
	942.045	24			962.061	37			962.061	32			962.061	16
	942.052	41			962.069	33			962.069	56			962.069	38
	942.06	58			962.076	17			962.076	51			962.076	65
	942.067	122			962.083	8			962.083	61			962.083	60
	942.075	207			962.091	17			962.091	83			962.091	38
	942.082	197			962.098	12			962.098	76			962.098	33
	942.089	98			962.106	6			962.106	58			962.106	36
	942.097	40			962.113	4			962.113	20			962.113	60
	942.104	52			962.121	13			962.121	1			962.121	72
	942.111	98			962.128	39			962.128	7			962.128	52
	942.119	131			962.135	75			962.135	46			962.135	56
	942.126	129			962.143	87			962.143	91			962.143	42
	942.133	81			962.15	53			962.15	145			962.15	14
	942.141	66			962.158	17			962.158	148			962.158	20
	942.148	119			962.165	11			962.165	106			962.165	49
	942.155	146			962.173	34			962.173	57			962.173	63
	942.163	84			962.18	71			962.18	106			962.18	66
	942.17	46			962.188	70			962.188	132			962.188	53
	942.178	68			962.195	24			962.195	124			962.195	21
	942.185	132			962.202	8			962.202	144			962.202	10
	942.192	167			962.21	7			962.21	117			962.21	40
	942.2	154			962.217	18			962.217	49			962.217	66
	942.207	119			962.225	59			962.225	39			962.225	76
	942.214	76			962.232	89			962.232	66			962.232	96
	942.222	68			962.24	58			962.24	68			962.24	102
	942.229	65			962.247	22			962.247	86			962.247	73
	942.236	41			962.255	37			962.255	68			962.255	62
	942.244	14			962.262	55			962.262	23			962.262	61
	942.251	60			962.269	52			962.269	2			962.269	88
	942.259	128			962.277	19			962.277	7			962.277	70
	942.266	130			962.284	7			962.284	14			962.284	25
	942.273	106			962.292	1			962.292	58			962.292	30
	942.281	97			962.299	1			962.299	85			962.299	55
	942.288	78			962.307	0			962.307	59			962.307	36
	942.295	131			962.314	1			962.314	26			962.314	6
	942.303	183			962.321	15			962.321	50			962.321	2
	942.31	122			962.329	41			962.329	35			962.329	3
	942.317	77			962.336	36			962.336	19			962.336	0
	942.325	71			962.344	9			962.344	22			962.344	3
	942.332	101			962.351	2			962.351	41			962.351	18
	942.34	167			962.359	3			962.359	49			962.359	46
	942.347	209			962.366	18			962.366	37			962.366	43
	942.354	271			962.374	40			962.374	28			962.374	16
	942.362	391			962.381	51			962.381	44			962.381	2
	942.369	502			962.388	35			962.388	49			962.388	6
	942.376	525			962.396	28			962.396	47			962.396	24
	942.384	509			962.403	26			962.403	27			962.403	74
	942.391	522			962.411	10			962.411	7			962.411	103
	942.398	421			962.418	0			962.418	3			962.418	55
	942.406	291			962.426	3			962.426	5			962.426	23
	942.413	234			962.433	7			962.433	4			962.433	36
	942.42	208			962.44	25			962.44	2			962.44	48
	942.428	248			962.448	36			962.448	2			962.448	52
	942.435	348			962.455	9			962.455	21			962.455	99
	942.443	342			962.463	1			962.463	38			962.463	113
	942.45	196			962.47	3			962.47	31			962.47	84
	942.457	108			962.478	2			962.478	9			962.478	82
	942.465	142			962.485	27			962.485	6			962.485	101
	942.472	148			962.493	60			962.493	4			962.493	100
	942.479	169			962.5	60			962.5	6			962.5	101
	942.487	168			962.507	36			962.507	15			962.507	111
	942.494	140			962.515	41			962.515	14			962.515	61
	942.501	78			962.522	56			962.522	19			962.522	11
	942.509	106			962.53	26			962.53	37			962.53	10
	942.516	99			962.537	4			962.537	61			962.537	28
	942.524	40			962.545	3			962.545	77			962.545	34
	942.531	33			962.552	1			962.552	59			962.552	16
	942.538	64			962.56	2			962.56	40			962.56	4
	942.546	94			962.567	3			962.567	36			962.567	3
	942.553	120			962.574	3			962.574	47			962.574	1
	942.56	117			962.582	9			962.582	43			962.582	0
	942.568	95			962.589	19			962.589	19			962.589	0
	942.575	92			962.597	19			962.597	9			962.597	15
	942.582	117			962.604	13			962.604	13			962.604	41
	942.59	82			962.612	2			962.612	51			962.612	36
	942.597	43			962.619	5			962.619	86			962.619	10
	942.605	21			962.627	1			962.627	84			962.627	3
	942.612	20			962.634	1			962.634	48			962.634	6
	942.619	29			962.641	5			962.641	33			962.641	15
	942.627	32			962.649	1			962.649	61			962.649	41
	942.634	22			962.656	0			962.656	84			962.656	59
	942.641	27			962.664	4			962.664	54			962.664	37
	942.649	34			962.671	3			962.671	10			962.671	10
	942.656	73			962.679	3			962.679	2			962.679	3
	942.663	112			962.686	3			962.686	11			962.686	23
	942.671	134			962.693	3			962.693	54			962.693	46
	942.678	159			962.701	3			962.701	122			962.701	66
	942.686	191			962.708	4			962.708	128			962.708	81
	942.693	190			962.716	5			962.716	76			962.716	45
	942.7	147			962.723	2			962.723	48			962.723	29
	942.708	194			962.731	3			962.731	38			962.731	65
	942.715	262			962.738	4			962.738	14			962.738	81
	942.722	210			962.746	16			962.746	5			962.746	56
	942.73	111			962.753	68			962.753	0			962.753	28
	942.737	63			962.76	105			962.76	2			962.76	20
	942.744	86			962.768	63			962.768	3			962.768	13
	942.752	105			962.775	25			962.775	22			962.775	8
	942.759	154			962.783	31			962.783	35			962.783	27
	942.767	175			962.79	64			962.79	26			962.79	49
	942.774	130			962.798	81			962.798	19			962.798	67
	942.781	82			962.805	69			962.805	23			962.805	58
	942.789	50			962.813	61			962.813	39			962.813	24
	942.796	18			962.82	41			962.82	46			962.82	5
	942.803	3			962.827	13			962.827	55			962.827	3
	942.811	2			962.835	4			962.835	69			962.835	7
	942.818	4			962.842	13			962.842	58			962.842	19
	942.825	4			962.85	17			962.85	60			962.85	40
	942.833	8			962.857	31			962.857	51			962.857	35
	942.84	13			962.865	42			962.865	20			962.865	19
	942.848	10			962.872	22			962.872	6			962.872	25
	942.855	3			962.88	4			962.88	19			962.88	20
	942.862	12			962.887	4			962.887	27			962.887	0
	942.87	17			962.894	4			962.894	25			962.894	5
	942.877	26			962.902	29			962.902	6			962.902	1
	942.884	44			962.909	76			962.909	17			962.909	1
	942.892	51			962.917	68			962.917	34			962.917	0
	942.899	58			962.924	23			962.924	43			962.924	1
	942.906	71			962.932	13			962.932	22			962.932	0
	942.914	102			962.939	47			962.939	6			962.939	3
	942.921	145			962.946	82			962.946	15			962.946	2
	942.929	164			962.954	82			962.954	39			962.954	4
	942.936	166			962.961	67			962.961	41			962.961	1
	942.943	99			962.969	59			962.969	21			962.969	3
	942.951	34			962.976	66			962.976	3			962.976	1
	942.958	12			962.984	53			962.984	9			962.984	3
	942.965	11			962.991	12			962.991	21			962.991	17
	942.973	16			962.999	4			962.999	48			962.999	32
	942.98	28			963.006	5			963.006	49			963.006	36
	942.987	44			963.013	4			963.013	36			963.013	23
	942.995	43			963.021	9			963.021	43			963.021	4
	943.002	48			963.028	1			963.028	76			963.028	8
	943.01	52			963.036	2			963.036	101			963.036	5
	943.017	38			963.043	15			963.043	93			963.043	18
	943.024	29			963.051	35			963.051	71			963.051	53
	943.032	26			963.058	55			963.058	33			963.058	67
	943.039	31			963.066	65			963.066	23			963.066	43
	943.046	49			963.073	64			963.073	22			963.073	9
	943.054	48			963.08	54			963.08	11			963.08	6
	943.061	54			963.088	57			963.088	6			963.088	0
	943.068	66			963.095	43			963.095	5			963.095	0
	943.076	47			963.103	23			963.103	1			963.103	8
	943.083	13			963.11	28			963.11	0			963.11	44
	943.091	9			963.118	18			963.118	9			963.118	94
	943.098	32			963.125	4			963.125	23			963.125	80
	943.105	79			963.133	2			963.133	34			963.133	51
	943.113	106			963.14	1			963.14	21			963.14	66
	943.12	59			963.147	1			963.147	10			963.147	53
	943.127	22			963.155	7			963.155	29			963.155	52
	943.135	34			963.162	21			963.162	39			963.162	89
	943.142	56			963.17	47			963.17	21			963.17	130
	943.149	66			963.177	49			963.177	0			963.177	124
	943.157	44			963.185	16			963.185	5			963.185	84
	943.164	51			963.192	3			963.192	1			963.192	44
	943.172	81			963.2	13			963.2	4			963.2	50
	943.179	109			963.207	63			963.207	3			963.207	58
	943.186	102			963.214	118			963.214	5			963.214	72
	943.194	66			963.222	120			963.222	9			963.222	62
	943.201	55			963.229	119			963.229	10			963.229	20
	943.208	89			963.237	143			963.237	19			963.237	12
	943.216	76			963.244	110			963.244	57			963.244	32
	943.223	56			963.252	78			963.252	55			963.252	42
	943.23	68			963.259	55			963.259	15			963.259	31
	943.238	90			963.267	17			963.267	4			963.267	13
	943.245	61			963.274	2			963.274	4			963.274	26
	943.253	25			963.281	7			963.281	10			963.281	54
	943.26	10			963.289	29			963.289	29			963.289	46
	943.267	3			963.296	36			963.296	39			963.296	7
	943.275	12			963.304	20			963.304	37			963.304	5
	943.282	10			963.311	2			963.311	20			963.311	1
	943.289	21			963.319	1			963.319	15			963.319	2
	943.297	58			963.326	11			963.326	64			963.326	5
	943.304	73			963.334	43			963.334	87			963.334	1
	943.312	55			963.341	77			963.341	84			963.341	10
	943.319	44			963.348	61			963.348	69			963.348	19
	943.326	60			963.356	20			963.356	80			963.356	36
	943.334	108			963.363	4			963.363	148			963.363	52
	943.341	129			963.371	8			963.371	164			963.371	58
	943.348	128			963.378	14			963.378	60			963.378	71
	943.356	158			963.386	28			963.386	5			963.386	66
	943.363	236			963.393	36			963.393	11			963.393	44
	943.37	288			963.401	24			963.401	23			963.401	61
	943.378	318			963.408	4			963.408	40			963.408	108
	943.385	352			963.415	3			963.415	46			963.415	105
	943.393	382			963.423	9			963.423	44			963.423	91
	943.4	317			963.43	20			963.43	65			963.43	92
	943.407	188			963.438	8			963.438	51			963.438	97
	943.415	122			963.445	5			963.445	15			963.445	74
	943.422	202			963.453	10			963.453	22			963.453	50
	943.429	243			963.46	14			963.46	45			963.46	63
	943.437	199			963.468	32			963.468	53			963.468	75
	943.444	145			963.475	52			963.475	21			963.475	64
	943.451	156			963.482	36			963.482	17			963.482	38
	943.459	185			963.49	8			963.49	41			963.49	49
	943.466	134			963.497	2			963.497	36			963.497	58
	943.474	63			963.505	2			963.505	10			963.505	27
	943.481	18			963.512	2			963.512	7			963.512	12
	943.488	7			963.52	2			963.52	7			963.52	37
	943.496	34			963.527	2			963.527	18			963.527	61
	943.503	90			963.535	1			963.535	33			963.535	38
	943.51	122			963.542	11			963.542	30			963.542	20
	943.518	86			963.549	23			963.549	7			963.549	46
	943.525	53			963.557	23			963.557	12			963.557	58
	943.532	36			963.564	23			963.564	31			963.564	24
	943.54	34			963.572	41			963.572	65			963.572	5
	943.547	52			963.579	73			963.579	64			963.579	11
	943.555	90			963.587	51			963.587	44			963.587	26
	943.562	116			963.594	11			963.594	46			963.594	52
	943.569	109			963.602	7			963.602	61			963.602	59
	943.577	105			963.609	8			963.609	62			963.609	30
	943.584	84			963.616	8			963.616	43			963.616	10
	943.591	38			963.624	15			963.624	20			963.624	3
	943.599	55			963.631	5			963.631	11			963.631	3
	943.606	114			963.639	5			963.639	19			963.639	2
	943.614	158			963.646	1			963.646	3			963.646	2
	943.621	131			963.654	3			963.654	0			963.654	2
	943.628	85			963.661	4			963.661	2			963.661	4
	943.636	74			963.669	1			963.669	2			963.669	0
	943.643	68			963.676	3			963.676	7			963.676	2
	943.65	57			963.683	2			963.683	22			963.683	12
	943.658	46			963.691	2			963.691	42			963.691	31
	943.665	35			963.698	2			963.698	45			963.698	32
	943.672	37			963.706	2			963.706	35			963.706	14
	943.68	49			963.713	0			963.713	23			963.713	43
	943.687	36			963.721	1			963.721	1			963.721	85
	943.695	9			963.728	0			963.728	2			963.728	77
	943.702	8			963.736	2			963.736	1			963.736	25
	943.709	44			963.743	4			963.743	5			963.743	12
	943.717	98			963.75	1			963.75	13			963.75	21
	943.724	109			963.758	2			963.758	20			963.758	11
	943.731	62			963.765	0			963.765	17			963.765	4
	943.739	22			963.773	2			963.773	3			963.773	5
	943.746	5			963.78	3			963.78	3			963.78	1
	943.753	3			963.788	22			963.788	2			963.788	3
	943.761	17			963.795	42			963.795	3			963.795	0
	943.768	22			963.803	29			963.803	16			963.803	1
	943.776	21			963.81	11			963.81	28			963.81	1
	943.783	10			963.817	5			963.817	13			963.817	0
	943.79	29			963.825	1			963.825	23			963.825	4
	943.798	52			963.832	1			963.832	50			963.832	21
	943.805	75			963.84	5			963.84	48			963.84	54
	943.812	82			963.847	6			963.847	30			963.847	51
	943.82	72			963.855	4			963.855	22			963.855	32
	943.827	62			963.862	7			963.862	7			963.862	60
	943.835	62			963.87	3			963.87	2			963.87	137
	943.842	89			963.877	8			963.877	3			963.877	195
	943.849	102			963.884	0			963.884	13			963.884	163
	943.857	80			963.892	4			963.892	41			963.892	82
	943.864	31			963.899	0			963.899	44			963.899	34
	943.871	5			963.907	1			963.907	12			963.907	21
	943.879	10			963.914	4			963.914	7			963.914	16
	943.886	11			963.922	0			963.922	8			963.922	12
	943.893	18			963.929	2			963.929	11			963.929	7
	943.901	43			963.937	4			963.937	23			963.937	2
	943.908	72			963.944	30			963.944	10			963.944	2
	943.916	57			963.951	52			963.951	5			963.951	8
	943.923	55			963.959	54			963.959	5			963.959	10
	943.93	62			963.966	23			963.966	1			963.966	7
	943.938	53			963.974	7			963.974	1			963.974	5
	943.945	22			963.981	1			963.981	2			963.981	0
	943.952	17			963.989	5			963.989	4			963.989	6
	943.96	24			963.996	28			963.996	19			963.996	20
	943.967	26			964.004	39			964.004	23			964.004	62
	943.975	40			964.011	15			964.011	13			964.011	87
	943.982	46			964.018	3			964.018	0			964.018	61
	943.989	42			964.026	6			964.026	28			964.026	20
	943.997	14			964.033	10			964.033	76			964.033	25
	944.004	23			964.041	20			964.041	86			964.041	59
	944.011	53			964.048	24			964.048	64			964.048	107
	944.019	77			964.056	35			964.056	67			964.056	134
	944.026	63			964.063	53			964.063	62			964.063	120
	944.033	30			964.071	46			964.071	47			964.071	61
	944.041	35			964.078	17			964.078	71			964.078	10
	944.048	38			964.085	11			964.085	80			964.085	4
	944.056	31			964.093	2			964.093	59			964.093	3
	944.063	16			964.1	2			964.1	50			964.1	14
	944.07	44			964.108	1			964.108	82			964.108	23
	944.078	54			964.115	2			964.115	99			964.115	19
	944.085	35			964.123	3			964.123	83			964.123	5
	944.092	21			964.13	3			964.13	50			964.13	29
	944.1	27			964.138	6			964.138	46			964.138	58
	944.107	34			964.145	3			964.145	41			964.145	85
	944.115	36			964.153	2			964.153	36			964.153	108
	944.122	39			964.16	3			964.16	61			964.16	127
	944.129	39			964.167	11			964.167	115			964.167	173
	944.137	61			964.175	35			964.175	175			964.175	184
	944.144	38			964.182	72			964.182	210			964.182	183
	944.151	8			964.19	77			964.19	207			964.19	192
	944.159	4			964.197	38			964.197	236			964.197	190
	944.166	4			964.205	36			964.205	262			964.205	185
	944.173	19			964.212	72			964.212	260			964.212	117
	944.181	33			964.22	65			964.22	162			964.22	106
	944.188	45			964.227	24			964.227	75			964.227	168
	944.196	32			964.234	12			964.234	45			964.234	168
	944.203	24			964.242	9			964.242	14			964.242	116
	944.21	24			964.249	2			964.249	11			964.249	75
	944.218	33			964.257	0			964.257	20			964.257	60
	944.225	73			964.264	7			964.264	53			964.264	72
	944.232	105			964.272	11			964.272	95			964.272	71
	944.24	77			964.279	27			964.279	80			964.279	58
	944.247	38			964.287	34			964.287	60			964.287	52
	944.255	87			964.294	15			964.294	76			964.294	73
	944.262	126			964.301	5			964.301	142			964.301	54
	944.269	94			964.309	2			964.309	186			964.309	23
	944.277	36			964.316	1			964.316	204			964.316	29
	944.284	20			964.324	3			964.324	176			964.324	36
	944.291	36			964.331	2			964.331	81			964.331	18
	944.299	47			964.339	2			964.339	15			964.339	3
	944.306	61			964.346	5			964.346	3			964.346	16
	944.313	73			964.354	11			964.354	18			964.354	25
	944.321	89			964.361	27			964.361	46			964.361	26
	944.328	112			964.368	33			964.368	44			964.368	27
	944.336	95			964.376	12			964.376	11			964.376	59
	944.343	81			964.383	8			964.383	28			964.383	90
	944.35	95			964.391	23			964.391	55			964.391	56
	944.358	108			964.398	56			964.398	60			964.398	17
	944.365	115			964.406	83			964.406	52			964.406	17
	944.372	105			964.413	82			964.413	41			964.413	43
	944.38	86			964.421	32			964.421	20			964.421	127
	944.387	99			964.428	5			964.428	20			964.428	135
	944.395	97			964.436	9			964.436	28			964.436	55
	944.402	53			964.443	2			964.443	47			964.443	11
	944.409	58			964.45	1			964.45	77			964.45	7
	944.417	74			964.458	0			964.458	74			964.458	7
	944.424	74			964.465	0			964.465	43			964.465	1
	944.431	70			964.473	5			964.473	57			964.473	7
	944.439	89			964.48	1			964.48	91			964.48	30
	944.446	94			964.488	6			964.488	117			964.488	42
	944.454	84			964.495	3			964.495	96			964.495	33
	944.461	108			964.503	3			964.503	75			964.503	14
	944.468	165			964.51	3			964.51	82			964.51	10
	944.476	185			964.517	2			964.517	79			964.517	18
	944.483	155			964.525	0			964.525	42			964.525	16
	944.49	83			964.532	4			964.532	21			964.532	10
	944.498	25			964.54	0			964.54	28			964.54	29
	944.505	37			964.547	11			964.547	38			964.547	70
	944.512	53			964.555	49			964.555	38			964.555	87
	944.52	68			964.562	93			964.562	26			964.562	49
	944.527	78			964.57	107			964.57	36			964.57	45
	944.535	56			964.577	70			964.577	47			964.577	51
	944.542	49			964.584	24			964.584	56			964.584	36
	944.549	50			964.592	5			964.592	89			964.592	11
	944.557	53			964.599	4			964.599	101			964.599	11
	944.564	70			964.607	1			964.607	61			964.607	25
	944.571	100			964.614	4			964.614	28			964.614	22
	944.579	67			964.622	3			964.622	8			964.622	18
	944.586	30			964.629	17			964.629	1			964.629	42
	944.594	34			964.637	45			964.637	5			964.637	50
	944.601	49			964.644	50			964.644	24			964.644	28
	944.608	28			964.652	17			964.652	54			964.652	20
	944.616	3			964.659	9			964.659	65			964.659	8
	944.623	0			964.666	26			964.666	35			964.666	6
	944.63	1			964.674	41			964.674	22			964.674	25
	944.638	12			964.681	48			964.681	40			964.681	48
	944.645	44			964.689	23			964.689	32			964.689	43
	944.653	73			964.696	4			964.696	10			964.696	20
	944.66	88			964.704	5			964.704	12			964.704	10
	944.667	57			964.711	0			964.711	19			964.711	4
	944.675	29			964.719	1			964.719	33			964.719	4
	944.682	75			964.726	7			964.726	48			964.726	19
	944.689	149			964.733	9			964.733	30			964.733	43
	944.697	171			964.741	7			964.741	18			964.741	47
	944.704	132			964.748	9			964.748	24			964.748	19
	944.711	76			964.756	42			964.756	53			964.756	4
	944.719	43			964.763	51			964.763	84			964.763	4
	944.726	55			964.771	25			964.771	64			964.771	0
	944.734	84			964.778	1			964.778	46			964.778	2
	944.741	120			964.786	5			964.786	50			964.786	1
	944.748	179			964.793	4			964.793	55			964.793	0
	944.756	179			964.8	2			964.8	41			964.8	2
	944.763	92			964.808	0			964.808	50			964.808	0
	944.77	33			964.815	3			964.815	87			964.815	3
	944.778	42			964.823	1			964.823	125			964.823	3
	944.785	52			964.83	4			964.83	89			964.83	34
	944.793	19			964.838	1			964.838	48			964.838	73
	944.8	4			964.845	1			964.845	49			964.845	76
	944.807	2			964.853	8			964.853	69			964.853	35
	944.815	3			964.86	6			964.86	85			964.86	27
	944.822	1			964.868	0			964.868	100			964.868	42
	944.829	2			964.875	3			964.875	77			964.875	66
	944.837	2			964.882	1			964.882	53			964.882	67
	944.844	7			964.89	12			964.89	56			964.89	49
	944.852	27			964.897	47			964.897	37			964.897	10
	944.859	43			964.905	63			964.905	9			964.905	3
	944.866	65			964.912	51			964.912	6			964.912	12
	944.874	78			964.92	32			964.92	1			964.92	18
	944.881	54			964.927	10			964.927	2			964.927	17
	944.888	46			964.935	8			964.935	0			964.935	2
	944.896	55			964.942	14			964.942	3			964.942	1
	944.903	37			964.949	37			964.949	3			964.949	15
	944.911	17			964.957	46			964.957	3			964.957	37
	944.918	49			964.964	25			964.964	11			964.964	36
	944.925	62			964.972	3			964.972	48			964.972	15
	944.933	42			964.979	6			964.979	72			964.979	19
	944.94	22			964.987	4			964.987	70			964.987	56
	944.947	12			964.994	0			964.994	63			964.994	94
	944.955	19			965.002	1			965.002	45			965.002	102
	944.962	18			965.009	0			965.009	22			965.009	80
	944.969	19			965.017	1			965.017	13			965.017	36
	944.977	12			965.024	3			965.024	20			965.024	4
	944.984	29			965.031	1			965.031	42			965.031	5
	944.992	45			965.039	2			965.039	60			965.039	1
	944.999	72			965.046	1			965.046	32			965.046	5
	945.006	114			965.054	3			965.054	12			965.054	0
	945.014	150			965.061	1			965.061	8			965.061	1
	945.021	142			965.069	4			965.069	36			965.069	2
	945.028	121			965.076	7			965.076	83			965.076	1
	945.036	116			965.084	4			965.084	93			965.084	3
	945.043	116			965.091	3			965.091	63			965.091	6
	945.051	130			965.098	2			965.098	36			965.098	14
	945.058	115			965.106	2			965.106	17			965.106	14
	945.065	71			965.113	2			965.113	23			965.113	4
	945.073	39			965.121	2			965.121	46			965.121	12
	945.08	27			965.128	3			965.128	90			965.128	43
	945.087	50			965.136	24			965.136	90			965.136	91
	945.095	60			965.143	61			965.143	102			965.143	101
	945.102	61			965.151	98			965.151	160			965.151	54
	945.11	63			965.158	82			965.158	235			965.158	23
	945.117	37			965.166	74			965.166	177			965.166	48
	945.124	36			965.173	91			965.173	69			965.173	70
	945.132	65			965.18	82			965.18	23			965.18	82
	945.139	64			965.188	55			965.188	66			965.188	98
	945.146	41			965.195	24			965.195	114			965.195	120
	945.154	21			965.203	8			965.203	145			965.203	117
	945.161	2			965.21	21			965.21	170			965.21	93
	945.169	12			965.218	41			965.218	140			965.218	33
	945.176	36			965.225	27			965.225	57			965.225	4
	945.183	69			965.233	6			965.233	27			965.233	4
	945.191	57			965.24	6			965.24	43			965.24	13
	945.198	27			965.248	6			965.248	38			965.248	36
	945.205	28			965.255	3			965.255	15			965.255	78
	945.213	49			965.262	2			965.262	7			965.262	110
	945.22	90			965.27	3			965.27	26			965.27	117
	945.228	95			965.277	2			965.277	33			965.277	123
	945.235	57			965.285	1			965.285	63			965.285	103
	945.242	21			965.292	1			965.292	111			965.292	68
	945.25	6			965.3	3			965.3	119			965.3	80
	945.257	11			965.307	16			965.307	77			965.307	62
	945.264	7			965.315	25			965.315	35			965.315	28
	945.272	11			965.322	14			965.322	13			965.322	23
	945.279	18			965.329	15			965.329	12			965.329	26
	945.287	18			965.337	36			965.337	11			965.337	43
	945.294	10			965.344	45			965.344	7			965.344	51
	945.301	18			965.352	49			965.352	2			965.352	31
	945.309	43			965.359	48			965.359	13			965.359	27
	945.316	65			965.367	21			965.367	63			965.367	36
	945.323	46			965.374	2			965.374	185			965.374	19
	945.331	25			965.382	4			965.382	294			965.382	27
	945.338	44			965.389	1			965.389	239			965.389	59
	945.345	106			965.397	16			965.397	115			965.397	71
	945.353	134			965.404	48			965.404	76			965.404	36
	945.36	121			965.411	73			965.411	28			965.411	8
	945.368	108			965.419	66			965.419	33			965.419	11
	945.375	95			965.426	67			965.426	64			965.426	9
	945.382	115			965.434	73			965.434	52			965.434	23
	945.39	120			965.441	52			965.441	33			965.441	41
	945.397	104			965.449	12			965.449	19			965.449	68
	945.404	102			965.456	7			965.456	3			965.456	110
	945.412	125			965.464	8			965.464	27			965.464	132
	945.419	157			965.471	28			965.471	85			965.471	111
	945.427	151			965.479	52			965.479	102			965.479	43
	945.434	71			965.486	60			965.486	56			965.486	5
	945.441	24			965.493	50			965.493	22			965.493	11
	945.449	22			965.501	21			965.501	3			965.501	27
	945.456	33			965.508	2			965.508	18			965.508	30
	945.463	52			965.516	2			965.516	37			965.516	5
	945.471	46			965.523	5			965.523	51			965.523	2
	945.478	9			965.531	13			965.531	37			965.531	1
	945.486	7			965.538	18			965.538	22			965.538	14
	945.493	23			965.546	18			965.546	9			965.546	34
	945.5	29			965.553	24			965.553	6			965.553	44
	945.508	15			965.56	23			965.56	37			965.56	40
	945.515	15			965.568	4			965.568	67			965.568	79
	945.522	18			965.575	1			965.575	52			965.575	120
	945.53	12			965.583	12			965.583	20			965.583	74
	945.537	11			965.59	40			965.59	31			965.59	26
	945.545	10			965.598	68			965.598	42			965.598	28
	945.552	13			965.605	54			965.605	63			965.605	38
	945.559	15			965.613	29			965.613	66			965.613	10
	945.567	28			965.62	33			965.62	54			965.62	10
	945.574	33			965.628	33			965.628	26			965.628	24
	945.581	17			965.635	11			965.635	26			965.635	37
	945.589	3			965.642	2			965.642	22			965.642	19
	945.596	7			965.65	4			965.65	39			965.65	1
	945.604	8			965.657	1			965.657	61			965.657	5
	945.611	14			965.665	2			965.665	39			965.665	13
	945.618	32			965.672	1			965.672	10			965.672	44
	945.626	78			965.68	1			965.68	3			965.68	70
	945.633	96			965.687	1			965.687	5			965.687	55
	945.64	110			965.695	6			965.695	12			965.695	57
	945.648	134			965.702	13			965.702	8			965.702	102
	945.655	151			965.71	20			965.71	3			965.71	124
	945.663	144			965.717	25			965.717	2			965.717	107
	945.67	158			965.724	9			965.724	2			965.724	95
	945.677	193			965.732	3			965.732	6			965.732	99
	945.685	216			965.739	2			965.739	13			965.739	101
	945.692	226			965.747	1			965.747	28			965.747	112
	945.699	217			965.754	12			965.754	51			965.754	158
	945.707	189			965.762	20			965.762	70			965.762	132
	945.714	213			965.769	19			965.769	83			965.769	77
	945.722	179			965.777	20			965.777	83			965.777	55
	945.729	97			965.784	18			965.784	67			965.784	54
	945.736	133			965.792	3			965.792	43			965.792	40
	945.744	192			965.799	13			965.799	28			965.799	27
	945.751	150			965.806	16			965.806	50			965.806	31
	945.758	77			965.814	4			965.814	77			965.814	34
	945.766	59			965.821	6			965.821	74			965.821	21
	945.773	42			965.829	1			965.829	55			965.829	22
	945.781	40			965.836	4			965.836	31			965.836	38
	945.788	67			965.844	7			965.844	28			965.844	39
	945.795	83			965.851	3			965.851	45			965.851	14
	945.803	56			965.859	2			965.859	35			965.859	1
	945.81	22			965.866	0			965.866	23			965.866	2
	945.817	31			965.873	1			965.873	25			965.873	9
	945.825	38			965.881	2			965.881	42			965.881	27
	945.832	21			965.888	1			965.888	76			965.888	39
	945.84	6			965.896	1			965.896	53			965.896	50
	945.847	1			965.903	3			965.903	14			965.903	92
	945.854	3			965.911	15			965.911	32			965.911	114
	945.862	20			965.918	21			965.918	73			965.918	59
	945.869	51			965.926	17			965.926	103			965.926	28
	945.876	75			965.933	36			965.933	122			965.933	48
	945.884	48			965.941	70			965.941	118			965.941	51
	945.891	15			965.948	82			965.948	69			965.948	20
	945.899	6			965.955	40			965.955	24			965.955	4
	945.906	23			965.963	11			965.963	13			965.963	0
	945.913	41			965.97	20			965.97	14			965.97	4
	945.921	41			965.978	20			965.978	7			965.978	18
	945.928	18			965.985	5			965.985	0			965.985	65
	945.935	8			965.993	4			965.993	6			965.993	100
	945.943	19			966	0			966	27			966	77
	945.95	62			966.008	0			966.008	49			966.008	20
	945.958	72			966.015	3			966.015	36			966.015	4
	945.965	43			966.023	22			966.023	12			966.023	7
	945.972	21			966.03	53			966.03	8			966.03	2
	945.98	34			966.037	48			966.037	44			966.037	9
	945.987	51			966.045	12			966.045	65			966.045	44
	945.994	37			966.052	2			966.052	40			966.052	94
	946.002	21			966.06	4			966.06	14			966.06	104
	946.009	19			966.067	1			966.067	29			966.067	59
	946.017	21			966.075	1			966.075	93			966.075	26
	946.024	11			966.082	1			966.082	94			966.082	59
	946.031	17			966.09	4			966.09	43			966.09	95
	946.039	16			966.097	3			966.097	7			966.097	88
	946.046	15			966.105	4			966.105	4			966.105	50
	946.053	14			966.112	1			966.112	1			966.112	24
	946.061	31			966.119	3			966.119	0			966.119	63
	946.068	32			966.127	2			966.127	6			966.127	123
	946.076	21			966.134	0			966.134	20			966.134	100
	946.083	2			966.142	1			966.142	21			966.142	45
	946.09	5			966.149	2			966.149	8			966.149	20
	946.098	19			966.157	3			966.157	5			966.157	21
	946.105	56			966.164	1			966.164	5			966.164	10
	946.112	89			966.172	2			966.172	24			966.172	24
	946.12	54			966.179	3			966.179	81			966.179	75
	946.127	6			966.187	0			966.187	144			966.187	125
	946.135	11			966.194	1			966.194	182			966.194	150
	946.142	34			966.201	1			966.201	193			966.201	145
	946.149	20			966.209	1			966.209	185			966.209	114
	946.157	10			966.216	5			966.216	142			966.216	67
	946.164	11			966.224	2			966.224	127			966.224	64
	946.172	5			966.231	10			966.231	180			966.231	49
	946.179	9			966.239	37			966.239	214			966.239	45
	946.186	28			966.246	74			966.246	181			966.246	60
	946.194	26			966.254	71			966.254	126			966.254	53
	946.201	21			966.261	30			966.261	126			966.261	42
	946.208	35			966.269	9			966.269	145			966.269	85
	946.216	51			966.276	12			966.276	96			966.276	108
	946.223	63			966.283	30			966.283	32			966.283	68
	946.231	78			966.291	33			966.291	15			966.291	44
	946.238	48			966.298	13			966.298	16			966.298	71
	946.245	21			966.306	5			966.306	18			966.306	71
	946.253	6			966.313	3			966.313	2			966.313	67
	946.26	34			966.321	0			966.321	12			966.321	64
	946.267	59			966.328	2			966.328	44			966.328	44
	946.275	51			966.336	13			966.336	74			966.336	22
	946.282	25			966.343	39			966.343	85			966.343	46
	946.29	18			966.351	64			966.351	63			966.351	90
	946.297	14			966.358	58			966.358	26			966.358	78
	946.304	5			966.365	41			966.365	15			966.365	47
	946.312	20			966.373	38			966.373	21			966.373	25
	946.319	29			966.38	14			966.38	51			966.38	12
	946.326	29			966.388	2			966.388	76			966.388	24
	946.334	9			966.395	3			966.395	47			966.395	49
	946.341	18			966.403	5			966.403	41			966.403	53
	946.349	35			966.41	4			966.41	74			966.41	66
	946.356	38			966.418	3			966.418	75			966.418	105
	946.363	29			966.425	1			966.425	35			966.425	106
	946.371	47			966.433	4			966.433	6			966.433	40
	946.378	59			966.44	1			966.44	8			966.44	30
	946.385	54			966.448	2			966.448	3			966.448	56
	946.393	41			966.455	7			966.455	3			966.455	62
	946.4	38			966.462	7			966.462	5			966.462	25
	946.408	31			966.47	19			966.47	4			966.47	9
	946.415	31			966.477	47			966.477	22			966.477	25
	946.422	61			966.485	69			966.485	39			966.485	34
	946.43	80			966.492	47			966.492	43			966.492	17
	946.437	80			966.5	18			966.5	44			966.5	4
	946.444	102			966.507	14			966.507	61			966.507	5
	946.452	120			966.515	41			966.515	79			966.515	8
	946.459	111			966.522	56			966.522	52			966.522	0
	946.467	80			966.53	52			966.53	12			966.53	7
	946.474	60			966.537	21			966.537	4			966.537	1
	946.481	23			966.544	5			966.544	3			966.544	1
	946.489	32			966.552	3			966.552	0			966.552	4
	946.496	63			966.559	20			966.559	4			966.559	1
	946.503	65			966.567	37			966.567	13			966.567	1
	946.511	46			966.574	19			966.574	25			966.574	9
	946.518	41			966.582	6			966.582	23			966.582	18
	946.526	34			966.589	0			966.589	19			966.589	41
	946.533	32			966.597	19			966.597	39			966.597	68
	946.54	34			966.604	33			966.604	48			966.604	62
	946.548	42			966.612	20			966.612	23			966.612	60
	946.555	42			966.619	3			966.619	6			966.619	69
	946.563	53			966.626	0			966.626	6			966.626	46
	946.57	73			966.634	18			966.634	6			966.634	17
	946.577	63			966.641	35			966.641	27			966.641	17
	946.585	64			966.649	25			966.649	41			966.649	27
	946.592	95			966.656	4			966.656	44			966.656	59
	946.599	93			966.664	2			966.664	42			966.664	72
	946.607	55			966.671	4			966.671	27			966.671	49
	946.614	51			966.679	3			966.679	6			966.679	37
	946.622	74			966.686	2			966.686	5			966.686	27
	946.629	73			966.694	3			966.694	5			966.694	24
	946.636	66			966.701	1			966.701	6			966.701	18
	946.644	87			966.708	3			966.708	18			966.708	3
	946.651	127			966.716	3			966.716	20			966.716	3
	946.658	190			966.723	2			966.723	12			966.723	1
	946.666	318			966.731	2			966.731	35			966.731	2
	946.673	413			966.738	1			966.738	65			966.738	5
	946.681	348			966.746	3			966.746	64			966.746	29
	946.688	202			966.753	2			966.753	37			966.753	62
	946.695	213			966.761	4			966.761	10			966.761	61
	946.703	385			966.768	11			966.768	1			966.768	22
	946.71	539			966.776	46			966.776	2			966.776	6
	946.717	437			966.783	86			966.783	3			966.783	0
	946.725	257			966.79	73			966.79	3			966.79	21
	946.732	154			966.798	26			966.798	7			966.798	61
	946.74	148			966.805	30			966.805	28			966.805	67
	946.747	139			966.813	61			966.813	52			966.813	28
	946.754	95			966.82	54			966.82	51			966.82	14
	946.762	62			966.828	33			966.828	46			966.828	16
	946.769	77			966.835	7			966.835	40			966.835	9
	946.776	83			966.843	4			966.843	50			966.843	6
	946.784	76			966.85	2			966.85	42			966.85	2
	946.791	55			966.858	1			966.858	37			966.858	1
	946.799	47			966.865	4			966.865	69			966.865	1
	946.806	42			966.873	1			966.873	78			966.873	34
	946.813	41			966.88	1			966.88	74			966.88	110
	946.821	59			966.887	5			966.887	77			966.887	198
	946.828	59			966.895	9			966.895	55			966.895	192
	946.836	63			966.902	25			966.902	54			966.902	129
	946.843	54			966.91	46			966.91	83			966.91	51
	946.85	57			966.917	33			966.917	83			966.917	14
	946.858	29			966.925	12			966.925	68			966.925	28
	946.865	3			966.932	6			966.932	32			966.932	47
	946.872	0			966.94	2			966.94	28			966.94	30
	946.88	26			966.947	0			966.947	38			966.947	6
	946.887	76			966.955	5			966.955	20			966.955	14
	946.895	120			966.962	2			966.962	4			966.962	17
	946.902	105			966.969	4			966.969	2			966.969	17
	946.909	71			966.977	12			966.977	4			966.977	14
	946.917	56			966.984	26			966.984	3			966.984	5
	946.924	48			966.992	48			966.992	7			966.992	6
	946.931	26			966.999	55			966.999	3			966.999	0
	946.939	25			967.007	36			967.007	1			967.007	5
	946.946	29			967.014	7			967.014	2			967.014	42
	946.954	51			967.022	2			967.022	6			967.022	85
	946.961	97			967.029	6			967.029	6			967.029	112
	946.968	105			967.037	6			967.037	4			967.037	64
	946.976	42			967.044	13			967.044	2			967.044	15
	946.983	7			967.052	24			967.052	18			967.052	1
	946.991	24			967.059	64			967.059	36			967.059	1
	946.998	12			967.066	79			967.066	52			967.066	0
	947.005	9			967.074	45			967.074	52			967.074	5
	947.013	8			967.081	13			967.081	51			967.081	18
	947.02	26			967.089	9			967.089	32			967.089	35
	947.027	47			967.096	3			967.096	6			967.096	45
	947.035	34			967.104	3			967.104	5			967.104	46
	947.042	9			967.111	6			967.111	4			967.111	46
	947.05	6			967.119	35			967.119	3			967.119	69
	947.057	1			967.126	66			967.126	0			967.126	78
	947.064	3			967.134	56			967.134	1			967.134	33
	947.072	15			967.141	12			967.141	2			967.141	14
	947.079	42			967.148	3			967.148	15			967.148	50
	947.086	94			967.156	14			967.156	23			967.156	106
	947.094	92			967.163	34			967.163	20			967.163	125
	947.101	43			967.171	37			967.171	33			967.171	98
	947.109	28			967.178	11			967.178	75			967.178	55
	947.116	4			967.186	1			967.186	68			967.186	19
	947.123	25			967.193	3			967.193	61			967.193	6
	947.131	63			967.201	2			967.201	75			967.201	8
	947.138	67			967.208	0			967.208	83			967.208	17
	947.145	56			967.216	1			967.216	68			967.216	28
	947.153	62			967.223	0			967.223	54			967.223	60
	947.16	67			967.231	0			967.231	39			967.231	70
	947.168	72			967.238	4			967.238	18			967.238	48
	947.175	123			967.245	5			967.245	12			967.245	49
	947.182	144			967.253	4			967.253	13			967.253	64
	947.19	75			967.26	1			967.26	26			967.26	64
	947.197	17			967.268	9			967.268	36			967.268	55
	947.205	15			967.275	22			967.275	30			967.275	58
	947.212	31			967.283	55			967.283	44			967.283	53
	947.219	35			967.29	63			967.29	87			967.29	72
	947.227	13			967.298	30			967.298	81			967.298	87
	947.234	4			967.305	8			967.305	33			967.305	57
	947.241	4			967.313	8			967.313	11			967.313	26
	947.249	17			967.32	2			967.32	4			967.32	37
	947.256	48			967.327	1			967.327	28			967.327	21
	947.264	78			967.335	3			967.335	68			967.335	5
	947.271	93			967.342	3			967.342	65			967.342	59
	947.278	100			967.35	4			967.35	32			967.35	157
	947.286	85			967.357	27			967.357	19			967.357	225
	947.293	31			967.365	57			967.365	21			967.365	225
	947.3	10			967.372	48			967.372	24			967.372	157
	947.308	18			967.38	16			967.38	30			967.38	120
	947.315	33			967.387	6			967.387	61			967.387	140
	947.323	49			967.395	20			967.395	73			967.395	116
	947.33	70			967.402	77			967.402	37			967.402	66
	947.337	91			967.41	135			967.41	6			967.41	42
	947.345	81			967.417	106			967.417	5			967.417	26
	947.352	41			967.424	52			967.424	23			967.424	52
	947.36	40			967.432	41			967.432	44			967.432	96
	947.367	53			967.439	26			967.439	29			967.439	82
	947.374	81			967.447	3			967.447	33			967.447	43
	947.382	113			967.454	3			967.454	68			967.454	49
	947.389	101			967.462	5			967.462	56			967.462	76
	947.396	64			967.469	2			967.469	16			967.469	118
	947.404	46			967.477	3			967.477	1			967.477	119
	947.411	44			967.484	2			967.484	1			967.484	51
	947.419	67			967.492	3			967.492	5			967.492	14
	947.426	113			967.499	0			967.499	3			967.499	11
	947.433	87			967.507	1			967.507	13			967.507	6
	947.441	49			967.514	0			967.514	5			967.514	0
	947.448	89			967.521	19			967.521	8			967.521	1
	947.455	110			967.529	40			967.529	9			967.529	1
	947.463	82			967.536	55			967.536	47			967.536	2
	947.47	44			967.544	39			967.544	73			967.544	2
	947.478	21			967.551	32			967.551	42			967.551	2
	947.485	12			967.559	46			967.559	9			967.559	3
	947.492	53			967.566	25			967.566	22			967.566	2
	947.5	73			967.574	22			967.574	49			967.574	2
	947.507	56			967.581	36			967.581	77			967.581	0
	947.515	20			967.589	40			967.589	66			967.589	2
	947.522	40			967.596	16			967.596	40			967.596	0
	947.529	44			967.603	0			967.603	32			967.603	4
	947.537	41			967.611	7			967.611	30			967.611	15
	947.544	62			967.618	0			967.618	18			967.618	61
	947.551	54			967.626	4			967.626	6			967.626	124
	947.559	47			967.633	1			967.633	15			967.633	140
	947.566	61			967.641	3			967.641	38			967.641	137
	947.574	75			967.648	7			967.648	49			967.648	163
	947.581	53			967.656	5			967.656	32			967.656	110
	947.588	39			967.663	4			967.663	40			967.663	27
	947.596	53			967.671	24			967.671	52			967.671	11
	947.603	87			967.678	49			967.678	30			967.678	2
	947.611	112			967.686	66			967.686	8			967.686	0
	947.618	109			967.693	36			967.693	3			967.693	2
	947.625	99			967.7	5			967.7	4			967.7	10
	947.633	65			967.708	1			967.708	1			967.708	34
	947.64	20			967.715	6			967.715	1			967.715	31
	947.647	21			967.723	9			967.723	2			967.723	34
	947.655	61			967.73	15			967.73	3			967.73	52
	947.662	113			967.738	26			967.738	0			967.738	62
	947.67	159			967.745	18			967.745	2			967.745	40
	947.677	228			967.753	1			967.753	6			967.753	23
	947.684	283			967.76	0			967.76	4			967.76	17
	947.692	263			967.768	4			967.768	20			967.768	10
	947.699	219			967.775	7			967.775	30			967.775	32
	947.706	212			967.783	11			967.783	16			967.783	52
	947.714	160			967.79	3			967.79	38			967.79	37
	947.721	52			967.797	1			967.797	92			967.797	24
	947.729	2			967.805	1			967.805	131			967.805	23
	947.736	7			967.812	3			967.812	122			967.812	9
	947.743	16			967.82	2			967.82	65			967.82	27
	947.751	24			967.827	2			967.827	22			967.827	57
	947.758	20			967.835	2			967.835	27			967.835	56
	947.766	8			967.842	1			967.842	39			967.842	16
	947.773	8			967.85	5			967.85	40			967.85	9
	947.78	34			967.857	3			967.857	30			967.857	32
	947.788	74			967.865	4			967.865	21			967.865	28
	947.795	56			967.872	5			967.872	16			967.872	14
	947.802	16			967.88	2			967.88	11			967.88	6
	947.81	6			967.887	9			967.887	25			967.887	11
	947.817	23			967.894	34			967.894	46			967.894	20
	947.825	59			967.902	54			967.902	40			967.902	24
	947.832	74			967.909	40			967.909	31			967.909	7
	947.839	40			967.917	13			967.917	48			967.917	5
	947.847	16			967.924	3			967.924	59			967.924	3
	947.854	24			967.932	1			967.932	57			967.932	5
	947.862	18			967.939	3			967.939	39			967.939	1
	947.869	15			967.947	8			967.947	29			967.947	2
	947.876	12			967.954	34			967.954	39			967.954	1
	947.884	35			967.962	53			967.962	42			967.962	20
	947.891	56			967.969	34			967.969	44			967.969	20
	947.898	70			967.977	10			967.977	29			967.977	11
	947.906	50			967.984	7			967.984	11			967.984	3
	947.913	13			967.991	4			967.991	2			967.991	5
	947.921	11			967.999	6			967.999	25			967.999	22
	947.928	16			968.006	1			968.006	72			968.006	40
	947.935	32			968.014	2			968.014	114			968.014	28
	947.943	46			968.021	2			968.021	84			968.021	5
	947.95	36			968.029	2			968.029	26			968.029	4
	947.958	34			968.036	1			968.036	12			968.036	5
	947.965	23			968.044	0			968.044	8			968.044	25
	947.972	39			968.051	6			968.051	10			968.051	43
	947.98	73			968.059	2			968.059	17			968.059	31
	947.987	77			968.066	0			968.066	32			968.066	8
	947.994	73			968.074	11			968.074	20			968.074	6
	948.002	89			968.081	37			968.081	20			968.081	8
	948.009	114			968.088	54			968.088	25			968.088	30
	948.017	72			968.096	35			968.096	31			968.096	38
	948.024	31			968.103	13			968.103	24			968.103	22
	948.031	46			968.111	4			968.111	51			968.111	6
	948.039	97			968.118	1			968.118	85			968.118	12
	948.046	110			968.126	2			968.126	89			968.126	23
	948.054	51			968.133	0			968.133	92			968.133	37
	948.061	10			968.141	5			968.141	79			968.141	21
	948.068	19			968.148	0			968.148	35			968.148	7
	948.076	35			968.156	2			968.156	46			968.156	38
	948.083	47			968.163	22			968.163	80			968.163	68
	948.09	27			968.171	42			968.171	56			968.171	57
	948.098	10			968.178	43			968.178	38			968.178	24
	948.105	12			968.185	22			968.185	45			968.185	12
	948.113	31			968.193	7			968.193	22			968.193	19
	948.12	29			968.2	6			968.2	4			968.2	43
	948.127	11			968.208	4			968.208	3			968.208	57
	948.135	7			968.215	0			968.215	0			968.215	51
	948.142	25			968.223	2			968.223	1			968.223	66
	948.15	50			968.23	1			968.23	1			968.23	111
	948.157	41			968.238	3			968.238	4			968.238	147
	948.164	16			968.245	21			968.245	5			968.245	132
	948.172	4			968.253	28			968.253	24			968.253	87
	948.179	8			968.26	34			968.26	50			968.26	37
	948.186	7			968.268	40			968.268	51			968.268	35
	948.194	17			968.275	34			968.275	44			968.275	71
	948.201	24			968.282	16			968.282	28			968.282	65
	948.209	37			968.29	4			968.29	23			968.29	41
	948.216	43			968.297	1			968.297	35			968.297	36
	948.223	20			968.305	1			968.305	54			968.305	30
	948.231	5			968.312	7			968.312	46			968.312	8
	948.238	5			968.32	20			968.32	31			968.32	5
	948.246	1			968.327	32			968.327	54			968.327	48
	948.253	9			968.335	37			968.335	89			968.335	94
	948.26	27			968.342	20			968.342	76			968.342	88
	948.268	43			968.35	3			968.35	61			968.35	54
	948.275	22			968.357	6			968.357	59			968.357	40
	948.282	11			968.365	19			968.365	28			968.365	14
	948.29	23			968.372	26			968.372	14			968.372	2
	948.297	63			968.38	16			968.38	17			968.38	2
	948.305	88			968.387	3			968.387	33			968.387	4
	948.312	67			968.394	2			968.394	63			968.394	1
	948.319	22			968.402	1			968.402	45			968.402	22
	948.327	7			968.409	3			968.409	27			968.409	68
	948.334	22			968.417	4			968.417	38			968.417	91
	948.342	50			968.424	16			968.424	49			968.424	68
	948.349	70			968.432	10			968.432	32			968.432	45
	948.356	62			968.439	15			968.439	25			968.439	39
	948.364	53			968.447	31			968.447	23			968.447	16
	948.371	68			968.454	28			968.454	9			968.454	25
	948.378	58			968.462	8			968.462	23			968.462	60
	948.386	22			968.469	4			968.469	53			968.469	59
	948.393	12			968.477	2			968.477	90			968.477	43
	948.401	23			968.484	2			968.484	119			968.484	52
	948.408	18			968.491	2			968.491	102			968.491	27
	948.415	7			968.499	0			968.499	66			968.499	19
	948.423	32			968.506	17			968.506	49			968.506	38
	948.43	48			968.514	63			968.514	71			968.514	59
	948.438	50			968.521	112			968.521	114			968.521	73
	948.445	45			968.529	93			968.529	187			968.529	67
	948.452	39			968.536	60			968.536	183			968.536	36
	948.46	126			968.544	84			968.544	117			968.544	43
	948.467	188			968.551	114			968.551	74			968.551	45
	948.474	164			968.559	125			968.559	87			968.559	27
	948.482	105			968.566	113			968.566	57			968.566	17
	948.489	64			968.574	103			968.574	14			968.574	19
	948.497	24			968.581	98			968.581	3			968.581	15
	948.504	25			968.588	77			968.588	4			968.588	9
	948.511	61			968.596	53			968.596	2			968.596	25
	948.519	77			968.603	50			968.603	4			968.603	37
	948.526	72			968.611	18			968.611	35			968.611	24
	948.534	60			968.618	1			968.618	67			968.618	4
	948.541	40			968.626	1			968.626	53			968.626	4
	948.548	18			968.633	3			968.633	62			968.633	10
	948.556	20			968.641	5			968.641	101			968.641	23
	948.563	57			968.648	2			968.648	86			968.648	36
	948.57	71			968.656	3			968.656	34			968.656	25
	948.578	37			968.663	2			968.663	15			968.663	7
	948.585	14			968.671	2			968.671	28			968.671	4
	948.593	26			968.678	3			968.678	41			968.678	8
	948.6	43			968.686	2			968.686	50			968.686	21
	948.607	58			968.693	17			968.693	50			968.693	21
	948.615	69			968.7	23			968.7	25			968.7	38
	948.622	77			968.708	6			968.708	3			968.708	66
	948.63	78			968.715	4			968.715	0			968.715	54
	948.637	58			968.723	2			968.723	7			968.723	27
	948.644	57			968.73	2			968.73	21			968.73	4
	948.652	57			968.738	4			968.738	28			968.738	1
	948.659	49			968.745	3			968.745	32			968.745	6
	948.666	67			968.753	2			968.753	81			968.753	5
	948.674	134			968.76	1			968.76	138			968.76	0
	948.681	179			968.768	3			968.768	109			968.768	2
	948.689	191			968.775	1			968.775	52			968.775	3
	948.696	148			968.783	1			968.783	30			968.783	1
	948.703	79			968.79	2			968.79	14			968.79	12
	948.711	68			968.797	2			968.797	3			968.797	38
	948.718	46			968.805	4			968.805	8			968.805	59
	948.726	44			968.812	3			968.812	8			968.812	34
	948.733	39			968.82	16			968.82	5			968.82	8
	948.74	44			968.827	46			968.827	5			968.827	1
	948.748	59			968.835	80			968.835	12			968.835	1
	948.755	66			968.842	92			968.842	11			968.842	0
	948.763	33			968.85	53			968.85	16			968.85	1
	948.77	13			968.857	12			968.857	19			968.857	8
	948.777	3			968.865	10			968.865	9			968.865	34
	948.785	0			968.872	3			968.872	3			968.872	52
	948.792	23			968.88	6			968.88	21			968.88	32
	948.799	38			968.887	1			968.887	50			968.887	4
	948.807	36			968.895	3			968.895	47			968.895	3
	948.814	36			968.902	2			968.902	24			968.902	0
	948.822	61			968.909	4			968.909	14			968.909	0
	948.829	34			968.917	2			968.917	23			968.917	1
	948.836	32			968.924	1			968.924	18			968.924	20
	948.844	46			968.932	1			968.932	4			968.932	46
	948.851	42			968.939	9			968.939	4			968.939	57
	948.859	15			968.947	12			968.947	19			968.947	30
	948.866	2			968.954	41			968.954	22			968.954	12
	948.873	5			968.962	38			968.962	13			968.962	15
	948.881	5			968.969	13			968.969	15			968.969	56
	948.888	11			968.977	2			968.977	34			968.977	79
	948.895	36			968.984	1			968.984	28			968.984	51
	948.903	69			968.992	0			968.992	18			968.992	22
	948.91	101			968.999	2			968.999	4			968.999	41
	948.918	113			969.007	14			969.007	12			969.007	72
	948.925	118			969.014	28			969.014	27			969.014	85
	948.932	83			969.021	45			969.021	50			969.021	106
	948.94	56			969.029	48			969.029	42			969.029	101
	948.947	68			969.036	40			969.036	19			969.036	71
	948.955	54			969.044	29			969.044	3			969.044	36
	948.962	25			969.051	7			969.051	1			969.051	39
	948.969	6			969.059	1			969.059	2			969.059	77
	948.977	22			969.066	2			969.066	0			969.066	66
	948.984	43			969.074	4			969.074	4			969.074	22
	948.992	31			969.081	4			969.081	2			969.081	19
	948.999	4			969.089	9			969.089	4			969.089	33
	949.006	6			969.096	6			969.096	2			969.096	54
	949.014	31			969.104	4			969.104	2			969.104	29
	949.021	49			969.111	1			969.111	11			969.111	19
	949.028	60			969.119	2			969.119	41			969.119	27
	949.036	69			969.126	2			969.126	51			969.126	33
	949.043	60			969.133	2			969.133	32			969.133	26
	949.051	31			969.141	1			969.141	24			969.141	3
	949.058	17			969.148	17			969.148	17			969.148	2
	949.065	8			969.156	41			969.156	4			969.156	11
	949.073	9			969.163	50			969.163	5			969.163	23
	949.08	10			969.171	26			969.171	1			969.171	20
	949.088	37			969.178	2			969.178	13			969.178	9
	949.095	79			969.186	3			969.186	62			969.186	3
	949.102	130			969.193	3			969.193	88			969.193	3
	949.11	174			969.201	1			969.201	95			969.201	1
	949.117	118			969.208	1			969.208	63			969.208	3
	949.125	72			969.216	8			969.216	82			969.216	5
	949.132	67			969.223	45			969.223	156			969.223	28
	949.139	98			969.231	94			969.231	191			969.231	73
	949.147	92			969.238	86			969.238	154			969.238	78
	949.154	36			969.245	54			969.245	121			969.245	52
	949.161	43			969.253	38			969.253	108			969.253	40
	949.169	92			969.26	14			969.26	79			969.26	62
	949.176	103			969.268	1			969.268	48			969.268	65
	949.184	74			969.275	0			969.275	88			969.275	30
	949.191	49			969.283	6			969.283	178			969.283	8
	949.198	65			969.29	5			969.29	200			969.29	14
	949.206	77			969.298	4			969.298	142			969.298	30
	949.213	60			969.305	2			969.305	89			969.305	54
	949.221	37			969.313	3			969.313	78			969.313	51
	949.228	27			969.32	9			969.32	25			969.32	15
	949.235	38			969.328	21			969.328	57			969.328	15
	949.243	86			969.335	35			969.335	130			969.335	64
	949.25	99			969.343	40			969.343	139			969.343	100
	949.258	63			969.35	26			969.35	91			969.35	85
	949.265	18			969.357	3			969.357	85			969.357	40
	949.272	5			969.365	2			969.365	114			969.365	41
	949.28	8			969.372	10			969.372	105			969.372	131
	949.287	6			969.38	47			969.38	98			969.38	192
	949.294	7			969.387	61			969.387	75			969.387	129
	949.302	8			969.395	42			969.395	32			969.395	69
	949.309	23			969.402	12			969.402	20			969.402	83
	949.317	11			969.41	5			969.41	66			969.41	77
	949.324	6			969.417	1			969.417	137			969.417	59
	949.331	25			969.425	5			969.425	183			969.425	43
	949.339	49			969.432	0			969.432	135			969.432	28
	949.346	48			969.44	1			969.44	91			969.44	26
	949.354	26			969.447	4			969.447	56			969.447	31
	949.361	18			969.455	3			969.455	33			969.455	68
	949.368	35			969.462	1			969.462	69			969.462	115
	949.376	57			969.469	6			969.469	88			969.469	116
	949.383	62			969.477	24			969.477	60			969.477	78
	949.391	62			969.484	52			969.484	19			969.484	64
	949.398	95			969.492	63			969.492	7			969.492	45
	949.405	111			969.499	61			969.499	4			969.499	27
	949.413	62			969.507	51			969.507	1			969.507	28
	949.42	36			969.514	38			969.514	5			969.514	38
	949.427	73			969.522	13			969.522	1			969.522	53
	949.435	105			969.529	3			969.529	10			969.529	52
	949.442	117			969.537	4			969.537	40			969.537	37
	949.45	127			969.544	6			969.544	90			969.544	12
	949.457	77			969.552	5			969.552	130			969.552	3
	949.464	78			969.559	4			969.559	129			969.559	2
	949.472	67			969.567	5			969.567	74			969.567	11
	949.479	41			969.574	19			969.574	22			969.574	55
	949.487	80			969.581	44			969.581	24			969.581	96
	949.494	121			969.589	79			969.589	41			969.589	72
	949.501	104			969.596	89			969.596	50			969.596	26
	949.509	64			969.604	44			969.604	53			969.604	4
	949.516	44			969.611	13			969.611	32			969.611	13
	949.524	41			969.619	35			969.619	21			969.619	30
	949.531	31			969.626	42			969.626	36			969.626	17
	949.538	10			969.634	22			969.634	46			969.634	1
	949.546	24			969.641	0			969.641	46			969.641	0
	949.553	70			969.649	3			969.649	48			969.649	4
	949.56	98			969.656	1			969.656	27			969.656	4
	949.568	119			969.664	0			969.664	47			969.664	5
	949.575	145			969.671	1			969.671	115			969.671	3
	949.583	131			969.679	1			969.679	130			969.679	1
	949.59	81			969.686	3			969.686	59			969.686	2
	949.597	70			969.693	5			969.693	12			969.693	29
	949.605	70			969.701	5			969.701	1			969.701	65
	949.612	94			969.708	2			969.708	7			969.708	83
	949.62	184			969.716	1			969.716	27			969.716	57
	949.627	232			969.723	2			969.723	29			969.723	21
	949.634	211			969.731	3			969.731	34			969.731	21
	949.642	154			969.738	4			969.738	58			969.738	15
	949.649	107			969.746	1			969.746	67			969.746	16
	949.657	80			969.753	3			969.753	56			969.753	5
	949.664	77			969.761	2			969.761	23			969.761	2
	949.671	43			969.768	16			969.768	6			969.768	2
	949.679	57			969.776	57			969.776	7			969.776	2
	949.686	109			969.783	72			969.783	37			969.783	3
	949.694	141			969.791	39			969.791	51			969.791	3
	949.701	141			969.798	12			969.798	42			969.798	22
	949.708	145			969.806	34			969.806	15			969.806	56
	949.716	151			969.813	54			969.813	4			969.813	68
	949.723	119			969.82	46			969.82	2			969.82	29
	949.73	65			969.828	29			969.828	5			969.828	15
	949.738	22			969.835	36			969.835	2			969.835	22
	949.745	7			969.843	42			969.843	0			969.843	26
	949.753	21			969.85	31			969.85	0			969.85	28
	949.76	61			969.858	21			969.858	2			969.858	28
	949.767	83			969.865	9			969.865	15			969.865	10
	949.775	70			969.873	2			969.873	36			969.873	0
	949.782	40			969.88	2			969.88	37			969.88	1
	949.79	15			969.888	2			969.888	16			969.888	1
	949.797	13			969.895	1			969.895	2			969.895	1
	949.804	48			969.903	1			969.903	2			969.903	3
	949.812	73			969.91	2			969.91	2			969.91	3
	949.819	50			969.918	2			969.918	0			969.918	2
	949.827	31			969.925	1			969.925	10			969.925	1
	949.834	31			969.932	0			969.932	48			969.932	0
	949.841	32			969.94	8			969.94	112			969.94	1
	949.849	15			969.947	27			969.947	117			969.947	3
	949.856	6			969.955	29			969.955	99			969.955	9
	949.863	19			969.962	16			969.962	128			969.962	48
	949.871	36			969.97	8			969.97	132			969.97	69
	949.878	40			969.977	13			969.977	66			969.977	44
	949.886	68			969.985	14			969.985	71			969.985	13
	949.893	144			969.992	13			969.992	118			969.992	10
	949.9	146			970	12			970	111			970	35
	949.908	94			970.007	9			970.007	68			970.007	91
	949.915	59			970.015	1			970.015	64			970.015	81
	949.923	29			970.022	1			970.022	63			970.022	28
	949.93	21			970.03	1			970.03	29			970.03	21
	949.937	29			970.037	0			970.037	4			970.037	22
	949.945	30			970.045	3			970.045	3			970.045	8
	949.952	9			970.052	1			970.052	15			970.052	1
	949.96	8			970.059	2			970.059	23			970.059	5
	949.967	32			970.067	1			970.067	42			970.067	3
	949.974	55			970.074	4			970.074	81			970.074	1
	949.982	36			970.082	4			970.082	117			970.082	0
	949.989	7			970.089	1			970.089	107			970.089	4
	949.997	18			970.097	1			970.097	81			970.097	5
	950.004	26			970.104	2			970.104	88			970.104	14
	950.011	20			970.112	1			970.112	96			970.112	28
	950.019	5			970.119	0			970.119	73			970.119	57
	950.026	9			970.127	9			970.127	32			970.127	63
	950.033	14			970.134	31			970.134	4			970.134	42
	950.041	6			970.142	80			970.142	11			970.142	9
	950.048	3			970.149	104			970.149	49			970.149	11
	950.056	2			970.157	62			970.157	104			970.157	42
	950.063	10			970.164	8			970.164	143			970.164	74
	950.07	15			970.172	3			970.172	117			970.172	74
	950.078	23			970.179	3			970.179	105			970.179	76
	950.085	38			970.186	4			970.186	105			970.186	67
	950.093	57			970.194	22			970.194	84			970.194	48
	950.1	63			970.201	54			970.201	31			970.201	36
	950.107	35			970.209	80			970.209	9			970.209	19
	950.115	6			970.216	91			970.216	8			970.216	21
	950.122	21			970.224	92			970.224	34			970.224	44
	950.13	60			970.231	84			970.231	107			970.231	34
	950.137	77			970.239	41			970.239	198			970.239	7
	950.144	43			970.246	6			970.246	222			970.246	0
	950.152	25			970.254	4			970.254	185			970.254	5
	950.159	48			970.261	1			970.261	106			970.261	27
	950.167	80			970.269	1			970.269	41			970.269	74
	950.174	75			970.276	1			970.276	67			970.276	117
	950.181	36			970.284	0			970.284	91			970.284	119
	950.189	30			970.291	20			970.291	99			970.291	119
	950.196	58			970.299	35			970.299	150			970.299	118
	950.204	77			970.306	16			970.306	240			970.306	70
	950.211	71			970.313	5			970.313	231			970.313	28
	950.218	41			970.321	2			970.321	120			970.321	4
	950.226	34			970.328	2			970.328	30			970.328	3
	950.233	55			970.336	3			970.336	27			970.336	12
	950.24	65			970.343	6			970.343	19			970.343	37
	950.248	68			970.351	35			970.351	6			970.351	38
	950.255	76			970.358	84			970.358	24			970.358	13
	950.263	59			970.366	95			970.366	48			970.366	9
	950.27	23			970.373	42			970.373	84			970.373	5
	950.277	32			970.381	11			970.381	63			970.381	1
	950.285	59			970.388	9			970.388	25			970.388	2
	950.292	47			970.396	7			970.396	8			970.396	11
	950.3	24			970.403	9			970.403	9			970.403	21
	950.307	13			970.411	4			970.411	18			970.411	24
	950.314	54			970.418	4			970.418	22			970.418	42
	950.322	59			970.426	36			970.426	21			970.426	58
	950.329	45			970.433	81			970.433	9			970.433	58
	950.337	44			970.44	61			970.44	5			970.44	26
	950.344	59			970.448	17			970.448	6			970.448	21
	950.351	68			970.455	21			970.455	3			970.455	53
	950.359	96			970.463	52			970.463	3			970.463	85
	950.366	84			970.47	66			970.47	0			970.47	79
	950.374	41			970.478	34			970.478	1			970.478	108
	950.381	37			970.485	6			970.485	4			970.485	168
	950.388	56			970.493	4			970.493	12			970.493	170
	950.396	73			970.5	2			970.5	37			970.5	71
	950.403	69			970.508	2			970.508	62			970.508	26
	950.411	60			970.515	3			970.515	58			970.515	19
	950.418	88			970.523	5			970.523	76			970.523	21
	950.425	108			970.53	1			970.53	135			970.53	52
	950.433	118			970.538	2			970.538	150			970.538	92
	950.44	99			970.545	2			970.545	79			970.545	86
	950.447	88			970.553	1			970.553	41			970.553	66
	950.455	57			970.56	6			970.56	96			970.56	33
	950.462	12			970.567	9			970.567	126			970.567	11
	950.47	5			970.575	18			970.575	101			970.575	22
	950.477	5			970.582	25			970.582	103			970.582	46
	950.484	15			970.59	13			970.59	125			970.59	43
	950.492	43			970.597	1			970.597	99			970.597	70
	950.499	56			970.605	0			970.605	45			970.605	89
	950.507	46			970.612	0			970.612	25			970.612	53
	950.514	34			970.62	2			970.62	24			970.62	19
	950.521	38			970.627	3			970.627	8			970.627	2
	950.529	47			970.635	2			970.635	0			970.635	0
	950.536	58			970.642	3			970.642	4			970.642	15
	950.544	84			970.65	17			970.65	18			970.65	63
	950.551	103			970.657	47			970.657	12			970.657	104
	950.558	87			970.665	45			970.665	14			970.665	94
	950.566	63			970.672	21			970.672	16			970.672	40
	950.573	35			970.68	5			970.68	43			970.68	9
	950.581	35			970.687	5			970.687	75			970.687	5
	950.588	81			970.694	5			970.694	92			970.694	1
	950.595	150			970.702	3			970.702	103			970.702	3
	950.603	146			970.709	21			970.709	119			970.709	31
	950.61	119			970.717	51			970.717	75			970.717	71
	950.618	111			970.724	78			970.724	34			970.724	84
	950.625	112			970.732	67			970.732	44			970.732	36
	950.632	106			970.739	37			970.739	81			970.739	11
	950.64	111			970.747	21			970.747	111			970.747	7
	950.647	83			970.754	4			970.754	147			970.754	6
	950.655	46			970.762	3			970.762	129			970.762	3
	950.662	30			970.769	9			970.769	64			970.769	4
	950.669	68			970.777	21			970.777	22			970.777	6
	950.677	140			970.784	11			970.784	10			970.784	2
	950.684	149			970.792	3			970.792	3			970.792	13
	950.691	79			970.799	5			970.799	2			970.799	31
	950.699	34			970.807	15			970.807	1			970.807	51
	950.706	32			970.814	30			970.814	0			970.814	48
	950.714	55			970.822	43			970.822	8			970.822	31
	950.721	63			970.829	55			970.829	7			970.829	5
	950.728	42			970.836	31			970.836	6			970.836	3
	950.736	19			970.844	4			970.844	4			970.844	2
	950.743	5			970.851	5			970.851	4			970.851	0
	950.751	16			970.859	4			970.859	12			970.859	0
	950.758	41			970.866	1			970.866	43			970.866	4
	950.765	61			970.874	4			970.874	106			970.874	1
	950.773	61			970.881	1			970.881	122			970.881	7
	950.78	46			970.889	2			970.889	96			970.889	18
	950.788	51			970.896	3			970.896	52			970.896	10
	950.795	33			970.904	18			970.904	27			970.904	1
	950.802	33			970.911	24			970.911	20			970.911	14
	950.81	47			970.919	8			970.919	33			970.919	19
	950.817	46			970.926	2			970.926	40			970.926	15
	950.825	50			970.934	0			970.934	54			970.934	4
	950.832	49			970.941	1			970.941	56			970.941	13
	950.839	27			970.949	2			970.949	69			970.949	41
	950.847	17			970.956	3			970.956	63			970.956	53
	950.854	45			970.964	0			970.964	44			970.964	48
	950.862	62			970.971	0			970.971	85			970.971	24
	950.869	53			970.978	2			970.978	141			970.978	18
	950.876	47			970.986	0			970.986	124			970.986	14
	950.884	61			970.993	12			970.993	50			970.993	6
	950.891	60			971.001	18			971.001	8			971.001	3
	950.899	47			971.008	6			971.008	14			971.008	0
	950.906	40			971.016	2			971.016	59			971.016	1
	950.913	25			971.023	1			971.023	91			971.023	3
	950.921	10			971.031	12			971.031	79			971.031	1
	950.928	7			971.038	38			971.038	79			971.038	4
	950.936	22			971.046	44			971.046	93			971.046	31
	950.943	35			971.053	20			971.053	75			971.053	34
	950.95	29			971.061	3			971.061	58			971.061	15
	950.958	15			971.068	3			971.068	26			971.068	0
	950.965	41			971.076	0			971.076	3			971.076	5
	950.972	77			971.083	7			971.083	22			971.083	24
	950.98	53			971.091	14			971.091	43			971.091	51
	950.987	15			971.098	7			971.098	73			971.098	72
	950.995	25			971.106	2			971.106	56			971.106	81
	951.002	53			971.113	5			971.113	19			971.113	68
	951.009	56			971.12	8			971.12	5			971.12	38
	951.017	15			971.128	16			971.128	8			971.128	6
	951.024	6			971.135	22			971.135	29			971.135	2
	951.032	21			971.143	15			971.143	44			971.143	2
	951.039	33			971.15	5			971.15	49			971.15	5
	951.046	60			971.158	5			971.158	83			971.158	2
	951.054	106			971.165	1			971.165	82			971.165	1
	951.061	160			971.173	1			971.173	69			971.173	2
	951.069	163			971.18	3			971.18	109			971.18	8
	951.076	161			971.188	17			971.188	70			971.188	17
	951.083	224			971.195	36			971.195	28			971.195	35
	951.091	239			971.203	34			971.203	65			971.203	37
	951.098	140			971.21	15			971.21	95			971.21	38
	951.106	105			971.218	4			971.218	55			971.218	37
	951.113	99			971.225	4			971.225	15			971.225	39
	951.12	79			971.233	1			971.233	17			971.233	54
	951.128	111			971.24	0			971.24	38			971.24	86
	951.135	104			971.248	8			971.248	47			971.248	121
	951.143	48			971.255	27			971.255	50			971.255	85
	951.15	42			971.262	36			971.262	67			971.262	42
	951.157	48			971.27	15			971.27	56			971.27	31
	951.165	18			971.277	2			971.277	37			971.277	23
	951.172	3			971.285	2			971.285	27			971.285	6
	951.18	6			971.292	3			971.292	58			971.292	11
	951.187	13			971.3	9			971.3	74			971.3	28
	951.194	38			971.307	26			971.307	97			971.307	24
	951.202	45			971.315	35			971.315	123			971.315	33
	951.209	36			971.322	12			971.322	132			971.322	98
	951.217	23			971.33	7			971.33	93			971.33	142
	951.224	22			971.337	19			971.337	65			971.337	121
	951.231	60			971.345	25			971.345	47			971.345	124
	951.239	64			971.352	28			971.352	72			971.352	150
	951.246	31			971.36	20			971.36	95			971.36	123
	951.254	8			971.367	12			971.367	87			971.367	70
	951.261	24			971.375	1			971.375	78			971.375	33
	951.268	48			971.382	6			971.382	90			971.382	27
	951.276	41			971.39	1			971.39	77			971.39	22
	951.283	19			971.397	2			971.397	31			971.397	54
	951.291	2			971.404	3			971.404	15			971.404	74
	951.298	10			971.412	3			971.412	1			971.412	41
	951.305	26			971.419	4			971.419	3			971.419	16
	951.313	49			971.427	1			971.427	3			971.427	31
	951.32	58			971.434	5			971.434	1			971.434	53
	951.328	48			971.442	0			971.442	14			971.442	60
	951.335	37			971.449	4			971.449	42			971.449	46
	951.342	63			971.457	2			971.457	60			971.457	29
	951.35	105			971.464	19			971.464	68			971.464	31
	951.357	117			971.472	59			971.472	74			971.472	51
	951.364	84			971.479	112			971.479	80			971.479	81
	951.372	83			971.487	99			971.487	44			971.487	120
	951.379	114			971.494	26			971.494	31			971.494	77
	951.387	110			971.502	10			971.502	71			971.502	39
	951.394	82			971.509	3			971.509	117			971.509	37
	951.401	100			971.517	2			971.517	141			971.517	29
	951.409	113			971.524	0			971.524	102			971.524	28
	951.416	86			971.532	1			971.532	67			971.532	20
	951.424	78			971.539	2			971.539	53			971.539	9
	951.431	102			971.547	3			971.547	15			971.547	25
	951.438	85			971.554	5			971.554	2			971.554	46
	951.446	75			971.561	15			971.561	7			971.561	55
	951.453	105			971.569	20			971.569	3			971.569	30
	951.461	113			971.576	13			971.576	3			971.576	23
	951.468	73			971.584	1			971.584	7			971.584	43
	951.475	61			971.591	7			971.591	4			971.591	45
	951.483	79			971.599	0			971.599	8			971.599	18
	951.49	84			971.606	5			971.606	18			971.606	4
	951.498	64			971.614	3			971.614	16			971.614	6
	951.505	61			971.621	2			971.621	37			971.621	9
	951.512	93			971.629	1			971.629	72			971.629	24
	951.52	80			971.636	2			971.636	90			971.636	21
	951.527	29			971.644	2			971.644	79			971.644	4
	951.535	10			971.651	1			971.651	42			971.651	3
	951.542	6			971.659	0			971.659	20			971.659	19
	951.549	10			971.666	5			971.666	39			971.666	21
	951.557	21			971.674	2			971.674	43			971.674	9
	951.564	50			971.681	2			971.681	28			971.681	3
	951.572	63			971.689	1			971.689	8			971.689	18
	951.579	80			971.696	21			971.696	3			971.696	82
	951.586	85			971.703	33			971.703	2			971.703	140
	951.594	53			971.711	41			971.711	1			971.711	106
	951.601	19			971.718	29			971.718	18			971.718	39
	951.609	17			971.726	8			971.726	46			971.726	26
	951.616	55			971.733	8			971.733	55			971.733	49
	951.623	87			971.741	1			971.741	55			971.741	74
	951.631	64			971.748	2			971.748	58			971.748	71
	951.638	19			971.756	3			971.756	38			971.756	48
	951.646	16			971.763	1			971.763	20			971.763	31
	951.653	25			971.771	1			971.771	36			971.771	20
	951.66	62			971.778	6			971.778	57			971.778	25
	951.668	94			971.786	15			971.786	44			971.786	20
	951.675	82			971.793	18			971.793	29			971.793	57
	951.683	65			971.801	11			971.801	55			971.801	82
	951.69	80			971.808	3			971.808	71			971.808	83
	951.697	41			971.816	2			971.816	45			971.816	71
	951.705	3			971.823	5			971.823	16			971.823	28
	951.712	6			971.831	2			971.831	26			971.831	6
	951.72	32			971.838	3			971.838	75			971.838	7
	951.727	82			971.846	4			971.846	118			971.846	22
	951.734	90			971.853	22			971.853	110			971.853	33
	951.742	65			971.861	58			971.861	104			971.861	23
	951.749	71			971.868	62			971.868	90			971.868	4
	951.757	87			971.875	29			971.875	39			971.875	19
	951.764	91			971.883	16			971.883	10			971.883	53
	951.771	66			971.89	30			971.89	2			971.89	70
	951.779	44			971.898	37			971.898	1			971.898	33
	951.786	24			971.905	20			971.905	1			971.905	7
	951.794	18			971.913	5			971.913	0			971.913	6
	951.801	36			971.92	1			971.92	3			971.92	4
	951.808	25			971.928	2			971.928	18			971.928	3
	951.816	20			971.935	12			971.935	39			971.935	2
	951.823	28			971.943	20			971.943	48			971.943	3
	951.831	48			971.95	23			971.95	58			971.95	3
	951.838	61			971.958	8			971.958	84			971.958	1
	951.845	39			971.965	2			971.965	86			971.965	2
	951.853	12			971.973	0			971.973	70			971.973	1
	951.86	6			971.98	1			971.98	76			971.98	4
	951.868	4			971.988	3			971.988	52			971.988	15
	951.875	12			971.995	1			971.995	9			971.995	42
	951.882	42			972.003	2			972.003	11			972.003	69
	951.89	43			972.01	3			972.01	46			972.01	87
	951.897	19			972.018	4			972.018	94			972.018	62
	951.905	14			972.025	2			972.025	122			972.025	33
	951.912	22			972.032	1			972.032	112			972.032	22
	951.919	21			972.04	0			972.04	55			972.04	22
	951.927	5			972.047	2			972.047	14			972.047	8
	951.934	6			972.055	4			972.055	9			972.055	0
	951.942	24			972.062	4			972.062	12			972.062	7
	951.949	55			972.07	1			972.07	49			972.07	0
	951.956	63			972.077	2			972.077	128			972.077	2
	951.964	37			972.085	1			972.085	198			972.085	0
	951.971	34			972.092	0			972.092	209			972.092	9
	951.979	64			972.1	8			972.1	154			972.1	48
	951.986	77			972.107	28			972.107	79			972.107	119
	951.993	130			972.115	46			972.115	25			972.115	147
	952.001	178			972.122	29			972.122	20			972.122	112
	952.008	158			972.13	14			972.13	42			972.13	81
	952.016	82			972.137	26			972.137	49			972.137	67
	952.023	32			972.145	20			972.145	31			972.145	16
	952.03	14			972.152	14			972.152	5			972.152	0
	952.038	18			972.16	18			972.16	5			972.16	1
	952.045	47			972.167	17			972.167	11			972.167	1
	952.053	110			972.175	5			972.175	18			972.175	2
	952.06	180			972.182	1			972.182	43			972.182	2
	952.067	175			972.19	2			972.19	86			972.19	2
	952.075	127			972.197	1			972.197	109			972.197	1
	952.082	101			972.204	7			972.204	95			972.204	4
	952.09	98			972.212	26			972.212	67			972.212	0
	952.097	95			972.219	56			972.219	54			972.219	4
	952.104	55			972.227	76			972.227	54			972.227	6
	952.112	30			972.234	52			972.234	35			972.234	15
	952.119	28			972.242	57			972.242	15			972.242	25
	952.127	40			972.249	55			972.249	11			972.249	26
	952.134	55			972.257	29			972.257	21			972.257	30
	952.141	60			972.264	29			972.264	69			972.264	19
	952.149	58			972.272	64			972.272	88			972.272	5
	952.156	30			972.279	82			972.279	53			972.279	28
	952.164	8			972.287	65			972.287	37			972.287	76
	952.171	22			972.294	54			972.294	51			972.294	107
	952.178	22			972.302	40			972.302	51			972.302	72
	952.186	8			972.309	19			972.309	59			972.309	43
	952.193	26			972.317	6			972.317	51			972.317	58
	952.201	83			972.324	7			972.324	51			972.324	76
	952.208	124			972.332	3			972.332	39			972.332	70
	952.215	95			972.339	6			972.339	31			972.339	64
	952.223	39			972.347	1			972.347	34			972.347	27
	952.23	43			972.354	2			972.354	55			972.354	2
	952.238	54			972.362	3			972.362	52			972.362	4
	952.245	34			972.369	6			972.369	29			972.369	4
	952.252	28			972.376	4			972.376	4			972.376	19
	952.26	22			972.384	1			972.384	4			972.384	45
	952.267	30			972.391	5			972.391	18			972.391	65
	952.275	19			972.399	14			972.399	27			972.399	110
	952.282	11			972.406	17			972.406	22			972.406	141
	952.289	30			972.414	4			972.414	42			972.414	89
	952.297	36			972.421	3			972.421	100			972.421	65
	952.304	29			972.429	5			972.429	122			972.429	97
	952.312	23			972.436	6			972.436	95			972.436	97
	952.319	28			972.444	20			972.444	112			972.444	61
	952.326	20			972.451	37			972.451	130			972.451	76
	952.334	11			972.459	33			972.459	117			972.459	74
	952.341	11			972.466	32			972.466	161			972.466	34
	952.349	32			972.474	25			972.474	208			972.474	4
	952.356	34			972.481	30			972.481	233			972.481	16
	952.363	7			972.489	57			972.489	191			972.489	60
	952.371	25			972.496	70			972.496	103			972.496	97
	952.378	75			972.504	51			972.504	100			972.504	97
	952.386	115			972.511	68			972.511	134			972.511	72
	952.393	83			972.519	156			972.519	160			972.519	68
	952.4	70			972.526	205			972.526	120			972.526	58
	952.408	107			972.534	138			972.534	69			972.534	27
	952.415	85			972.541	79			972.541	67			972.541	1
	952.423	31			972.548	68			972.548	64			972.548	2
	952.43	30			972.556	37			972.556	63			972.556	15
	952.437	53			972.563	5			972.563	112			972.563	20
	952.445	80			972.571	1			972.571	103			972.571	31
	952.452	69			972.578	1			972.578	48			972.578	41
	952.46	35			972.586	3			972.586	23			972.586	45
	952.467	27			972.593	0			972.593	13			972.593	23
	952.474	38			972.601	2			972.601	20			972.601	27
	952.482	50			972.608	5			972.608	23			972.608	44
	952.489	85			972.616	11			972.616	40			972.616	43
	952.497	79			972.623	16			972.623	53			972.623	30
	952.504	91			972.631	20			972.631	37			972.631	35
	952.511	109			972.638	6			972.638	17			972.638	51
	952.519	89			972.646	1			972.646	21			972.646	28
	952.526	69			972.653	1			972.653	12			972.653	24
	952.534	52			972.661	16			972.661	1			972.661	65
	952.541	50			972.668	29			972.668	8			972.668	85
	952.548	28			972.676	46			972.676	1			972.676	53
	952.556	31			972.683	49			972.683	5			972.683	12
	952.563	55			972.691	38			972.691	18			972.691	6
	952.571	66			972.698	39			972.698	31			972.698	10
	952.578	71			972.706	25			972.706	38			972.706	29
	952.585	128			972.713	5			972.713	23			972.713	49
	952.593	163			972.721	2			972.721	8			972.721	34
	952.6	118			972.728	18			972.728	12			972.728	19
	952.608	79			972.735	62			972.735	20			972.735	27
	952.615	51			972.743	99			972.743	19			972.743	57
	952.622	32			972.75	64			972.75	10			972.75	129
	952.63	42			972.758	18			972.758	4			972.758	139
	952.637	47			972.765	8			972.765	5			972.765	94
	952.645	58			972.773	5			972.773	5			972.773	79
	952.652	87			972.78	3			972.78	3			972.78	111
	952.659	72			972.788	4			972.788	5			972.788	109
	952.667	27			972.795	1			972.795	6			972.795	45
	952.674	33			972.803	0			972.803	1			972.803	21
	952.682	62			972.81	0			972.81	3			972.81	41
	952.689	77			972.818	0			972.818	1			972.818	48
	952.696	77			972.825	4			972.825	10			972.825	22
	952.704	37			972.833	3			972.833	34			972.833	1
	952.711	31			972.84	2			972.84	39			972.84	13
	952.719	68			972.848	1			972.848	22			972.848	75
	952.726	60			972.855	6			972.855	5			972.855	126
	952.733	23			972.863	1			972.863	20			972.863	101
	952.741	17			972.87	2			972.87	40			972.87	70
	952.748	50			972.878	0			972.878	58			972.878	40
	952.756	99			972.885	1			972.885	61			972.885	14
	952.763	82			972.893	3			972.893	76			972.893	13
	952.77	32			972.9	2			972.9	89			972.9	45
	952.778	13			972.908	12			972.908	51			972.908	68
	952.785	25			972.915	13			972.915	6			972.915	74
	952.793	46			972.922	28			972.922	6			972.922	43
	952.8	80			972.93	45			972.93	2			972.93	44
	952.807	107			972.937	36			972.937	1			972.937	70
	952.815	80			972.945	12			972.945	5			972.945	71
	952.822	58			972.952	2			972.952	27			972.952	49
	952.83	58			972.96	3			972.96	50			972.96	20
	952.837	34			972.967	6			972.967	38			972.967	3
	952.844	14			972.975	22			972.975	16			972.975	5
	952.852	1			972.982	51			972.982	21			972.982	24
	952.859	2			972.99	70			972.99	49			972.99	52
	952.867	4			972.997	38			972.997	42			972.997	44
	952.874	7			973.005	19			973.005	12			973.005	11
	952.882	51			973.012	21			973.012	0			973.012	6
	952.889	65			973.02	16			973.02	5			973.02	1
	952.896	48			973.027	12			973.027	11			973.027	2
	952.904	40			973.035	10			973.035	4			973.035	5
	952.911	51			973.042	22			973.042	3			973.042	42
	952.919	26			973.05	15			973.05	16			973.05	89
	952.926	24			973.057	4			973.057	66			973.057	93
	952.933	45			973.065	7			973.065	132			973.065	44
	952.941	32			973.072	1			973.072	133			973.072	13
	952.948	29			973.08	0			973.08	74			973.08	9
	952.956	13			973.087	3			973.087	32			973.087	25
	952.963	9			973.095	2			973.095	20			973.095	32
	952.97	22			973.102	3			973.102	18			973.102	21
	952.978	57			973.11	1			973.11	8			973.11	18
	952.985	84			973.117	3			973.117	39			973.117	11
	952.993	58			973.124	2			973.124	87			973.124	32
	953	30			973.132	7			973.132	93			973.132	80
	953.007	22			973.139	19			973.139	78			973.139	72
	953.015	11			973.147	31			973.147	105			973.147	33
	953.022	4			973.154	23			973.154	96			973.154	33
	953.03	1			973.162	9			973.162	56			973.162	36
	953.037	6			973.169	10			973.169	45			973.169	19
	953.044	32			973.177	15			973.177	62			973.177	12
	953.052	36			973.184	21			973.184	73			973.184	40
	953.059	28			973.192	34			973.192	102			973.192	79
	953.067	34			973.199	42			973.199	122			973.199	80
	953.074	43			973.207	40			973.207	74			973.207	42
	953.081	52			973.214	41			973.214	28			973.214	47
	953.089	49			973.222	48			973.222	27			973.222	96
	953.096	95			973.229	40			973.229	27			973.229	134
	953.104	120			973.237	53			973.237	73			973.237	102
	953.111	92			973.244	41			973.244	111			973.244	63
	953.118	64			973.252	13			973.252	90			973.252	86
	953.126	81			973.259	2			973.259	47			973.259	92
	953.133	84			973.267	1			973.267	44			973.267	62
	953.141	81			973.274	6			973.274	107			973.274	61
	953.148	76			973.282	0			973.282	153			973.282	65
	953.155	72			973.289	0			973.289	84			973.289	62
	953.163	32			973.297	1			973.297	30			973.297	48
	953.17	10			973.304	0			973.304	57			973.304	30
	953.178	9			973.312	5			973.312	120			973.312	7
	953.185	25			973.319	31			973.319	161			973.319	6
	953.192	62			973.326	42			973.326	124			973.326	3
	953.2	64			973.334	26			973.334	76			973.334	15
	953.207	38			973.341	7			973.341	74			973.341	37
	953.215	20			973.349	5			973.349	82			973.349	48
	953.222	30			973.356	14			973.356	99			973.356	67
	953.229	72			973.364	27			973.364	116			973.364	98
	953.237	54			973.371	29			973.371	92			973.371	121
	953.244	37			973.379	6			973.379	49			973.379	112
	953.252	50			973.386	4			973.386	22			973.386	84
	953.259	41			973.394	24			973.394	3			973.394	66
	953.266	26			973.401	35			973.401	2			973.401	43
	953.274	27			973.409	30			973.409	3			973.409	42
	953.281	15			973.416	6			973.416	1			973.416	40
	953.289	2			973.424	4			973.424	1			973.424	34
	953.296	2			973.431	0			973.431	0			973.431	45
	953.304	0			973.439	6			973.439	7			973.439	53
	953.311	5			973.446	22			973.446	36			973.446	45
	953.318	8			973.454	41			973.454	93			973.454	27
	953.326	32			973.461	86			973.461	90			973.461	6
	953.333	62			973.469	89			973.469	35			973.469	1
	953.341	73			973.476	41			973.476	4			973.476	8
	953.348	49			973.484	11			973.484	4			973.484	20
	953.355	49			973.491	21			973.491	6			973.491	62
	953.363	43			973.499	22			973.499	49			973.499	87
	953.37	76			973.506	11			973.506	98			973.506	88
	953.378	103			973.514	15			973.514	131			973.514	101
	953.385	90			973.521	19			973.521	108			973.521	92
	953.392	58			973.529	17			973.529	66			973.529	82
	953.4	26			973.536	24			973.536	64			973.536	68
	953.407	10			973.543	33			973.543	64			973.543	38
	953.415	5			973.551	21			973.551	35			973.551	24
	953.422	18			973.558	13			973.558	14			973.558	34
	953.429	56			973.566	30			973.566	14			973.566	36
	953.437	88			973.573	34			973.573	39			973.573	14
	953.444	118			973.581	46			973.581	96			973.581	5
	953.452	157			973.588	41			973.588	119			973.588	6
	953.459	149			973.596	28			973.596	92			973.596	19
	953.466	72			973.603	12			973.603	96			973.603	33
	953.474	20			973.611	16			973.611	101			973.611	38
	953.481	30			973.618	26			973.618	66			973.618	85
	953.489	74			973.626	46			973.626	47			973.626	87
	953.496	105			973.633	44			973.633	81			973.633	39
	953.503	116			973.641	19			973.641	104			973.641	13
	953.511	109			973.648	10			973.648	82			973.648	0
	953.518	88			973.656	3			973.656	36			973.656	3
	953.526	59			973.663	16			973.663	14			973.663	4
	953.533	52			973.671	41			973.671	23			973.671	2
	953.54	58			973.678	58			973.678	12			973.678	18
	953.548	52			973.686	35			973.686	2			973.686	59
	953.555	81			973.693	4			973.693	4			973.693	80
	953.563	76			973.701	4			973.701	5			973.701	41
	953.57	40			973.708	11			973.708	23			973.708	7
	953.578	15			973.716	30			973.716	47			973.716	16
	953.585	35			973.723	32			973.723	61			973.723	38
	953.592	57			973.731	15			973.731	69			973.731	33
	953.6	37			973.738	16			973.738	38			973.738	29
	953.607	13			973.746	24			973.746	21			973.746	29
	953.615	17			973.753	15			973.753	14			973.753	22
	953.622	13			973.761	0			973.761	1			973.761	26
	953.629	4			973.768	1			973.768	2			973.768	44
	953.637	5			973.775	2			973.775	1			973.775	45
	953.644	10			973.783	3			973.783	2			973.783	30
	953.652	40			973.79	3			973.79	4			973.79	12
	953.659	77			973.798	9			973.798	18			973.798	2
	953.666	80			973.805	5			973.805	43			973.805	1
	953.674	38			973.813	3			973.813	47			973.813	0
	953.681	47			973.82	6			973.82	24			973.82	0
	953.689	76			973.828	3			973.828	5			973.828	2
	953.696	106			973.835	3			973.835	1			973.835	5
	953.703	121			973.843	4			973.843	9			973.843	18
	953.711	96			973.85	4			973.85	18			973.85	48
	953.718	36			973.858	0			973.858	42			973.858	67
	953.726	10			973.865	4			973.865	70			973.865	40
	953.733	4			973.873	4			973.873	74			973.873	9
	953.74	9			973.88	2			973.88	52			973.88	5
	953.748	25			973.888	3			973.888	47			973.888	2
	953.755	33			973.895	3			973.895	37			973.895	1
	953.763	34			973.903	0			973.903	13			973.903	5
	953.77	54			973.91	2			973.91	5			973.91	1
	953.777	102			973.918	0			973.918	10			973.918	6
	953.785	138			973.925	2			973.925	12			973.925	24
	953.792	129			973.933	8			973.933	4			973.933	13
	953.8	50			973.94	3			973.94	3			973.94	5
	953.807	22			973.948	1			973.948	2			973.948	43
	953.815	42			973.955	1			973.955	2			973.955	112
	953.822	69			973.963	4			973.963	18			973.963	138
	953.829	83			973.97	0			973.97	70			973.97	76
	953.837	89			973.978	2			973.978	113			973.978	25
	953.844	73			973.985	11			973.985	90			973.985	38
	953.852	31			973.993	21			973.993	36			973.993	42
	953.859	8			974	29			974	27			974	25
	953.866	5			974.007	23			974.007	43			974.007	28
	953.874	5			974.015	7			974.015	69			974.015	23
	953.881	7			974.022	4			974.022	51			974.022	8
	953.889	29			974.03	11			974.03	13			974.03	3
	953.896	86			974.037	35			974.037	7			974.037	1
	953.903	111			974.045	64			974.045	2			974.045	15
	953.911	84			974.052	50			974.052	17			974.052	34
	953.918	40			974.06	16			974.06	40			974.06	33
	953.926	5			974.067	2			974.067	53			974.067	8
	953.933	0			974.075	1			974.075	42			974.075	2
	953.94	5			974.082	1			974.082	31			974.082	3
	953.948	5			974.09	4			974.09	35			974.09	2
	953.955	7			974.097	1			974.097	60			974.097	4
	953.963	6			974.105	23			974.105	80			974.105	0
	953.97	19			974.112	35			974.112	100			974.112	1
	953.977	31			974.12	27			974.12	105			974.12	4
	953.985	30			974.127	8			974.127	55			974.127	12
	953.992	17			974.135	2			974.135	61			974.135	38
	954	10			974.142	1			974.142	130			974.142	57
	954.007	17			974.15	1			974.15	174			974.15	29
	954.014	34			974.157	2			974.157	140			974.157	6
	954.022	38			974.165	10			974.165	61			974.165	18
	954.029	18			974.172	33			974.172	29			974.172	56
	954.037	2			974.18	72			974.18	24			974.18	93
	954.044	23			974.187	81			974.187	34			974.187	97
	954.052	35			974.195	54			974.195	65			974.195	52
	954.059	89			974.202	61			974.202	79			974.202	31
	954.066	123			974.21	123			974.21	65			974.21	68
	954.074	84			974.217	158			974.217	28			974.217	102
	954.081	38			974.225	122			974.225	8			974.225	83
	954.089	31			974.232	66			974.232	9			974.232	74
	954.096	70			974.24	20			974.24	29			974.24	64
	954.103	95			974.247	32			974.247	69			974.247	58
	954.111	77			974.255	58			974.255	122			974.255	65
	954.118	64			974.262	62			974.262	113			974.262	42
	954.126	95			974.269	36			974.269	108			974.269	35
	954.133	165			974.277	8			974.277	109			974.277	64
	954.14	192			974.284	7			974.284	92			974.284	82
	954.148	122			974.292	17			974.292	113			974.292	87
	954.155	45			974.299	26			974.299	119			974.299	65
	954.163	13			974.307	17			974.307	47			974.307	59
	954.17	22			974.314	4			974.314	13			974.314	72
	954.177	34			974.322	1			974.322	28			974.322	72
	954.185	33			974.329	1			974.329	69			974.329	52
	954.192	43			974.337	1			974.337	90			974.337	40
	954.2	65			974.344	3			974.344	47			974.344	52
	954.207	100			974.352	2			974.352	9			974.352	36
	954.215	112			974.359	4			974.359	22			974.359	43
	954.222	103			974.367	1			974.367	39			974.367	42
	954.229	99			974.374	3			974.374	39			974.374	46
	954.237	70			974.382	3			974.382	47			974.382	58
	954.244	31			974.389	3			974.389	56			974.389	54
	954.252	40			974.397	2			974.397	31			974.397	52
	954.259	37			974.404	6			974.404	10			974.404	70
	954.266	27			974.412	17			974.412	6			974.412	64
	954.274	19			974.419	23			974.419	1			974.419	30
	954.281	33			974.427	25			974.427	2			974.427	47
	954.289	40			974.434	50			974.434	5			974.434	78
	954.296	70			974.442	79			974.442	35			974.442	70
	954.303	101			974.449	64			974.449	63			974.449	37
	954.311	94			974.457	21			974.457	59			974.457	22
	954.318	45			974.464	25			974.464	30			974.464	17
	954.326	48			974.472	60			974.472	7			974.472	9
	954.333	57			974.479	64			974.479	10			974.479	0
	954.34	62			974.487	30			974.487	34			974.487	8
	954.348	78			974.494	9			974.494	49			974.494	41
	954.355	111			974.502	8			974.502	65			974.502	95
	954.363	119			974.509	1			974.509	154			974.509	103
	954.37	106			974.517	1			974.517	267			974.517	96
	954.377	85			974.524	1			974.524	192			974.524	114
	954.385	71			974.532	3			974.532	72			974.532	103
	954.392	50			974.539	23			974.539	67			974.539	69
	954.4	51			974.546	62			974.546	108			974.546	37
	954.407	40			974.554	62			974.554	97			974.554	25
	954.415	14			974.561	21			974.561	54			974.561	28
	954.422	24			974.569	1			974.569	47			974.569	27
	954.429	55			974.576	1			974.576	54			974.576	15
	954.437	65			974.584	1			974.584	66			974.584	3
	954.444	51			974.591	4			974.591	105			974.591	0
	954.452	31			974.599	1			974.599	117			974.599	3
	954.459	29			974.606	18			974.606	105			974.606	4
	954.466	37			974.614	42			974.614	61			974.614	2
	954.474	91			974.621	38			974.621	13			974.621	14
	954.481	163			974.629	20			974.629	2			974.629	39
	954.489	152			974.636	16			974.636	5			974.636	63
	954.496	72			974.644	26			974.644	17			974.644	43
	954.503	13			974.651	18			974.651	33			974.651	16
	954.511	18			974.659	1			974.659	41			974.659	13
	954.518	23			974.666	5			974.666	46			974.666	21
	954.526	40			974.674	1			974.674	36			974.674	23
	954.533	60			974.681	4			974.681	34			974.681	24
	954.54	48			974.689	1			974.689	38			974.689	30
	954.548	52			974.696	1			974.696	44			974.696	29
	954.555	88			974.704	3			974.704	25			974.704	30
	954.563	128			974.711	1			974.711	21			974.711	89
	954.57	143			974.719	1			974.719	25			974.719	147
	954.578	137			974.726	1			974.726	9			974.726	148
	954.585	111			974.734	2			974.734	2			974.734	104
	954.592	151			974.741	2			974.741	3			974.741	86
	954.6	169			974.749	1			974.749	5			974.749	58
	954.607	85			974.756	3			974.756	3			974.756	53
	954.615	22			974.764	5			974.764	4			974.764	45
	954.622	40			974.771	9			974.771	6			974.771	25
	954.629	77			974.779	13			974.779	10			974.779	11
	954.637	117			974.786	5			974.786	24			974.786	22
	954.644	114			974.794	3			974.794	38			974.794	29
	954.652	98			974.801	6			974.801	19			974.801	22
	954.659	44			974.809	7			974.809	9			974.809	7
	954.666	14			974.816	7			974.816	36			974.816	0
	954.674	11			974.824	6			974.824	65			974.824	3
	954.681	41			974.831	21			974.831	104			974.831	3
	954.689	69			974.839	37			974.839	99			974.839	6
	954.696	82			974.846	28			974.846	60			974.846	3
	954.704	57			974.853	9			974.853	12			974.853	1
	954.711	51			974.861	25			974.861	7			974.861	18
	954.718	101			974.868	50			974.868	2			974.868	42
	954.726	184			974.876	72			974.876	0			974.876	46
	954.733	336			974.883	69			974.883	1			974.883	16
	954.741	432			974.891	41			974.891	0			974.891	4
	954.748	441			974.898	17			974.898	4			974.898	3
[truncated: 346,471+ more rows]
