# Supplementary material for: Characterizing and engineering post-translational modifications with high-throughput cell-free expression
Source: Nat Commun. 2025 Aug 5;16:7215. doi: 10.1038/s41467-025-60526-6 (PMC12325987; doi:10.1038/s41467-025-60526-6)
Supplement: Supplementary file 6 — Source Data [file 41467_2025_60526_MOESM6_ESM.zip › Source Data/Source Data 3.xlsx]

## Sheet: S15
All enzymes - pre-carboxypeptidase treatment	m/z	Intensity (AU)		All enzymes - post-carboxypeptidase treatment	m/z	Intensity (AU)		No cyclase - pre-carboxypeptidase treatment	m/z	Intensity (AU)		No cyclase - post-carboxypeptidase treatment	m/z	Intensity (AU)
	959.993	98			959.993	389			959.993	242			959.993	661
	960	63			960	434			960	169			960	529
	960.008	47			960.008	317			960.008	95			960.008	506
	960.015	46			960.015	248			960.015	66			960.015	544
	960.022	41			960.022	305			960.022	73			960.022	553
	960.03	30			960.03	355			960.03	87			960.03	467
	960.037	14			960.037	310			960.037	79			960.037	446
	960.045	8			960.045	217			960.045	58			960.045	504
	960.052	11			960.052	207			960.052	32			960.052	555
	960.06	9			960.06	259			960.06	28			960.06	652
	960.067	12			960.067	177			960.067	53			960.067	881
	960.074	31			960.074	87			960.074	61			960.074	996
	960.082	32			960.082	108			960.082	70			960.082	938
	960.089	12			960.089	119			960.089	95			960.089	796
	960.097	25			960.097	94			960.097	59			960.097	701
	960.104	48			960.104	63			960.104	19			960.104	860
	960.112	37			960.112	73			960.112	5			960.112	955
	960.119	13			960.119	122			960.119	14			960.119	840
	960.126	9			960.126	165			960.126	72			960.126	667
	960.134	1			960.134	159			960.134	140			960.134	457
	960.141	4			960.141	151			960.141	172			960.141	293
	960.149	13			960.149	151			960.149	152			960.149	279
	960.156	39			960.156	126			960.156	106			960.156	280
	960.164	65			960.164	185			960.164	117			960.164	376
	960.171	94			960.171	256			960.171	154			960.171	519
	960.178	116			960.178	351			960.178	132			960.178	537
	960.186	104			960.186	387			960.186	81			960.186	408
	960.193	80			960.193	305			960.193	63			960.193	453
	960.201	73			960.201	255			960.201	58			960.201	587
	960.208	88			960.208	261			960.208	49			960.208	587
	960.216	83			960.216	219			960.216	33			960.216	459
	960.223	39			960.223	216			960.223	28			960.223	388
	960.231	13			960.231	260			960.231	35			960.231	399
	960.238	6			960.238	244			960.238	33			960.238	380
	960.245	12			960.245	192			960.245	56			960.245	379
	960.253	19			960.253	147			960.253	91			960.253	466
	960.26	25			960.26	137			960.26	118			960.26	517
	960.268	31			960.268	107			960.268	94			960.268	459
	960.275	55			960.275	85			960.275	64			960.275	384
	960.283	55			960.283	87			960.283	65			960.283	339
	960.29	35			960.29	63			960.29	76			960.29	370
	960.297	61			960.297	82			960.297	79			960.297	425
	960.305	97			960.305	124			960.305	102			960.305	405
	960.312	65			960.312	113			960.312	121			960.312	311
	960.32	29			960.32	95			960.32	117			960.32	245
	960.327	43			960.327	132			960.327	81			960.327	315
	960.335	54			960.335	160			960.335	85			960.335	382
	960.342	48			960.342	168			960.342	129			960.342	374
	960.349	27			960.349	136			960.349	150			960.349	349
	960.357	30			960.357	150			960.357	119			960.357	406
	960.364	21			960.364	175			960.364	109			960.364	442
	960.372	5			960.372	126			960.372	114			960.372	470
	960.379	13			960.379	124			960.379	86			960.379	468
	960.387	21			960.387	190			960.387	83			960.387	496
	960.394	28			960.394	214			960.394	96			960.394	605
	960.401	23			960.401	214			960.401	65			960.401	685
	960.409	44			960.409	210			960.409	27			960.409	710
	960.416	45			960.416	217			960.416	42			960.416	540
	960.424	19			960.424	247			960.424	64			960.424	410
	960.431	33			960.431	271			960.431	67			960.431	457
	960.439	97			960.439	304			960.439	78			960.439	514
	960.446	145			960.446	255			960.446	102			960.446	466
	960.453	122			960.453	126			960.453	84			960.453	381
	960.461	65			960.461	49			960.461	46			960.461	287
	960.468	38			960.468	48			960.468	20			960.468	272
	960.476	19			960.476	72			960.476	4			960.476	461
	960.483	6			960.483	84			960.483	5			960.483	662
	960.491	2			960.491	139			960.491	21			960.491	633
	960.498	1			960.498	255			960.498	29			960.498	523
	960.505	6			960.505	290			960.505	35			960.505	419
	960.513	13			960.513	180			960.513	46			960.513	305
	960.52	9			960.52	100			960.52	73			960.52	273
	960.528	1			960.528	167			960.528	87			960.528	370
	960.535	2			960.535	294			960.535	73			960.535	443
	960.543	30			960.543	338			960.543	37			960.543	445
	960.55	82			960.55	349			960.55	17			960.55	382
	960.557	122			960.557	424			960.557	18			960.557	448
	960.565	95			960.565	434			960.565	47			960.565	566
	960.572	84			960.572	318			960.572	83			960.572	523
	960.58	75			960.58	238			960.58	132			960.58	362
	960.587	28			960.587	209			960.587	138			960.587	201
	960.595	8			960.595	222			960.595	109			960.595	240
	960.602	53			960.602	176			960.602	126			960.602	357
	960.609	85			960.609	135			960.609	152			960.609	365
	960.617	65			960.617	171			960.617	131			960.617	341
	960.624	21			960.624	205			960.624	144			960.624	352
	960.632	11			960.632	246			960.632	156			960.632	315
	960.639	3			960.639	223			960.639	95			960.639	234
	960.647	12			960.647	190			960.647	63			960.647	233
	960.654	18			960.654	208			960.654	46			960.654	281
	960.662	5			960.662	277			960.662	12			960.662	330
	960.669	24			960.669	344			960.669	8			960.669	414
	960.676	67			960.676	382			960.676	16			960.676	432
	960.684	79			960.684	301			960.684	50			960.684	414
	960.691	40			960.691	221			960.691	84			960.691	343
	960.699	2			960.699	300			960.699	61			960.699	269
	960.706	4			960.706	339			960.706	52			960.706	302
	960.714	7			960.714	241			960.714	101			960.714	452
	960.721	4			960.721	162			960.721	156			960.721	636
	960.728	16			960.728	196			960.728	157			960.728	596
	960.736	34			960.736	304			960.736	107			960.736	476
	960.743	51			960.743	363			960.743	107			960.743	519
	960.751	84			960.751	248			960.751	134			960.751	551
	960.758	102			960.758	145			960.758	179			960.758	455
	960.766	55			960.766	127			960.766	185			960.766	418
	960.773	20			960.773	159			960.773	174			960.773	387
	960.78	22			960.78	150			960.78	123			960.78	317
	960.788	17			960.788	130			960.788	88			960.788	342
	960.795	19			960.795	115			960.795	127			960.795	409
	960.803	37			960.803	84			960.803	151			960.803	427
	960.81	52			960.81	96			960.81	111			960.81	393
	960.818	76			960.818	197			960.818	86			960.818	392
	960.825	87			960.825	284			960.825	118			960.825	356
	960.832	58			960.832	367			960.832	158			960.832	283
	960.84	38			960.84	425			960.84	158			960.84	329
	960.847	27			960.847	390			960.847	155			960.847	469
	960.855	8			960.855	327			960.855	149			960.855	527
	960.862	1			960.862	306			960.862	141			960.862	586
	960.87	2			960.87	285			960.87	164			960.87	743
	960.877	5			960.877	209			960.877	186			960.877	807
	960.884	14			960.884	161			960.884	177			960.884	702
	960.892	13			960.892	198			960.892	192			960.892	551
	960.899	9			960.899	196			960.899	247			960.899	538
	960.907	51			960.907	149			960.907	239			960.907	553
	960.914	87			960.914	156			960.914	132			960.914	767
	960.922	79			960.922	157			960.922	107			960.922	1026
	960.929	70			960.929	130			960.929	101			960.929	1081
	960.937	67			960.937	145			960.937	64			960.937	952
	960.944	29			960.944	148			960.944	18			960.944	740
	960.951	6			960.951	118			960.951	16			960.951	774
	960.959	22			960.959	159			960.959	24			960.959	914
	960.966	41			960.966	241			960.966	74			960.966	880
	960.974	40			960.974	286			960.974	124			960.974	810
	960.981	25			960.981	205			960.981	146			960.981	691
	960.989	9			960.989	109			960.989	108			960.989	733
	960.996	3			960.996	106			960.996	62			960.996	814
	961.003	3			961.003	234			961.003	44			961.003	695
	961.011	7			961.011	402			961.011	18			961.011	599
	961.018	11			961.018	463			961.018	12			961.018	649
	961.026	23			961.026	370			961.026	8			961.026	601
	961.033	27			961.033	218			961.033	26			961.033	535
	961.041	17			961.041	179			961.041	52			961.041	495
	961.048	0			961.048	241			961.048	76			961.048	394
	961.055	8			961.055	293			961.055	80			961.055	328
	961.063	4			961.063	246			961.063	72			961.063	364
	961.07	23			961.07	188			961.07	69			961.07	470
	961.078	60			961.078	153			961.078	38			961.078	595
	961.085	153			961.085	143			961.085	40			961.085	721
	961.093	169			961.093	147			961.093	63			961.093	777
	961.1	91			961.1	154			961.1	111			961.1	730
	961.107	35			961.107	178			961.107	140			961.107	722
	961.115	41			961.115	249			961.115	138			961.115	763
	961.122	32			961.122	358			961.122	162			961.122	745
	961.13	16			961.13	449			961.13	213			961.13	736
	961.137	53			961.137	427			961.137	173			961.137	741
	961.145	70			961.145	306			961.145	87			961.145	716
	961.152	43			961.152	215			961.152	82			961.152	633
	961.16	38			961.16	201			961.16	75			961.16	555
	961.167	56			961.167	220			961.167	34			961.167	569
	961.174	42			961.174	313			961.174	13			961.174	633
	961.182	11			961.182	327			961.182	6			961.182	601
	961.189	2			961.189	331			961.189	14			961.189	541
	961.197	3			961.197	402			961.197	57			961.197	508
	961.204	3			961.204	382			961.204	133			961.204	389
	961.212	15			961.212	262			961.212	165			961.212	227
	961.219	28			961.219	205			961.219	150			961.219	149
	961.226	20			961.226	280			961.226	91			961.226	237
	961.234	2			961.234	387			961.234	35			961.234	409
	961.241	3			961.241	347			961.241	30			961.241	491
	961.249	15			961.249	187			961.249	30			961.249	454
	961.256	32			961.256	81			961.256	28			961.256	424
	961.264	27			961.264	88			961.264	17			961.264	507
	961.271	56			961.271	158			961.271	19			961.271	545
	961.278	61			961.278	178			961.278	34			961.278	526
	961.286	68			961.286	117			961.286	41			961.286	573
	961.293	85			961.293	98			961.293	66			961.293	595
	961.301	80			961.301	133			961.301	106			961.301	532
	961.308	46			961.308	137			961.308	141			961.308	561
	961.316	24			961.316	159			961.316	93			961.316	603
	961.323	25			961.323	257			961.323	26			961.323	597
	961.331	20			961.331	271			961.331	10			961.331	468
	961.338	8			961.338	163			961.338	3			961.338	305
	961.345	7			961.345	101			961.345	0			961.345	245
	961.353	40			961.353	159			961.353	7			961.353	275
	961.36	80			961.36	253			961.36	11			961.36	288
	961.368	95			961.368	316			961.368	24			961.368	283
	961.375	85			961.375	313			961.375	58			961.375	419
	961.383	65			961.383	237			961.383	36			961.383	526
	961.39	35			961.39	174			961.39	7			961.39	430
	961.397	13			961.397	233			961.397	17			961.397	245
	961.405	0			961.405	395			961.405	48			961.405	275
	961.412	2			961.412	503			961.412	74			961.412	446
	961.42	1			961.42	438			961.42	133			961.42	650
	961.427	2			961.427	268			961.427	193			961.427	730
	961.435	6			961.435	137			961.435	210			961.435	640
	961.442	20			961.442	116			961.442	152			961.442	549
	961.449	41			961.449	187			961.449	106			961.449	424
	961.457	36			961.457	231			961.457	58			961.457	276
	961.464	12			961.464	173			961.464	14			961.464	152
	961.472	3			961.472	90			961.472	5			961.472	191
	961.479	3			961.479	30			961.479	1			961.479	277
	961.487	3			961.487	53			961.487	21			961.487	323
	961.494	6			961.494	95			961.494	67			961.494	361
	961.502	1			961.502	76			961.502	107			961.502	454
	961.509	2			961.509	18			961.509	76			961.509	479
	961.516	2			961.516	10			961.516	75			961.516	497
	961.524	11			961.524	36			961.524	156			961.524	481
	961.531	30			961.531	55			961.531	157			961.531	376
	961.539	40			961.539	103			961.539	95			961.539	327
	961.546	26			961.546	122			961.546	47			961.546	415
	961.554	18			961.554	105			961.554	47			961.554	520
	961.561	25			961.561	56			961.561	65			961.561	533
	961.568	32			961.568	71			961.568	74			961.568	416
	961.576	44			961.576	106			961.576	73			961.576	311
	961.583	39			961.583	128			961.583	131			961.583	380
	961.591	16			961.591	106			961.591	213			961.591	425
	961.598	6			961.598	120			961.598	158			961.598	462
	961.606	5			961.606	226			961.606	77			961.606	388
	961.613	17			961.613	317			961.613	64			961.613	271
	961.62	38			961.62	322			961.62	65			961.62	343
	961.628	65			961.628	227			961.628	50			961.628	481
	961.635	133			961.635	179			961.635	38			961.635	475
	961.643	197			961.643	158			961.643	61			961.643	383
	961.65	199			961.65	134			961.65	69			961.65	411
	961.658	127			961.658	160			961.658	34			961.658	388
	961.665	75			961.665	187			961.665	8			961.665	268
	961.673	53			961.673	184			961.673	8			961.673	244
	961.68	29			961.68	253			961.68	4			961.68	349
	961.687	15			961.687	372			961.687	5			961.687	521
	961.695	15			961.695	398			961.695	6			961.695	620
	961.702	43			961.702	355			961.702	30			961.702	544
	961.71	59			961.71	271			961.71	67			961.71	409
	961.717	32			961.717	178			961.717	99			961.717	384
	961.725	10			961.725	144			961.725	95			961.725	393
	961.732	3			961.732	197			961.732	75			961.732	346
	961.739	29			961.739	310			961.739	73			961.739	359
	961.747	80			961.747	343			961.747	100			961.747	447
	961.754	131			961.754	253			961.754	141			961.754	459
	961.762	114			961.762	203			961.762	160			961.762	426
	961.769	74			961.769	259			961.769	211			961.769	440
	961.777	55			961.777	313			961.777	298			961.777	446
	961.784	19			961.784	319			961.784	332			961.784	467
	961.792	7			961.792	307			961.792	244			961.792	597
	961.799	2			961.799	333			961.799	164			961.799	675
	961.806	5			961.806	382			961.806	147			961.806	597
	961.814	15			961.814	462			961.814	161			961.814	590
	961.821	38			961.821	505			961.821	126			961.821	650
	961.829	35			961.829	492			961.829	77			961.829	648
	961.836	12			961.836	405			961.836	64			961.836	673
	961.844	3			961.844	289			961.844	139			961.844	806
	961.851	21			961.851	250			961.851	253			961.851	878
	961.858	60			961.858	298			961.858	340			961.858	758
	961.866	72			961.866	365			961.866	347			961.866	566
	961.873	73			961.873	368			961.873	203			961.873	551
	961.881	72			961.881	323			961.881	113			961.881	632
	961.888	102			961.888	225			961.888	138			961.888	615
	961.896	118			961.896	145			961.896	145			961.896	552
	961.903	104			961.903	138			961.903	129			961.903	569
	961.91	88			961.91	186			961.91	167			961.91	675
	961.918	56			961.918	219			961.918	224			961.918	828
	961.925	37			961.925	228			961.925	200			961.925	975
	961.933	60			961.933	296			961.933	91			961.933	958
	961.94	51			961.94	333			961.94	90			961.94	863
	961.948	32			961.948	295			961.948	157			961.948	856
	961.955	61			961.955	234			961.955	147			961.955	816
	961.963	105			961.963	234			961.963	116			961.963	756
	961.97	104			961.97	281			961.97	161			961.97	747
	961.977	48			961.977	286			961.977	156			961.977	802
	961.985	19			961.985	256			961.985	93			961.985	732
	961.992	10			961.992	199			961.992	42			961.992	492
	962	0			962	134			962	30			962	373
	962.007	2			962.007	95			962.007	41			962.007	406
	962.015	9			962.015	95			962.015	99			962.015	521
	962.022	31			962.022	110			962.022	124			962.022	679
	962.029	36			962.029	164			962.029	89			962.029	648
	962.037	27			962.037	263			962.037	66			962.037	474
	962.044	41			962.044	366			962.044	45			962.044	456
	962.052	53			962.052	411			962.052	20			962.052	579
	962.059	75			962.059	399			962.059	33			962.059	681
	962.067	112			962.067	347			962.067	76			962.067	593
	962.074	142			962.074	246			962.074	150			962.074	536
	962.082	101			962.082	196			962.082	175			962.082	637
	962.089	43			962.089	221			962.089	137			962.089	618
	962.096	22			962.096	245			962.096	82			962.096	514
	962.104	9			962.104	225			962.104	92			962.104	566
	962.111	2			962.111	221			962.111	101			962.111	615
	962.119	2			962.119	259			962.119	72			962.119	603
	962.126	2			962.126	252			962.126	49			962.126	543
	962.134	2			962.134	305			962.134	64			962.134	466
	962.141	23			962.141	391			962.141	81			962.141	463
	962.148	71			962.148	446			962.148	97			962.148	483
	962.156	123			962.156	434			962.156	54			962.156	471
	962.163	111			962.163	309			962.163	17			962.163	501
	962.171	55			962.171	208			962.171	3			962.171	611
	962.178	22			962.178	234			962.178	0			962.178	654
	962.186	10			962.186	303			962.186	10			962.186	471
	962.193	46			962.193	333			962.193	26			962.193	341
	962.201	80			962.201	377			962.201	61			962.201	331
	962.208	63			962.208	339			962.208	76			962.208	362
	962.215	29			962.215	183			962.215	82			962.215	367
	962.223	34			962.223	152			962.223	82			962.223	409
	962.23	58			962.23	181			962.23	56			962.23	436
	962.238	81			962.238	164			962.238	45			962.238	345
	962.245	93			962.245	119			962.245	33			962.245	255
	962.253	52			962.253	104			962.253	43			962.253	286
	962.26	9			962.26	128			962.26	39			962.26	274
	962.267	3			962.267	163			962.267	54			962.267	188
	962.275	41			962.275	255			962.275	72			962.275	196
	962.282	103			962.282	333			962.282	50			962.282	348
	962.29	129			962.29	305			962.29	19			962.29	431
	962.297	97			962.297	216			962.297	25			962.297	335
	962.305	49			962.305	208			962.305	74			962.305	301
	962.312	41			962.312	222			962.312	115			962.312	369
	962.32	96			962.32	244			962.32	116			962.32	385
	962.327	127			962.327	315			962.327	84			962.327	355
	962.334	92			962.334	343			962.334	62			962.334	358
	962.342	33			962.342	308			962.342	53			962.342	338
	962.349	13			962.349	281			962.349	31			962.349	302
	962.357	6			962.357	246			962.357	26			962.357	312
	962.364	3			962.364	196			962.364	25			962.364	322
	962.372	1			962.372	131			962.372	17			962.372	309
	962.379	0			962.379	70			962.379	7			962.379	300
	962.387	16			962.387	59			962.387	6			962.387	274
	962.394	19			962.394	77			962.394	41			962.394	286
	962.401	17			962.401	97			962.401	91			962.401	337
	962.409	25			962.409	150			962.409	127			962.409	381
	962.416	9			962.416	172			962.416	116			962.416	350
	962.424	2			962.424	217			962.424	79			962.424	358
	962.431	1			962.431	200			962.431	52			962.431	316
	962.439	3			962.439	155			962.439	23			962.439	308
	962.446	1			962.446	251			962.446	15			962.446	428
	962.453	0			962.453	356			962.453	37			962.453	394
	962.461	16			962.461	292			962.461	37			962.461	243
	962.468	46			962.468	178			962.468	21			962.468	223
	962.476	76			962.476	152			962.476	66			962.476	264
	962.483	86			962.483	142			962.483	87			962.483	263
	962.491	89			962.491	114			962.491	71			962.491	308
	962.498	96			962.498	154			962.498	45			962.498	399
	962.506	68			962.506	172			962.506	22			962.506	412
	962.513	36			962.513	142			962.513	3			962.513	328
	962.52	9			962.52	185			962.52	11			962.52	276
	962.528	1			962.528	328			962.528	37			962.528	326
	962.535	1			962.535	345			962.535	68			962.535	378
	962.543	0			962.543	195			962.543	92			962.543	357
	962.55	3			962.55	110			962.55	79			962.55	330
	962.558	12			962.558	103			962.558	29			962.558	330
	962.565	5			962.565	185			962.565	12			962.565	394
	962.572	2			962.572	288			962.572	75			962.572	512
	962.58	18			962.58	284			962.58	175			962.58	544
	962.587	49			962.587	166			962.587	245			962.587	424
	962.595	80			962.595	116			962.595	175			962.595	310
	962.602	92			962.602	112			962.602	95			962.602	365
	962.61	86			962.61	105			962.61	146			962.61	441
	962.617	50			962.617	114			962.617	164			962.617	450
	962.625	5			962.625	141			962.625	144			962.625	403
	962.632	0			962.632	181			962.632	131			962.632	389
	962.639	3			962.639	270			962.639	108			962.639	354
	962.647	5			962.647	324			962.647	55			962.647	328
	962.654	0			962.654	229			962.654	67			962.654	333
	962.662	4			962.662	129			962.662	165			962.662	293
	962.669	10			962.669	188			962.669	202			962.669	312
	962.677	16			962.677	282			962.677	102			962.677	363
	962.684	12			962.684	232			962.684	26			962.684	355
	962.692	13			962.692	149			962.692	24			962.692	375
	962.699	8			962.699	126			962.699	43			962.699	393
	962.706	12			962.706	126			962.706	86			962.706	440
	962.714	8			962.714	109			962.714	100			962.714	467
	962.721	14			962.721	134			962.721	74			962.721	390
	962.729	28			962.729	163			962.729	96			962.729	364
	962.736	21			962.736	120			962.736	90			962.736	340
	962.744	26			962.744	113			962.744	67			962.744	257
	962.751	60			962.751	204			962.751	40			962.751	199
	962.758	89			962.758	267			962.758	34			962.758	185
	962.766	105			962.766	223			962.766	24			962.766	250
	962.773	79			962.773	194			962.773	7			962.773	302
	962.781	36			962.781	239			962.781	17			962.781	374
	962.788	42			962.788	210			962.788	52			962.788	489
	962.796	26			962.796	163			962.796	112			962.796	549
	962.803	7			962.803	184			962.803	165			962.803	516
	962.811	29			962.811	211			962.811	205			962.811	505
	962.818	68			962.818	188			962.818	196			962.818	521
	962.825	109			962.825	177			962.825	178			962.825	457
	962.833	124			962.833	152			962.833	181			962.833	418
	962.84	112			962.84	176			962.84	182			962.84	493
	962.848	70			962.848	193			962.848	166			962.848	476
	962.855	33			962.855	187			962.855	146			962.855	405
	962.863	20			962.863	181			962.863	135			962.863	354
	962.87	31			962.87	202			962.87	172			962.87	356
	962.878	53			962.878	279			962.878	243			962.878	470
	962.885	71			962.885	288			962.885	185			962.885	646
	962.892	120			962.892	185			962.892	60			962.892	780
	962.9	117			962.9	110			962.9	90			962.9	787
	962.907	53			962.907	120			962.907	232			962.907	721
	962.915	17			962.915	292			962.915	275			962.915	673
	962.922	57			962.922	471			962.922	161			962.922	635
	962.93	105			962.93	485			962.93	64			962.93	618
	962.937	113			962.937	341			962.937	41			962.937	508
	962.944	56			962.944	204			962.944	16			962.944	515
	962.952	17			962.952	171			962.952	26			962.952	681
	962.959	4			962.959	184			962.959	66			962.959	802
	962.967	0			962.967	189			962.967	92			962.967	735
	962.974	2			962.974	161			962.974	92			962.974	535
	962.982	3			962.982	167			962.982	92			962.982	436
	962.989	5			962.989	223			962.989	93			962.989	511
	962.997	20			962.997	348			962.997	108			962.997	662
	963.004	24			963.004	382			963.004	159			963.004	645
	963.011	25			963.011	305			963.011	162			963.011	517
	963.019	28			963.019	246			963.019	155			963.019	550
	963.026	37			963.026	269			963.026	220			963.026	662
	963.034	39			963.034	312			963.034	258			963.034	644
	963.041	45			963.041	249			963.041	162			963.041	515
	963.049	20			963.049	202			963.049	95			963.049	505
	963.056	11			963.056	182			963.056	127			963.056	604
	963.064	20			963.064	200			963.064	188			963.064	729
	963.071	19			963.071	236			963.071	220			963.071	841
	963.078	15			963.078	256			963.078	177			963.078	825
	963.086	23			963.086	357			963.086	114			963.086	606
	963.093	36			963.093	472			963.093	144			963.093	509
	963.101	20			963.101	458			963.101	131			963.101	478
	963.108	15			963.108	344			963.108	66			963.108	617
	963.116	24			963.116	403			963.116	77			963.116	946
	963.123	54			963.123	510			963.123	73			963.123	1114
	963.131	68			963.131	442			963.131	66			963.131	971
	963.138	36			963.138	369			963.138	98			963.138	671
	963.145	28			963.145	407			963.145	102			963.145	446
	963.153	40			963.153	460			963.153	95			963.153	378
	963.16	32			963.16	305			963.16	97			963.16	395
	963.168	30			963.168	182			963.168	63			963.168	434
	963.175	12			963.175	182			963.175	38			963.175	356
	963.183	7			963.183	169			963.183	33			963.183	230
	963.19	3			963.19	151			963.19	80			963.19	178
	963.197	26			963.197	118			963.197	146			963.197	259
	963.205	39			963.205	72			963.205	139			963.205	438
	963.212	29			963.212	67			963.212	86			963.212	665
	963.22	20			963.22	96			963.22	36			963.22	833
	963.227	43			963.227	165			963.227	5			963.227	941
	963.235	95			963.235	246			963.235	4			963.235	897
	963.242	94			963.242	265			963.242	6			963.242	676
	963.25	52			963.25	206			963.25	0			963.25	541
	963.257	18			963.257	174			963.257	1			963.257	529
	963.264	18			963.264	164			963.264	34			963.264	474
	963.272	8			963.272	103			963.272	104			963.272	555
	963.279	7			963.279	88			963.279	148			963.279	604
	963.287	23			963.287	95			963.287	96			963.287	514
	963.294	67			963.294	95			963.294	27			963.294	489
	963.302	107			963.302	185			963.302	8			963.302	508
	963.309	95			963.309	306			963.309	20			963.309	435
	963.317	45			963.317	324			963.317	64			963.317	338
	963.324	13			963.324	235			963.324	133			963.324	389
	963.331	8			963.331	144			963.331	125			963.331	371
	963.339	8			963.339	77			963.339	47			963.339	243
	963.346	35			963.346	73			963.346	15			963.346	262
	963.354	60			963.354	119			963.354	15			963.354	358
	963.361	64			963.361	199			963.361	25			963.361	451
	963.369	59			963.369	344			963.369	50			963.369	497
	963.376	56			963.376	381			963.376	99			963.376	588
	963.384	55			963.384	302			963.384	127			963.384	571
	963.391	49			963.391	234			963.391	124			963.391	505
	963.398	25			963.398	242			963.398	94			963.398	430
	963.406	4			963.406	321			963.406	74			963.406	340
	963.413	2			963.413	389			963.413	66			963.413	300
	963.421	0			963.421	296			963.421	51			963.421	313
	963.428	3			963.428	222			963.428	20			963.428	452
	963.436	16			963.436	204			963.436	21			963.436	574
	963.443	46			963.443	149			963.443	41			963.443	628
	963.451	63			963.451	168			963.451	45			963.451	601
	963.458	88			963.458	200			963.458	17			963.458	484
	963.465	124			963.465	177			963.465	4			963.465	400
	963.473	100			963.473	218			963.473	10			963.473	419
	963.48	35			963.48	249			963.48	27			963.48	393
	963.488	17			963.488	165			963.488	25			963.488	297
	963.495	26			963.495	115			963.495	10			963.495	263
	963.503	38			963.503	144			963.503	5			963.503	221
	963.51	38			963.51	177			963.51	4			963.51	244
	963.518	37			963.518	172			963.518	19			963.518	319
	963.525	30			963.525	109			963.525	45			963.525	396
	963.532	9			963.532	57			963.532	57			963.532	564
	963.54	3			963.54	63			963.54	38			963.54	664
	963.547	4			963.547	151			963.547	8			963.547	606
	963.555	17			963.555	238			963.555	4			963.555	479
	963.562	62			963.562	221			963.562	1			963.562	383
	963.57	108			963.57	179			963.57	4			963.57	307
	963.577	84			963.577	250			963.577	3			963.577	337
	963.585	34			963.585	283			963.585	38			963.585	389
	963.592	13			963.592	214			963.592	67			963.592	399
	963.599	5			963.599	146			963.599	52			963.599	387
	963.607	0			963.607	227			963.607	30			963.607	414
	963.614	15			963.614	378			963.614	42			963.614	377
	963.622	35			963.622	373			963.622	46			963.622	350
	963.629	61			963.629	226			963.629	45			963.629	392
	963.637	57			963.637	116			963.637	50			963.637	415
	963.644	67			963.644	78			963.644	18			963.644	441
	963.652	78			963.652	61			963.652	12			963.652	549
	963.659	73			963.659	72			963.659	28			963.659	608
	963.666	49			963.666	126			963.666	39			963.666	566
	963.674	33			963.674	187			963.674	31			963.674	510
	963.681	38			963.681	177			963.681	40			963.681	443
	963.689	28			963.689	156			963.689	99			963.689	425
	963.696	15			963.696	180			963.696	131			963.696	403
	963.704	12			963.704	204			963.704	105			963.704	373
	963.711	48			963.711	199			963.711	59			963.711	370
	963.718	107			963.718	152			963.718	25			963.718	362
	963.726	127			963.726	164			963.726	59			963.726	339
	963.733	110			963.733	234			963.733	157			963.733	385
	963.741	108			963.741	307			963.741	246			963.741	436
	963.748	115			963.748	385			963.748	277			963.748	508
	963.756	91			963.756	367			963.756	297			963.756	612
	963.763	76			963.763	318			963.763	267			963.763	670
	963.771	96			963.771	312			963.771	211			963.771	558
	963.778	166			963.778	436			963.778	207			963.778	479
	963.785	152			963.785	510			963.785	267			963.785	536
	963.793	74			963.793	363			963.793	244			963.793	637
	963.8	59			963.8	277			963.8	139			963.8	721
	963.808	89			963.808	373			963.808	75			963.808	620
	963.815	103			963.815	416			963.815	110			963.815	477
	963.823	88			963.823	342			963.823	173			963.823	416
	963.83	33			963.83	356			963.83	252			963.83	401
	963.838	10			963.838	379			963.838	382			963.838	440
	963.845	1			963.845	343			963.845	404			963.845	492
	963.852	5			963.852	286			963.852	299			963.852	446
	963.86	14			963.86	293			963.86	249			963.86	413
	963.867	59			963.867	382			963.867	260			963.867	507
	963.875	92			963.875	405			963.875	269			963.875	624
	963.882	72			963.882	284			963.882	344			963.882	616
	963.89	20			963.89	234			963.89	367			963.89	547
	963.897	18			963.897	261			963.897	315			963.897	566
	963.905	39			963.905	211			963.905	241			963.905	611
	963.912	38			963.912	129			963.912	152			963.912	562
	963.919	38			963.919	109			963.919	85			963.919	472
	963.927	47			963.927	189			963.927	40			963.927	383
	963.934	45			963.934	217			963.934	44			963.934	364
	963.942	19			963.942	185			963.942	54			963.942	468
	963.949	11			963.949	194			963.949	137			963.949	647
	963.957	26			963.957	201			963.957	175			963.957	765
	963.964	25			963.964	207			963.964	115			963.964	878
	963.972	17			963.972	234			963.972	52			963.972	940
	963.979	45			963.979	267			963.979	54			963.979	853
	963.986	75			963.986	232			963.986	88			963.986	592
	963.994	129			963.994	170			963.994	103			963.994	498
	964.001	144			964.001	152			964.001	87			964.001	569
	964.009	103			964.009	155			964.009	117			964.009	619
	964.016	67			964.016	228			964.016	203			964.016	620
	964.024	46			964.024	230			964.024	205			964.024	717
	964.031	53			964.031	187			964.031	113			964.031	869
	964.039	76			964.039	188			964.039	75			964.039	827
	964.046	49			964.046	171			964.046	81			964.046	609
	964.053	12			964.053	191			964.053	91			964.053	421
	964.061	3			964.061	303			964.061	74			964.061	470
	964.068	26			964.068	363			964.068	47			964.068	758
	964.076	63			964.076	347			964.076	52			964.076	1006
	964.083	91			964.083	343			964.083	87			964.083	997
	964.091	54			964.091	407			964.091	100			964.091	935
	964.098	27			964.098	429			964.098	65			964.098	934
	964.106	50			964.106	367			964.106	51			964.106	804
	964.113	84			964.113	332			964.113	100			964.113	718
	964.121	74			964.121	385			964.121	111			964.121	648
	964.128	39			964.128	450			964.128	67			964.128	580
	964.135	38			964.135	416			964.135	46			964.135	538
	964.143	47			964.143	384			964.143	82			964.143	622
	964.15	50			964.15	319			964.15	93			964.15	647
	964.158	39			964.158	233			964.158	87			964.158	724
	964.165	27			964.165	139			964.165	76			964.165	842
	964.173	5			964.173	89			964.173	71			964.173	818
	964.18	4			964.18	121			964.18	84			964.18	744
	964.188	5			964.188	134			964.188	134			964.188	653
	964.195	4			964.195	108			964.195	142			964.195	564
	964.202	11			964.202	96			964.202	122			964.202	521
	964.21	40			964.21	87			964.21	135			964.21	567
	964.217	59			964.217	85			964.217	121			964.217	603
	964.225	44			964.225	163			964.225	88			964.225	549
	964.232	32			964.232	274			964.232	107			964.232	528
	964.24	51			964.24	277			964.24	121			964.24	505
	964.247	38			964.247	240			964.247	189			964.247	477
	964.255	33			964.255	253			964.255	164			964.255	435
	964.262	35			964.262	283			964.262	92			964.262	403
	964.269	27			964.269	253			964.269	74			964.269	482
	964.277	20			964.277	209			964.277	116			964.277	524
	964.284	20			964.284	212			964.284	82			964.284	541
	964.292	61			964.292	212			964.292	33			964.292	594
	964.299	83			964.299	238			964.299	20			964.299	583
	964.307	46			964.307	239			964.307	25			964.307	414
	964.314	20			964.314	208			964.314	48			964.314	320
	964.322	26			964.322	206			964.322	66			964.322	295
	964.329	22			964.329	219			964.329	58			964.329	285
	964.336	28			964.336	257			964.336	32			964.336	214
	964.344	15			964.344	239			964.344	27			964.344	198
	964.351	4			964.351	212			964.351	47			964.351	288
	964.359	3			964.359	274			964.359	48			964.359	325
	964.366	6			964.366	252			964.366	48			964.366	251
	964.374	11			964.374	171			964.374	72			964.374	171
	964.381	11			964.381	180			964.381	88			964.381	160
	964.389	20			964.389	191			964.389	113			964.389	213
	964.396	35			964.396	169			964.396	108			964.396	321
	964.403	39			964.403	193			964.403	116			964.403	386
	964.411	50			964.411	253			964.411	127			964.411	458
	964.418	83			964.418	197			964.418	90			964.418	472
	964.426	75			964.426	123			964.426	70			964.426	409
	964.433	27			964.433	106			964.433	49			964.433	346
	964.441	3			964.441	117			964.441	41			964.441	320
	964.448	2			964.448	174			964.448	75			964.448	323
	964.456	9			964.456	244			964.456	106			964.456	357
	964.463	45			964.463	243			964.463	76			964.463	385
	964.47	77			964.47	139			964.47	30			964.47	377
	964.478	85			964.478	35			964.478	18			964.478	304
	964.485	57			964.485	45			964.485	10			964.485	209
	964.493	23			964.493	122			964.493	2			964.493	135
	964.5	5			964.5	178			964.5	2			964.5	82
	964.508	14			964.508	162			964.508	8			964.508	175
	964.515	35			964.515	117			964.515	4			964.515	297
	964.523	62			964.523	65			964.523	3			964.523	382
	964.53	80			964.53	33			964.53	4			964.53	368
	964.537	55			964.537	27			964.537	6			964.537	356
	964.545	30			964.545	34			964.545	13			964.545	372
	964.552	23			964.552	74			964.552	37			964.552	407
	964.56	14			964.56	140			964.56	49			964.56	486
	964.567	24			964.567	245			964.567	46			964.567	556
	964.575	39			964.575	307			964.575	31			964.575	479
	964.582	59			964.582	351			964.582	23			964.582	400
	964.59	79			964.59	329			964.59	66			964.59	408
	964.597	59			964.597	249			964.597	111			964.597	425
	964.605	31			964.605	188			964.605	88			964.605	383
	964.612	12			964.612	233			964.612	29			964.612	373
	964.619	8			964.619	248			964.619	18			964.619	402
	964.627	21			964.627	169			964.627	6			964.627	435
	964.634	32			964.634	151			964.634	22			964.634	420
	964.642	22			964.642	201			964.642	66			964.642	455
	964.649	12			964.649	187			964.649	125			964.649	587
	964.657	16			964.657	106			964.657	142			964.657	634
	964.664	8			964.664	70			964.664	110			964.664	502
	964.672	15			964.672	67			964.672	62			964.672	348
	964.679	40			964.679	98			964.679	48			964.679	406
	964.686	57			964.686	121			964.686	53			964.686	596
	964.694	29			964.694	159			964.694	81			964.694	756
	964.701	8			964.701	220			964.701	89			964.701	765
	964.709	3			964.709	200			964.709	116			964.709	615
	964.716	2			964.716	157			964.716	151			964.716	468
	964.724	1			964.724	184			964.724	118			964.724	475
	964.731	4			964.731	227			964.731	80			964.731	558
	964.739	61			964.739	192			964.739	105			964.739	610
	964.746	178			964.746	173			964.746	190			964.746	589
	964.753	240			964.753	176			964.753	250			964.753	557
	964.761	135			964.761	202			964.761	208			964.761	559
	964.768	21			964.768	211			964.768	119			964.768	701
	964.776	17			964.776	176			964.776	85			964.776	933
	964.783	35			964.783	199			964.783	86			964.783	945
	964.791	67			964.791	247			964.791	147			964.791	625
	964.798	96			964.798	231			964.798	197			964.798	502
	964.806	159			964.806	188			964.806	178			964.806	634
	964.813	223			964.813	197			964.813	136			964.813	772
	964.821	213			964.821	170			964.821	87			964.821	769
	964.828	116			964.828	253			964.828	66			964.828	748
	964.835	79			964.835	324			964.835	70			964.835	744
	964.843	146			964.843	239			964.843	127			964.843	674
	964.85	166			964.85	148			964.85	253			964.85	598
	964.858	94			964.858	154			964.858	331			964.858	611
	964.865	35			964.865	247			964.865	261			964.865	597
	964.873	33			964.873	340			964.873	112			964.873	539
	964.88	37			964.88	301			964.88	45			964.88	595
	964.888	25			964.888	189			964.888	23			964.888	580
	964.895	11			964.895	213			964.895	34			964.895	459
	964.902	2			964.902	250			964.902	53			964.902	502
	964.91	7			964.91	207			964.91	86			964.91	773
	964.917	13			964.917	157			964.917	109			964.917	918
	964.925	9			964.925	134			964.925	120			964.925	781
	964.932	5			964.932	150			964.932	129			964.932	612
	964.94	2			964.94	169			964.94	147			964.94	507
	964.947	10			964.947	186			964.947	161			964.947	509
	964.955	2			964.955	269			964.955	126			964.955	523
	964.962	15			964.962	385			964.962	138			964.962	531
	964.969	61			964.969	371			964.969	162			964.969	560
	964.977	113			964.977	322			964.977	214			964.977	575
	964.984	91			964.984	371			964.984	236			964.984	633
	964.992	32			964.992	417			964.992	146			964.992	602
	964.999	27			964.999	345			964.999	45			964.999	534
	965.007	53			965.007	272			965.007	47			965.007	528
	965.014	70			965.014	284			965.014	95			965.014	574
	965.022	86			965.022	263			965.022	130			965.022	587
	965.029	91			965.029	208			965.029	187			965.029	565
	965.037	69			965.037	233			965.037	202			965.037	596
	965.044	66			965.044	330			965.044	155			965.044	610
	965.051	82			965.051	396			965.051	120			965.051	707
	965.059	80			965.059	392			965.059	83			965.059	951
	965.066	78			965.066	411			965.066	27			965.066	1330
	965.074	75			965.074	470			965.074	5			965.074	1581
	965.081	53			965.081	469			965.081	15			965.081	1563
	965.089	30			965.089	414			965.089	19			965.089	1417
	965.096	30			965.096	236			965.096	15			965.096	1203
	965.104	28			965.104	177			965.104	24			965.104	913
	965.111	29			965.111	238			965.111	42			965.111	729
	965.118	10			965.118	258			965.118	112			965.118	672
	965.126	1			965.126	217			965.126	154			965.126	733
	965.133	4			965.133	204			965.133	131			965.133	784
	965.141	4			965.141	304			965.141	113			965.141	720
	965.148	3			965.148	423			965.148	115			965.148	557
	965.156	4			965.156	466			965.156	141			965.156	473
	965.163	6			965.163	366			965.163	152			965.163	477
	965.171	14			965.171	232			965.171	108			965.171	475
	965.178	5			965.178	186			965.178	62			965.178	438
	965.185	1			965.185	172			965.185	41			965.185	404
	965.193	0			965.193	121			965.193	37			965.193	404
	965.2	1			965.2	70			965.2	44			965.2	363
	965.208	1			965.208	83			965.208	100			965.208	245
	965.215	1			965.215	144			965.215	117			965.215	275
	965.223	6			965.223	163			965.223	94			965.223	391
	965.23	13			965.23	146			965.23	81			965.23	476
	965.238	26			965.238	113			965.238	73			965.238	602
	965.245	27			965.245	66			965.245	82			965.245	736
	965.253	84			965.253	39			965.253	65			965.253	717
	965.26	181			965.26	65			965.26	55			965.26	536
	965.267	177			965.267	157			965.267	51			965.267	384
	965.275	95			965.275	206			965.275	53			965.275	321
	965.282	37			965.282	161			965.282	41			965.282	364
	965.29	33			965.29	125			965.29	20			965.29	492
	965.297	64			965.297	188			965.297	16			965.297	477
	965.305	81			965.305	259			965.305	33			965.305	345
	965.312	62			965.312	283			965.312	82			965.312	280
	965.32	27			965.32	300			965.32	122			965.32	333
	965.327	29			965.327	289			965.327	119			965.327	352
	965.334	23			965.334	243			965.334	109			965.334	336
	965.342	5			965.342	196			965.342	111			965.342	307
	965.349	1			965.349	159			965.349	122			965.349	315
	965.357	4			965.357	104			965.357	97			965.357	380
	965.364	8			965.364	101			965.364	63			965.364	480
	965.372	5			965.372	176			965.372	45			965.372	406
	965.379	22			965.379	192			965.379	60			965.379	320
	965.387	47			965.387	188			965.387	111			965.387	311
	965.394	45			965.394	186			965.394	116			965.394	368
	965.402	26			965.402	171			965.402	88			965.402	313
	965.409	8			965.409	176			965.409	67			965.409	261
	965.416	7			965.416	192			965.416	90			965.416	311
	965.424	31			965.424	148			965.424	113			965.424	340
	965.431	96			965.431	82			965.431	85			965.431	302
	965.439	108			965.439	38			965.439	21			965.439	219
	965.446	67			965.446	70			965.446	2			965.446	197
	965.454	38			965.454	113			965.454	6			965.454	341
	965.461	41			965.461	97			965.461	2			965.461	541
	965.469	29			965.469	100			965.469	21			965.469	621
	965.476	9			965.476	147			965.476	51			965.476	589
	965.483	16			965.483	135			965.483	63			965.483	471
	965.491	36			965.491	92			965.491	48			965.491	380
	965.498	51			965.498	86			965.498	53			965.498	379
	965.506	46			965.506	110			965.506	118			965.506	346
	965.513	38			965.513	120			965.513	172			965.513	226
	965.521	16			965.521	100			965.521	159			965.521	195
	965.528	37			965.528	156			965.528	99			965.528	235
	965.536	49			965.536	228			965.536	101			965.536	335
	965.543	30			965.543	256			965.543	169			965.543	389
	965.551	23			965.551	280			965.551	289			965.551	393
	965.558	47			965.558	258			965.558	302			965.558	397
	965.565	74			965.565	236			965.565	171			965.565	462
	965.573	64			965.573	263			965.573	75			965.573	444
	965.58	15			965.58	274			965.58	93			965.58	405
	965.588	7			965.588	216			965.588	79			965.588	527
	965.595	19			965.595	187			965.595	32			965.595	565
	965.603	36			965.603	288			965.603	29			965.603	473
	965.61	39			965.61	412			965.61	20			965.61	486
	965.618	16			965.618	434			965.618	4			965.618	550
	965.625	16			965.625	374			965.625	8			965.625	618
	965.633	13			965.633	269			965.633	52			965.633	620
	965.64	14			965.64	225			965.64	88			965.64	586
	965.647	34			965.647	193			965.647	114			965.647	684
	965.655	52			965.655	196			965.655	105			965.655	646
	965.662	53			965.662	281			965.662	143			965.662	411
	965.67	38			965.67	326			965.67	217			965.67	216
	965.677	19			965.677	242			965.677	233			965.677	225
	965.685	23			965.685	142			965.685	228			965.685	269
	965.692	25			965.692	139			965.692	171			965.692	320
	965.7	13			965.7	192			965.7	95			965.7	422
	965.707	7			965.707	208			965.707	79			965.707	449
	965.714	4			965.714	152			965.714	67			965.714	319
	965.722	24			965.722	120			965.722	65			965.722	258
	965.729	42			965.729	96			965.729	64			965.729	221
	965.737	46			965.737	97			965.737	88			965.737	178
	965.744	80			965.744	126			965.744	89			965.744	232
	965.752	94			965.752	169			965.752	85			965.752	353
	965.759	60			965.759	187			965.759	124			965.759	446
	965.767	56			965.767	161			965.767	169			965.767	535
	965.774	91			965.774	108			965.774	238			965.774	575
	965.782	124			965.782	93			965.782	375			965.782	631
	965.789	124			965.789	122			965.789	431			965.789	689
	965.796	82			965.796	215			965.796	287			965.796	612
	965.804	64			965.804	343			965.804	144			965.804	456
	965.811	113			965.811	431			965.811	82			965.811	373
	965.819	115			965.819	391			965.819	93			965.819	477
	965.826	43			965.826	332			965.826	146			965.826	591
	965.834	8			965.834	301			965.834	137			965.834	676
	965.841	5			965.841	264			965.841	59			965.841	610
	965.849	27			965.849	204			965.849	26			965.849	495
	965.856	57			965.856	185			965.856	65			965.856	509
	965.864	53			965.864	156			965.864	109			965.864	525
	965.871	13			965.871	155			965.871	126			965.871	456
	965.878	8			965.878	183			965.878	177			965.878	366
	965.886	19			965.886	209			965.886	228			965.886	409
	965.893	20			965.893	181			965.893	204			965.893	626
	965.901	25			965.901	144			965.901	202			965.901	800
	965.908	42			965.908	160			965.908	171			965.908	740
	965.916	46			965.916	231			965.916	100			965.916	647
	965.923	41			965.923	268			965.923	49			965.923	717
	965.931	37			965.931	279			965.931	69			965.931	914
	965.938	29			965.938	228			965.938	110			965.938	972
	965.945	22			965.945	180			965.945	80			965.945	727
	965.953	22			965.953	178			965.953	29			965.953	417
	965.96	11			965.96	182			965.96	8			965.96	382
	965.968	19			965.968	189			965.968	34			965.968	459
	965.975	45			965.975	243			965.975	84			965.975	527
	965.983	57			965.983	298			965.983	133			965.983	523
	965.99	104			965.99	220			965.99	144			965.99	420
	965.998	149			965.998	157			965.998	118			965.998	384
	966.005	104			966.005	152			966.005	85			966.005	413
	966.013	41			966.013	161			966.013	72			966.013	460
	966.02	25			966.02	202			966.02	75			966.02	511
	966.027	23			966.027	283			966.027	56			966.027	557
	966.035	63			966.035	329			966.035	44			966.035	493
	966.042	121			966.042	342			966.042	29			966.042	487
	966.05	137			966.05	326			966.05	15			966.05	700
	966.057	96			966.057	300			966.057	11			966.057	883
	966.065	52			966.065	295			966.065	41			966.065	916
	966.072	30			966.072	218			966.072	77			966.072	914
	966.08	16			966.08	152			966.08	73			966.08	788
	966.087	5			966.087	137			966.087	37			966.087	744
	966.095	22			966.095	189			966.095	43			966.095	700
	966.102	60			966.102	206			966.102	72			966.102	589
	966.109	92			966.109	231			966.109	54			966.109	609
	966.117	111			966.117	272			966.117	18			966.117	800
	966.124	155			966.124	280			966.124	29			966.124	869
	966.132	170			966.132	270			966.132	65			966.132	844
	966.139	122			966.139	299			966.139	49			966.139	751
	966.147	91			966.147	334			966.147	12			966.147	619
	966.154	86			966.154	326			966.154	28			966.154	586
	966.162	48			966.162	291			966.162	60			966.162	571
	966.169	20			966.169	296			966.169	92			966.169	508
	966.177	37			966.177	299			966.177	115			966.177	398
	966.184	50			966.184	211			966.184	98			966.184	297
	966.191	52			966.191	125			966.191	46			966.191	332
	966.199	42			966.199	132			966.199	39			966.199	334
	966.206	34			966.206	169			966.206	61			966.206	278
	966.214	12			966.214	200			966.214	72			966.214	331
	966.221	3			966.221	171			966.221	56			966.221	452
	966.229	1			966.229	84			966.229	15			966.229	448
	966.236	3			966.236	121			966.236	29			966.236	421
	966.244	2			966.244	221			966.244	63			966.244	390
	966.251	1			966.251	252			966.251	79			966.251	310
	966.259	21			966.259	258			966.259	75			966.259	322
	966.266	21			966.266	213			966.266	94			966.266	362
	966.273	20			966.273	168			966.273	70			966.273	368
	966.281	31			966.281	168			966.281	28			966.281	364
	966.288	42			966.288	133			966.288	44			966.288	356
	966.296	31			966.296	77			966.296	78			966.296	336
	966.303	12			966.303	55			966.303	64			966.303	308
	966.311	4			966.311	139			966.311	32			966.311	354
	966.318	5			966.318	199			966.318	35			966.318	435
	966.326	15			966.326	219			966.326	63			966.326	539
	966.333	7			966.333	257			966.333	84			966.333	518
	966.341	8			966.341	263			966.341	64			966.341	385
	966.348	24			966.348	205			966.348	45			966.348	325
	966.355	35			966.355	140			966.355	34			966.355	301
	966.363	40			966.363	76			966.363	23			966.363	355
	966.37	28			966.37	43			966.37	21			966.37	359
	966.378	3			966.378	53			966.378	56			966.378	277
	966.385	12			966.385	44			966.385	127			966.385	245
	966.393	48			966.393	55			966.393	178			966.393	231
	966.4	77			966.4	74			966.4	182			966.4	216
	966.408	79			966.408	83			966.408	146			966.408	233
	966.415	75			966.415	86			966.415	69			966.415	271
	966.423	57			966.423	114			966.423	35			966.423	325
	966.43	19			966.43	130			966.43	37			966.43	457
	966.437	11			966.437	163			966.437	44			966.437	490
	966.445	33			966.445	230			966.445	57			966.445	369
	966.452	42			966.452	194			966.452	81			966.452	313
	966.46	24			966.46	126			966.46	137			966.46	454
	966.467	24			966.467	151			966.467	203			966.467	597
	966.475	35			966.475	221			966.475	200			966.475	536
	966.482	38			966.482	203			966.482	130			966.482	532
	966.49	43			966.49	144			966.49	111			966.49	628
	966.497	62			966.497	122			966.497	135			966.497	575
	966.505	88			966.505	101			966.505	119			966.505	354
	966.512	71			966.512	124			966.512	99			966.512	247
	966.519	80			966.519	158			966.519	130			966.519	297
	966.527	138			966.527	176			966.527	105			966.527	355
	966.534	115			966.534	147			966.534	89			966.534	313
	966.542	52			966.542	126			966.542	140			966.542	302
	966.549	7			966.549	138			966.549	182			966.549	331
	966.557	1			966.557	143			966.557	167			966.557	307
	966.564	2			966.564	134			966.564	143			966.564	286
	966.572	2			966.572	165			966.572	158			966.572	332
	966.579	3			966.579	179			966.579	144			966.579	316
	966.587	21			966.587	139			966.587	169			966.587	326
	966.594	49			966.594	66			966.594	139			966.594	393
	966.601	54			966.601	44			966.601	88			966.601	413
	966.609	23			966.609	90			966.609	63			966.609	325
	966.616	10			966.616	170			966.616	77			966.616	227
	966.624	27			966.624	185			966.624	83			966.624	203
	966.631	51			966.631	163			966.631	74			966.631	236
	966.639	39			966.639	152			966.639	35			966.639	318
	966.646	20			966.646	169			966.646	6			966.646	384
	966.654	46			966.654	243			966.654	28			966.654	423
	966.661	103			966.661	272			966.661	59			966.661	455
	966.669	122			966.669	213			966.669	69			966.669	484
	966.676	77			966.676	118			966.676	36			966.676	378
	966.683	31			966.683	112			966.683	40			966.683	273
	966.691	10			966.691	187			966.691	91			966.691	360
	966.698	4			966.698	221			966.698	129			966.698	543
	966.706	1			966.706	157			966.706	100			966.706	646
	966.713	22			966.713	74			966.713	24			966.713	556
	966.721	34			966.721	101			966.721	28			966.721	430
	966.728	20			966.728	129			966.728	66			966.728	425
	966.736	18			966.736	136			966.736	104			966.736	469
	966.743	49			966.743	102			966.743	99			966.743	439
	966.751	56			966.751	96			966.751	87			966.751	316
	966.758	32			966.758	144			966.758	110			966.758	201
	966.765	12			966.765	217			966.765	157			966.765	195
	966.773	14			966.773	218			966.773	222			966.773	221
	966.78	48			966.78	196			966.78	240			966.78	259
	966.788	95			966.788	217			966.788	188			966.788	344
	966.795	96			966.795	271			966.795	173			966.795	414
	966.803	122			966.803	270			966.803	178			966.803	488
	966.81	225			966.81	296			966.81	178			966.81	586
	966.818	235			966.818	354			966.818	168			966.818	590
	966.825	101			966.825	358			966.825	145			966.825	613
	966.833	20			966.833	267			966.833	87			966.833	667
	966.84	21			966.84	247			966.84	45			966.84	719
	966.847	20			966.847	346			966.847	43			966.847	625
	966.855	18			966.855	443			966.855	39			966.855	558
	966.862	10			966.862	414			966.862	118			966.862	630
	966.87	12			966.87	355			966.87	261			966.87	782
	966.877	12			966.877	390			966.877	306			966.877	891
	966.885	9			966.885	433			966.885	202			966.885	832
	966.892	34			966.892	389			966.892	95			966.892	763
	966.9	55			966.9	317			966.9	65			966.9	721
	966.907	60			966.907	280			966.907	44			966.907	675
	966.915	27			966.915	266			966.915	35			966.915	775
	966.922	14			966.922	265			966.922	35			966.922	858
	966.929	6			966.929	212			966.929	35			966.929	828
	966.937	14			966.937	183			966.937	25			966.937	726
	966.944	38			966.944	209			966.944	29			966.944	645
	966.952	50			966.952	243			966.952	52			966.952	530
	966.959	28			966.959	266			966.959	72			966.959	409
	966.967	16			966.967	269			966.967	57			966.967	447
	966.974	32			966.974	284			966.974	46			966.974	476
	966.982	38			966.982	287			966.982	81			966.982	435
	966.989	34			966.989	256			966.989	123			966.989	401
	966.997	36			966.997	244			966.997	80			966.997	428
	967.004	33			967.004	197			967.004	19			967.004	415
	967.011	10			967.011	186			967.011	2			967.011	455
	967.019	26			967.019	266			967.019	16			967.019	528
	967.026	47			967.026	320			967.026	41			967.026	504
	967.034	37			967.034	269			967.034	41			967.034	417
	967.041	19			967.041	154			967.041	46			967.041	414
	967.049	34			967.049	82			967.049	118			967.049	627
	967.056	36			967.056	96			967.056	160			967.056	708
	967.064	54			967.064	161			967.064	93			967.064	615
	967.071	77			967.071	200			967.071	27			967.071	508
	967.079	49			967.079	202			967.079	51			967.079	450
	967.086	32			967.086	196			967.086	114			967.086	485
	967.094	81			967.094	206			967.094	163			967.094	514
	967.101	110			967.101	212			967.101	127			967.101	567
	967.108	62			967.108	211			967.108	54			967.108	678
	967.116	18			967.116	247			967.116	28			967.116	705
	967.123	4			967.123	255			967.123	53			967.123	723
	967.131	3			967.131	259			967.131	67			967.131	777
	967.138	2			967.138	233			967.138	98			967.138	693
	967.146	6			967.146	195			967.146	132			967.146	552
	967.153	7			967.153	227			967.153	103			967.153	450
	967.161	8			967.161	238			967.161	67			967.161	448
	967.168	2			967.168	183			967.168	80			967.168	489
	967.176	10			967.176	119			967.176	89			967.176	492
	967.183	37			967.183	99			967.183	49			967.183	453
	967.19	60			967.19	112			967.19	39			967.19	370
	967.198	41			967.198	131			967.198	48			967.198	317
	967.205	24			967.205	190			967.205	51			967.205	329
	967.213	24			967.213	250			967.213	44			967.213	454
	967.22	25			967.22	217			967.22	87			967.22	532
	967.228	26			967.228	129			967.228	123			967.228	583
	967.235	17			967.235	99			967.235	103			967.235	595
	967.243	39			967.243	74			967.243	84			967.243	421
	967.25	68			967.25	27			967.25	85			967.25	232
	967.258	47			967.258	18			967.258	60			967.258	178
	967.265	13			967.265	12			967.265	67			967.265	196
	967.272	5			967.272	38			967.272	80			967.272	178
	967.28	24			967.28	86			967.28	77			967.28	149
	967.287	50			967.287	180			967.287	70			967.287	146
	967.295	42			967.295	276			967.295	38			967.295	200
	967.302	28			967.302	282			967.302	7			967.302	186
	967.31	46			967.31	227			967.31	7			967.31	98
	967.317	67			967.317	185			967.317	35			967.317	108
	967.325	34			967.325	154			967.325	66			967.325	213
	967.332	5			967.332	102			967.332	85			967.332	379
	967.34	4			967.34	56			967.34	90			967.34	502
	967.347	2			967.347	29			967.347	85			967.347	470
	967.355	7			967.355	19			967.355	69			967.355	361
	967.362	5			967.362	12			967.362	48			967.362	308
	967.369	28			967.369	57			967.369	44			967.369	375
	967.377	48			967.377	195			967.377	43			967.377	474
	967.384	29			967.384	339			967.384	33			967.384	511
	967.392	3			967.392	357			967.392	32			967.392	504
	967.399	1			967.399	242			967.399	75			967.399	450
	967.407	1			967.407	174			967.407	114			967.407	407
	967.414	32			967.414	125			967.414	96			967.414	349
	967.422	73			967.422	116			967.422	41			967.422	346
	967.429	64			967.429	189			967.429	11			967.429	408
	967.437	18			967.437	263			967.437	29			967.437	346
	967.444	2			967.444	223			967.444	47			967.444	227
	967.451	0			967.451	199			967.451	53			967.451	200
	967.459	17			967.459	202			967.459	74			967.459	206
	967.466	41			967.466	168			967.466	102			967.466	259
	967.474	54			967.474	156			967.474	104			967.474	305
	967.481	32			967.481	192			967.481	67			967.481	403
	967.489	10			967.489	272			967.489	32			967.489	478
	967.496	11			967.496	243			967.496	21			967.496	447
	967.504	43			967.504	145			967.504	37			967.504	393
	967.511	62			967.511	115			967.511	53			967.511	432
	967.519	41			967.519	108			967.519	42			967.519	453
	967.526	19			967.526	106			967.526	19			967.526	397
	967.534	34			967.534	92			967.534	27			967.534	265
	967.541	37			967.541	72			967.541	79			967.541	278
	967.548	14			967.548	89			967.548	145			967.548	423
	967.556	15			967.556	163			967.556	198			967.556	513
	967.563	21			967.563	162			967.563	190			967.563	488
	967.571	39			967.571	93			967.571	102			967.571	367
	967.578	46			967.578	79			967.578	36			967.578	272
	967.586	34			967.586	96			967.586	24			967.586	323
	967.593	56			967.593	116			967.593	77			967.593	404
	967.601	94			967.601	124			967.601	162			967.601	342
	967.608	83			967.608	91			967.608	168			967.608	266
	967.616	40			967.616	72			967.616	112			967.616	365
	967.623	37			967.623	107			967.623	72			967.623	516
	967.63	58			967.63	156			967.63	41			967.63	499
	967.638	48			967.638	160			967.638	37			967.638	315
	967.645	38			967.645	123			967.645	69			967.645	224
	967.653	32			967.653	118			967.653	70			967.653	216
	967.66	16			967.66	122			967.66	83			967.66	260
	967.668	27			967.668	145			967.668	105			967.668	324
	967.675	35			967.675	169			967.675	88			967.675	347
	967.683	27			967.683	202			967.683	86			967.683	414
	967.69	11			967.69	157			967.69	137			967.69	407
	967.698	34			967.698	115			967.698	129			967.698	298
	967.705	75			967.705	170			967.705	71			967.705	273
	967.713	99			967.713	238			967.713	50			967.713	287
	967.72	98			967.72	262			967.72	121			967.72	310
	967.727	74			967.727	236			967.727	203			967.727	438
	967.735	32			967.735	190			967.735	212			967.735	534
	967.742	9			967.742	155			967.742	113			967.742	605
	967.75	18			967.75	166			967.75	72			967.75	602
	967.757	52			967.757	167			967.757	74			967.757	411
	967.765	105			967.765	189			967.765	54			967.765	319
	967.772	151			967.772	287			967.772	63			967.772	303
	967.78	149			967.78	359			967.78	85			967.78	312
	967.787	88			967.787	363			967.787	97			967.787	463
	967.795	37			967.795	283			967.795	157			967.795	595
	967.802	73			967.802	231			967.802	244			967.802	611
	967.81	67			967.81	244			967.81	277			967.81	685
	967.817	31			967.817	235			967.817	226			967.817	643
	967.824	27			967.824	220			967.824	248			967.824	425
	967.832	37			967.832	233			967.832	269			967.832	305
	967.839	33			967.839	231			967.839	204			967.839	381
	967.847	47			967.847	156			967.847	118			967.847	490
	967.854	97			967.854	129			967.854	85			967.854	701
	967.862	151			967.862	185			967.862	89			967.862	873
	967.869	122			967.869	309			967.869	129			967.869	807
	967.877	74			967.877	341			967.877	133			967.877	677
	967.884	76			967.884	275			967.884	150			967.884	670
	967.892	63			967.892	151			967.892	179			967.892	723
	967.899	28			967.899	85			967.899	152			967.899	848
	967.906	7			967.906	112			967.906	116			967.906	792
	967.914	13			967.914	146			967.914	68			967.914	565
	967.921	39			967.921	143			967.921	36			967.921	502
	967.929	73			967.929	129			967.929	70			967.929	601
	967.936	48			967.936	132			967.936	138			967.936	665
	967.944	14			967.944	163			967.944	179			967.944	730
	967.951	43			967.951	197			967.951	112			967.951	747
	967.959	46			967.959	228			967.959	65			967.959	690
	967.966	27			967.966	189			967.966	80			967.966	561
	967.974	12			967.974	118			967.974	55			967.974	509
	967.981	10			967.981	92			967.981	32			967.981	485
	967.989	26			967.989	123			967.989	51			967.989	436
	967.996	47			967.996	174			967.996	68			967.996	358
	968.003	36			968.003	259			968.003	88			968.003	345
	968.011	12			968.011	347			968.011	116			968.011	507
	968.018	7			968.018	490			968.018	108			968.018	628
	968.026	36			968.026	508			968.026	67			968.026	574
	968.033	95			968.033	310			968.033	60			968.033	418
	968.041	103			968.041	162			968.041	103			968.041	381
	968.048	56			968.048	156			968.048	128			968.048	418
	968.056	15			968.056	169			968.056	83			968.056	411
	968.063	16			968.063	207			968.063	57			968.063	411
	968.071	19			968.071	193			968.071	46			968.071	446
	968.078	18			968.078	163			968.078	20			968.078	439
	968.086	32			968.086	196			968.086	19			968.086	377
	968.093	73			968.093	256			968.093	11			968.093	345
	968.1	66			968.1	363			968.1	0			968.1	324
	968.108	18			968.108	381			968.108	1			968.108	354
	968.115	11			968.115	316			968.115	17			968.115	370
	968.123	30			968.123	269			968.123	34			968.123	432
	968.13	47			968.13	212			968.13	42			968.13	583
	968.138	55			968.138	134			968.138	53			968.138	628
	968.145	35			968.145	152			968.145	48			968.145	597
	968.153	6			968.153	322			968.153	15			968.153	522
	968.16	6			968.16	473			968.16	6			968.16	337
	968.168	5			968.168	435			968.168	22			968.168	267
	968.175	3			968.175	265			968.175	41			968.175	343
	968.183	5			968.183	164			968.183	39			968.183	440
	968.19	60			968.19	129			968.19	21			968.19	559
	968.197	125			968.197	57			968.197	27			968.197	666
	968.205	133			968.205	66			968.205	37			968.205	656
	968.212	95			968.212	139			968.212	53			968.212	596
	968.22	39			968.22	122			968.22	117			968.22	646
	968.227	16			968.227	82			968.227	182			968.227	600
	968.235	29			968.235	76			968.235	149			968.235	409
	968.242	52			968.242	89			968.242	104			968.242	295
	968.25	48			968.25	107			968.25	110			968.25	322
	968.257	20			968.257	117			968.257	97			968.257	360
	968.265	4			968.265	118			968.265	85			968.265	367
	968.272	5			968.272	172			968.272	107			968.272	282
	968.28	11			968.28	182			968.28	83			968.28	222
	968.287	17			968.287	94			968.287	74			968.287	300
	968.294	27			968.294	47			968.294	107			968.294	305
	968.302	68			968.302	112			968.302	131			968.302	219
	968.309	82			968.309	196			968.309	102			968.309	228
	968.317	78			968.317	199			968.317	50			968.317	343
	968.324	84			968.324	198			968.324	20			968.324	369
	968.332	78			968.332	210			968.332	6			968.332	372
	968.339	53			968.339	159			968.339	8			968.339	354
	968.347	19			968.347	88			968.347	27			968.347	356
	968.354	10			968.354	70			968.354	61			968.354	421
	968.362	32			968.362	94			968.362	73			968.362	474
	968.369	50			968.369	121			968.369	48			968.369	461
	968.377	31			968.377	126			968.377	24			968.377	335
	968.384	27			968.384	152			968.384	6			968.384	322
	968.391	53			968.391	143			968.391	2			968.391	394
	968.399	61			968.399	112			968.399	3			968.399	429
	968.406	32			968.406	129			968.406	2			968.406	428
	968.414	12			968.414	172			968.414	27			968.414	389
	968.421	18			968.421	222			968.421	66			968.421	332
	968.429	35			968.429	248			968.429	87			968.429	238
	968.436	39			968.436	206			968.436	53			968.436	206
	968.444	24			968.444	89			968.444	96			968.444	188
	968.451	14			968.451	48			968.451	152			968.451	254
	968.459	41			968.459	78			968.459	118			968.459	372
	968.466	89			968.466	72			968.466	55			968.466	495
	968.474	83			968.474	76			968.474	59			968.474	521
	968.481	26			968.481	79			968.481	76			968.481	416
	968.488	9			968.488	103			968.488	72			968.488	309
	968.496	10			968.496	72			968.496	95			968.496	238
	968.503	1			968.503	41			968.503	80			968.503	207
	968.511	1			968.511	102			968.511	30			968.511	236
	968.518	0			968.518	142			968.518	48			968.518	308
	968.526	4			968.526	171			968.526	67			968.526	389
	968.533	13			968.533	188			968.533	68			968.533	448
	968.541	33			968.541	182			968.541	70			968.541	379
	968.548	37			968.548	174			968.548	39			968.548	275
	968.556	10			968.556	178			968.556	22			968.556	250
	968.563	6			968.563	210			968.563	20			968.563	284
	968.571	24			968.571	256			968.571	8			968.571	302
	968.578	25			968.578	263			968.578	5			968.578	298
	968.585	7			968.585	190			968.585	15			968.585	288
	968.593	1			968.593	84			968.593	9			968.593	318
	968.6	4			968.6	116			968.6	12			968.6	378
	968.608	17			968.608	192			968.608	37			968.608	440
	968.615	50			968.615	176			968.615	42			968.615	482
	968.623	89			968.623	92			968.623	17			968.623	488
	968.63	80			968.63	81			968.63	12			968.63	479
	968.638	42			968.638	102			968.638	12			968.638	400
	968.645	34			968.645	126			968.645	30			968.645	334
	968.653	58			968.653	167			968.653	53			968.653	312
	968.66	52			968.66	253			968.66	84			968.66	329
	968.668	15			968.668	376			968.668	103			968.668	322
	968.675	3			968.675	370			968.675	98			968.675	313
	968.682	20			968.682	193			968.682	93			968.682	269
	968.69	36			968.69	93			968.69	115			968.69	267
	968.697	33			968.697	83			968.697	107			968.697	278
	968.705	34			968.705	94			968.705	72			968.705	293
	968.712	28			968.712	114			968.712	46			968.712	324
	968.72	36			968.72	147			968.72	81			968.72	383
	968.727	60			968.727	157			968.727	117			968.727	449
	968.735	44			968.735	95			968.735	100			968.735	475
	968.742	30			968.742	86			968.742	97			968.742	423
	968.75	77			968.75	131			968.75	113			968.75	326
	968.757	139			968.757	145			968.757	105			968.757	273
	968.765	155			968.765	139			968.765	80			968.765	264
	968.772	156			968.772	154			968.772	68			968.772	275
	968.78	183			968.78	181			968.78	82			968.78	366
	968.787	203			968.787	151			968.787	110			968.787	519
	968.794	179			968.794	181			968.794	139			968.794	649
	968.802	95			968.802	251			968.802	146			968.802	608
	968.809	81			968.809	230			968.809	180			968.809	559
	968.817	107			968.817	134			968.817	223			968.817	555
	968.824	88			968.824	95			968.824	183			968.824	453
	968.832	35			968.832	119			968.832	121			968.832	355
	968.839	19			968.839	153			968.839	97			968.839	357
	968.847	23			968.847	155			968.847	103			968.847	340
	968.854	33			968.854	158			968.854	142			968.854	393
	968.862	36			968.862	148			968.862	149			968.862	461
	968.869	31			968.869	186			968.869	129			968.869	471
	968.877	30			968.877	335			968.877	161			968.877	479
	968.884	30			968.884	427			968.884	204			968.884	581
	968.891	37			968.891	380			968.891	138			968.891	628
	968.899	42			968.899	323			968.899	68			968.899	550
	968.906	32			968.906	284			968.906	99			968.906	490
	968.914	7			968.914	220			968.914	126			968.914	536
	968.921	6			968.921	196			968.921	121			968.921	608
	968.929	28			968.929	242			968.929	112			968.929	540
	968.936	43			968.936	222			968.936	128			968.936	427
	968.944	24			968.944	141			968.944	99			968.944	326
	968.951	3			968.951	89			968.951	72			968.951	360
	968.959	1			968.959	76			968.959	65			968.959	423
	968.966	2			968.966	55			968.966	36			968.966	543
	968.974	17			968.974	50			968.974	20			968.974	710
	968.981	43			968.981	88			968.981	35			968.981	659
	968.989	38			968.989	191			968.989	99			968.989	549
	968.996	15			968.996	341			968.996	147			968.996	540
	969.003	19			969.003	358			969.003	122			969.003	559
	969.011	27			969.011	266			969.011	102			969.011	594
	969.018	29			969.018	205			969.018	122			969.018	756
	969.026	52			969.026	167			969.026	125			969.026	854
	969.033	66			969.033	175			969.033	108			969.033	684
	969.041	80			969.041	220			969.041	93			969.041	473
	969.048	86			969.048	204			969.048	84			969.048	349
	969.056	54			969.056	183			969.056	73			969.056	401
	969.063	22			969.063	223			969.063	42			969.063	525
	969.071	41			969.071	160			969.071	11			969.071	523
	969.078	88			969.078	73			969.078	12			969.078	448
	969.086	123			969.086	67			969.086	54			969.086	396
	969.093	84			969.093	157			969.093	122			969.093	432
	969.1	48			969.1	308			969.1	149			969.1	576
	969.108	63			969.108	402			969.108	139			969.108	696
	969.115	61			969.115	434			969.115	134			969.115	663
	969.123	47			969.123	401			969.123	115			969.123	541
	969.13	67			969.13	340			969.13	66			969.13	579
	969.138	51			969.138	299			969.138	41			969.138	634
	969.145	28			969.145	241			969.145	18			969.145	691
	969.153	27			969.153	223			969.153	13			969.153	785
	969.16	44			969.16	261			969.16	31			969.16	714
	969.168	41			969.168	260			969.168	60			969.168	524
	969.175	17			969.175	239			969.175	62			969.175	359
	969.183	21			969.183	289			969.183	59			969.183	247
	969.19	50			969.19	299			969.19	72			969.19	255
	969.198	58			969.198	201			969.198	53			969.198	301
	969.205	48			969.205	125			969.205	66			969.205	303
	969.212	28			969.212	159			969.212	141			969.212	330
	969.22	20			969.22	197			969.22	191			969.22	466
	969.227	5			969.227	142			969.227	153			969.227	552
	969.235	4			969.235	101			969.235	79			969.235	508
	969.242	2			969.242	121			969.242	65			969.242	426
	969.25	14			969.25	105			969.25	75			969.25	405
	969.257	29			969.257	144			969.257	87			969.257	432
	969.265	46			969.265	258			969.265	62			969.265	430
	969.272	41			969.272	295			969.272	55			969.272	431
	969.28	25			969.28	208			969.28	54			969.28	428
	969.287	16			969.287	214			969.287	41			969.287	428
	969.295	12			969.295	304			969.295	24			969.295	484
	969.302	16			969.302	238			969.302	34			969.302	451
	969.309	26			969.309	95			969.309	52			969.309	388
	969.317	45			969.317	62			969.317	45			969.317	355
	969.324	36			969.324	136			969.324	22			969.324	361
	969.332	7			969.332	190			969.332	7			969.332	419
	969.339	5			969.339	184			969.339	12			969.339	345
	969.347	2			969.347	212			969.347	27			969.347	263
	969.354	0			969.354	273			969.354	73			969.354	331
	969.362	3			969.362	408			969.362	91			969.362	423
	969.369	30			969.369	488			969.369	41			969.369	393
	969.377	59			969.377	428			969.377	6			969.377	415
	969.384	50			969.384	328			969.384	17			969.384	451
	969.392	12			969.392	265			969.392	48			969.392	312
	969.399	5			969.399	239			969.399	99			969.399	188
	969.407	16			969.407	220			969.407	115			969.407	240
	969.414	21			969.414	216			969.414	94			969.414	397
	969.421	31			969.421	228			969.421	93			969.421	505
	969.429	65			969.429	208			969.429	100			969.429	442
	969.436	98			969.436	169			969.436	95			969.436	314
	969.444	96			969.444	163			969.444	110			969.444	319
	969.451	74			969.451	169			969.451	172			969.451	399
	969.459	60			969.459	139			969.459	200			969.459	408
	969.466	73			969.466	160			969.466	128			969.466	410
	969.474	100			969.474	196			969.474	92			969.474	551
	969.481	85			969.481	184			969.481	76			969.481	569
	969.489	33			969.489	174			969.489	69			969.489	444
	969.496	8			969.496	251			969.496	70			969.496	392
	969.504	14			969.504	258			969.504	90			969.504	362
	969.511	38			969.511	138			969.511	142			969.511	371
	969.519	58			969.519	51			969.519	186			969.519	382
	969.526	60			969.526	74			969.526	162			969.526	318
	969.533	45			969.533	175			969.533	98			969.533	237
	969.541	22			969.541	279			969.541	96			969.541	211
	969.548	8			969.548	271			969.548	82			969.548	295
	969.556	21			969.556	215			969.556	47			969.556	358
	969.563	24			969.563	224			969.563	22			969.563	353
	969.571	9			969.571	222			969.571	55			969.571	318
	969.578	23			969.578	163			969.578	147			969.578	327
	969.586	64			969.586	140			969.586	224			969.586	434
	969.593	85			969.593	159			969.593	168			969.593	440
	969.601	72			969.601	173			969.601	66			969.601	367
	969.608	41			969.608	142			969.608	18			969.608	271
	969.616	13			969.616	116			969.616	14			969.616	257
	969.623	30			969.623	114			969.623	7			969.623	285
	969.631	75			969.631	150			969.631	19			969.631	307
	969.638	81			969.638	158			969.638	75			969.638	286
	969.645	38			969.645	160			969.645	123			969.645	356
	969.653	7			969.653	104			969.653	110			969.653	322
	969.66	2			969.66	50			969.66	54			969.66	256
	969.668	3			969.668	132			969.668	27			969.668	275
	969.675	8			969.675	289			969.675	31			969.675	351
	969.683	8			969.683	354			969.683	29			969.683	381
	969.69	24			969.69	284			969.69	31			969.69	392
	969.698	72			969.698	185			969.698	33			969.698	352
	969.705	78			969.705	139			969.705	30			969.705	352
	969.713	39			969.713	128			969.713	22			969.713	410
	969.72	8			969.72	144			969.72	22			969.72	450
	969.728	7			969.728	162			969.728	58			969.728	378
	969.735	2			969.735	166			969.735	63			969.735	284
	969.743	2			969.743	125			969.743	70			969.743	336
	969.75	3			969.75	90			969.75	114			969.75	490
	969.757	22			969.757	80			969.757	129			969.757	623
	969.765	38			969.765	100			969.765	88			969.765	745
	969.772	44			969.772	207			969.772	64			969.772	755
	969.78	48			969.78	310			969.78	41			969.78	579
	969.787	86			969.787	312			969.787	42			969.787	389
	969.795	142			969.795	298			969.795	96			969.795	397
	969.802	151			969.802	359			969.802	164			969.802	554
	969.81	130			969.81	437			969.81	145			969.81	695
	969.817	122			969.817	447			969.817	80			969.817	801
	969.825	75			969.825	468			969.825	72			969.825	857
	969.832	60			969.832	366			969.832	95			969.832	821
	969.84	131			969.84	252			969.84	115			969.84	633
	969.847	177			969.847	258			969.847	162			969.847	475
	969.855	152			969.855	242			969.855	185			969.855	461
	969.862	99			969.862	186			969.862	157			969.862	506
	969.869	62			969.869	210			969.869	166			969.869	574
	969.877	36			969.877	311			969.877	158			969.877	598
	969.884	34			969.884	346			969.884	184			969.884	540
	969.892	24			969.892	396			969.892	259			969.892	502
	969.899	35			969.899	456			969.899	255			969.899	607
	969.907	32			969.907	492			969.907	203			969.907	763
	969.914	29			969.914	542			969.914	206			969.914	844
	969.922	70			969.922	424			969.922	168			969.922	869
	969.929	126			969.929	301			969.929	104			969.929	750
	969.937	124			969.937	323			969.937	67			969.937	736
	969.944	57			969.944	289			969.944	64			969.944	699
	969.952	17			969.952	208			969.952	117			969.952	539
	969.959	29			969.959	218			969.959	109			969.959	384
	969.967	60			969.967	266			969.967	79			969.967	320
	969.974	67			969.974	304			969.974	109			969.974	349
	969.982	46			969.982	346			969.982	112			969.982	472
	969.989	41			969.989	398			969.989	123			969.989	586
	969.996	48			969.996	376			969.996	128			969.996	678
	970.004	65			970.004	279			970.004	140			970.004	714
	970.011	80			970.011	179			970.011	156			970.011	735
	970.019	59			970.019	180			970.019	132			970.019	741
	970.026	51			970.026	280			970.026	108			970.026	687
	970.034	85			970.034	313			970.034	110			970.034	738
	970.041	96			970.041	294			970.041	137			970.041	858
	970.049	72			970.049	200			970.049	161			970.049	818
	970.056	44			970.056	162			970.056	188			970.056	621
	970.064	32			970.064	236			970.064	203			970.064	607
	970.071	24			970.071	308			970.071	206			970.071	792
	970.079	17			970.079	222			970.079	169			970.079	869
	970.086	46			970.086	196			970.086	111			970.086	811
	970.094	75			970.094	271			970.094	123			970.094	902
	970.101	52			970.101	333			970.101	178			970.101	1012
	970.108	16			970.108	351			970.108	179			970.108	970
	970.116	12			970.116	344			970.116	127			970.116	930
	970.123	3			970.123	313			970.123	118			970.123	869
	970.131	0			970.131	293			970.131	134			970.131	786
	970.138	2			970.138	418			970.138	178			970.138	712
	970.146	4			970.146	409			970.146	149			970.146	651
	970.153	4			970.153	318			970.153	107			970.153	617
	970.161	16			970.161	241			970.161	131			970.161	552
	970.168	36			970.168	266			970.168	91			970.168	515
	970.176	54			970.176	373			970.176	77			970.176	530
	970.183	66			970.183	398			970.183	48			970.183	465
	970.191	57			970.191	310			970.191	24			970.191	431
	970.198	23			970.198	300			970.198	12			970.198	394
	970.206	10			970.206	401			970.206	28			970.206	409
	970.213	17			970.213	386			970.213	60			970.213	446
	970.221	19			970.221	218			970.221	91			970.221	445
	970.228	19			970.228	170			970.228	75			970.228	362
	970.235	8			970.235	245			970.235	41			970.235	267
	970.243	4			970.243	330			970.243	24			970.243	288
	970.25	18			970.25	331			970.25	42			970.25	222
	970.258	52			970.258	221			970.258	79			970.258	202
	970.265	62			970.265	117			970.265	119			970.265	332
	970.273	35			970.273	178			970.273	147			970.273	389
	970.28	20			970.28	325			970.28	121			970.28	386
	970.288	7			970.288	386			970.288	84			970.288	456
	970.295	3			970.295	378			970.295	80			970.295	442
	970.303	4			970.303	403			970.303	103			970.303	433
	970.31	16			970.31	414			970.31	120			970.31	481
	970.318	53			970.318	407			970.318	98			970.318	526
	970.325	78			970.325	355			970.325	67			970.325	552
	970.333	56			970.333	251			970.333	66			970.333	571
	970.34	13			970.34	248			970.34	118			970.34	552
	970.347	14			970.347	292			970.347	216			970.347	445
	970.355	38			970.355	254			970.355	233			970.355	330
	970.362	65			970.362	189			970.362	126			970.362	323
	970.37	43			970.37	162			970.37	49			970.37	318
	970.377	8			970.377	144			970.377	54			970.377	325
	970.385	2			970.385	132			970.385	41			970.385	315
	970.392	5			970.392	135			970.392	30			970.392	332
	970.4	22			970.4	164			970.4	25			970.4	432
	970.407	40			970.407	233			970.407	21			970.407	591
	970.415	36			970.415	274			970.415	10			970.415	592
	970.422	26			970.422	220			970.422	1			970.422	486
	970.43	30			970.43	171			970.43	5			970.43	343
	970.437	23			970.437	149			970.437	13			970.437	278
	970.445	22			970.445	123			970.445	45			970.445	290
	970.452	41			970.452	103			970.452	96			970.452	327
	970.46	54			970.46	131			970.46	163			970.46	420
	970.467	31			970.467	183			970.467	210			970.467	396
	970.474	6			970.474	171			970.474	199			970.474	263
	970.482	4			970.482	89			970.482	196			970.482	258
	970.489	8			970.489	86			970.489	181			970.489	352
	970.497	7			970.497	142			970.497	89			970.497	366
	970.504	25			970.504	223			970.504	71			970.504	261
	970.512	47			970.512	287			970.512	115			970.512	187
	970.519	54			970.519	309			970.519	106			970.519	300
	970.527	48			970.527	304			970.527	101			970.527	441
	970.534	67			970.534	214			970.534	131			970.534	489
	970.542	37			970.542	187			970.542	148			970.542	492
	970.549	2			970.549	211			970.549	101			970.549	454
	970.557	5			970.557	255			970.557	67			970.557	398
	970.564	8			970.564	320			970.564	88			970.564	390
	970.572	2			970.572	407			970.572	61			970.572	376
	970.579	2			970.579	451			970.579	23			970.579	361
	970.587	13			970.587	375			970.587	34			970.587	358
	970.594	33			970.594	284			970.594	18			970.594	371
	970.601	64			970.601	177			970.601	22			970.601	465
	970.609	76			970.609	116			970.609	62			970.609	539
	970.616	70			970.616	149			970.616	97			970.616	486
	970.624	34			970.624	345			970.624	77			970.624	394
	970.631	9			970.631	491			970.631	55			970.631	343
	970.639	15			970.639	494			970.639	107			970.639	283
	970.646	29			970.646	459			970.646	199			970.646	199
	970.654	54			970.654	453			970.654	217			970.654	163
	970.661	71			970.661	438			970.661	167			970.661	130
	970.669	49			970.669	372			970.669	129			970.669	206
	970.676	9			970.676	390			970.676	72			970.676	428
	970.684	15			970.684	360			970.684	43			970.684	625
	970.691	39			970.691	234			970.691	71			970.691	485
	970.699	30			970.699	131			970.699	66			970.699	276
	970.706	29			970.706	149			970.706	67			970.706	230
	970.714	41			970.714	254			970.714	97			970.714	234
	970.721	28			970.721	385			970.721	115			970.721	301
	970.728	68			970.728	374			970.728	128			970.728	306
	970.736	147			970.736	248			970.736	141			970.736	296
	970.743	133			970.743	190			970.743	103			970.743	338
	970.751	49			970.751	136			970.751	92			970.751	337
	970.758	5			970.758	115			970.758	128			970.758	351
	970.766	6			970.766	206			970.766	140			970.766	441
	970.773	1			970.773	350			970.773	95			970.773	527
	970.781	0			970.781	413			970.781	52			970.781	743
	970.788	9			970.788	289			970.788	72			970.788	809
	970.796	22			970.796	188			970.796	107			970.796	590
	970.803	51			970.803	266			970.803	85			970.803	498
	970.811	46			970.811	309			970.811	69			970.811	601
	970.818	21			970.818	268			970.818	79			970.818	640
	970.826	17			970.826	294			970.826	73			970.826	537
	970.833	24			970.833	286			970.833	71			970.833	532
	970.841	28			970.841	223			970.841	70			970.841	573
	970.848	17			970.848	238			970.848	76			970.848	602
	970.855	55			970.855	285			970.855	86			970.855	543
	970.863	129			970.863	333			970.863	56			970.863	467
	970.87	159			970.87	405			970.87	32			970.87	482
	970.878	153			970.878	410			970.878	45			970.878	614
	970.885	158			970.885	365			970.885	85			970.885	757
	970.893	150			970.893	280			970.893	86			970.893	858
	970.9	107			970.9	255			970.9	65			970.9	978
	970.908	69			970.908	331			970.908	66			970.908	1092
	970.915	49			970.915	505			970.915	80			970.915	1117
	970.923	36			970.923	576			970.923	58			970.923	981
	970.93	12			970.93	440			970.93	50			970.93	851
	970.938	2			970.938	335			970.938	99			970.938	827
	970.945	5			970.945	283			970.945	121			970.945	757
	970.953	2			970.953	239			970.953	90			970.953	719
	970.96	5			970.96	210			970.96	76			970.96	701
	970.968	5			970.968	292			970.968	96			970.968	877
	970.975	5			970.975	352			970.975	102			970.975	1244
	970.982	6			970.982	345			970.982	105			970.982	1822
	970.99	34			970.99	374			970.99	114			970.99	2587
	970.997	74			970.997	362			970.997	90			970.997	3133
	971.005	54			971.005	392			971.005	111			971.005	3205
	971.012	16			971.012	525			971.012	143			971.012	2711
	971.02	1			971.02	680			971.02	146			971.02	2100
	971.027	1			971.027	853			971.027	140			971.027	1727
	971.035	1			971.035	977			971.035	146			971.035	1481
	971.042	12			971.042	917			971.042	141			971.042	1428
	971.05	28			971.05	704			971.05	119			971.05	1235
	971.057	36			971.057	506			971.057	107			971.057	1060
	971.065	23			971.065	368			971.065	97			971.065	1125
	971.072	9			971.072	388			971.072	83			971.072	1066
	971.08	11			971.08	517			971.08	92			971.08	828
	971.087	45			971.087	538			971.087	96			971.087	908
	971.095	59			971.095	439			971.095	66			971.095	1075
	971.102	39			971.102	423			971.102	53			971.102	1190
	971.11	42			971.11	401			971.11	66			971.11	1233
	971.117	62			971.117	345			971.117	117			971.117	1123
	971.124	60			971.124	241			971.124	200			971.124	970
	971.132	43			971.132	200			971.132	216			971.132	859
	971.139	50			971.139	269			971.139	131			971.139	801
	971.147	61			971.147	362			971.147	48			971.147	752
	971.154	81			971.154	398			971.154	4			971.154	661
	971.162	119			971.162	341			971.162	4			971.162	649
	971.169	90			971.169	327			971.169	4			971.169	632
	971.177	58			971.177	301			971.177	38			971.177	752
	971.184	65			971.184	235			971.184	97			971.184	909
	971.192	79			971.192	202			971.192	108			971.192	881
	971.199	27			971.199	135			971.199	43			971.199	743
	971.207	13			971.207	67			971.207	28			971.207	650
	971.214	37			971.214	106			971.214	67			971.214	556
	971.222	46			971.222	229			971.222	74			971.222	430
	971.229	15			971.229	295			971.229	38			971.229	363
	971.237	1			971.237	262			971.237	6			971.237	326
	971.244	4			971.244	148			971.244	18			971.244	270
	971.252	3			971.252	80			971.252	49			971.252	251
	971.259	3			971.259	97			971.259	77			971.259	256
	971.266	5			971.266	143			971.266	81			971.266	265
	971.274	11			971.274	149			971.274	57			971.274	259
	971.281	25			971.281	151			971.281	62			971.281	229
	971.289	18			971.289	182			971.289	74			971.289	180
	971.296	6			971.296	219			971.296	45			971.296	196
	971.304	17			971.304	204			971.304	42			971.304	279
	971.311	70			971.311	170			971.311	74			971.311	335
	971.319	121			971.319	128			971.319	99			971.319	343
	971.326	92			971.326	141			971.326	101			971.326	265
	971.334	61			971.334	190			971.334	88			971.334	223
	971.341	50			971.341	211			971.341	59			971.341	300
	971.349	34			971.349	197			971.349	15			971.349	342
	971.356	11			971.356	127			971.356	2			971.356	338
	971.364	1			971.364	158			971.364	20			971.364	337
	971.371	6			971.371	212			971.371	66			971.371	283
	971.379	33			971.379	198			971.379	72			971.379	292
	971.386	78			971.386	161			971.386	37			971.386	282
	971.393	95			971.393	143			971.393	22			971.393	284
	971.401	78			971.401	168			971.401	70			971.401	313
	971.408	88			971.408	257			971.408	108			971.408	327
	971.416	108			971.416	276			971.416	85			971.416	370
	971.423	85			971.423	232			971.423	35			971.423	396
	971.431	64			971.431	153			971.431	11			971.431	370
	971.438	51			971.438	200			971.438	35			971.438	385
	971.446	17			971.446	258			971.446	72			971.446	439
	971.453	12			971.453	235			971.453	113			971.453	530
	971.461	24			971.461	172			971.461	118			971.461	512
	971.468	12			971.468	122			971.468	90			971.468	388
	971.476	4			971.476	131			971.476	82			971.476	258
	971.483	0			971.483	182			971.483	84			971.483	208
	971.491	2			971.491	212			971.491	57			971.491	257
	971.498	5			971.498	200			971.498	35			971.498	350
	971.506	22			971.506	164			971.506	34			971.506	393
	971.513	51			971.513	144			971.513	47			971.513	356
	971.521	56			971.521	206			971.521	107			971.521	420
	971.528	37			971.528	251			971.528	154			971.528	486
	971.535	10			971.535	162			971.535	157			971.535	484
	971.543	1			971.543	60			971.543	157			971.543	392
	971.55	3			971.55	89			971.55	189			971.55	364
	971.558	15			971.558	178			971.558	218			971.558	508
	971.565	46			971.565	222			971.565	136			971.565	559
	971.573	60			971.573	282			971.573	36			971.573	387
	971.58	40			971.58	290			971.58	37			971.58	204
	971.588	25			971.588	265			971.588	109			971.588	182
	971.595	31			971.595	243			971.595	205			971.595	247
	971.603	20			971.603	184			971.603	203			971.603	388
	971.61	1			971.61	152			971.61	116			971.61	421
	971.618	2			971.618	232			971.618	77			971.618	332
	971.625	8			971.625	268			971.625	84			971.625	278
	971.633	16			971.633	260			971.633	50			971.633	252
	971.64	11			971.64	328			971.64	53			971.64	177
	971.648	11			971.648	365			971.648	141			971.648	181
	971.655	25			971.655	342			971.655	257			971.655	267
	971.663	53			971.663	277			971.663	267			971.663	376
	971.67	83			971.67	230			971.67	196			971.67	395
	971.678	97			971.678	262			971.678	135			971.678	440
	971.685	99			971.685	328			971.685	137			971.685	535
	971.692	113			971.692	290			971.692	147			971.692	519
	971.7	83			971.7	248			971.7	171			971.7	399
	971.707	32			971.707	202			971.707	119			971.707	371
	971.715	6			971.715	180			971.715	72			971.715	454
	971.722	16			971.722	212			971.722	112			971.722	508
	971.73	46			971.73	263			971.73	168			971.73	538
	971.737	63			971.737	309			971.737	158			971.737	527
	971.745	62			971.745	374			971.745	131			971.745	466
	971.752	81			971.752	357			971.752	115			971.752	355
	971.76	96			971.76	263			971.76	86			971.76	264
	971.767	83			971.767	169			971.767	45			971.767	272
	971.775	50			971.775	220			971.775	41			971.775	410
	971.782	58			971.782	322			971.782	63			971.782	455
	971.79	77			971.79	372			971.79	110			971.79	387
	971.797	54			971.797	391			971.797	123			971.797	330
	971.805	27			971.805	417			971.805	67			971.805	369
	971.812	60			971.812	396			971.812	62			971.812	501
	971.82	90			971.82	373			971.82	131			971.82	546
	971.827	100			971.827	316			971.827	220			971.827	501
	971.834	123			971.834	230			971.834	234			971.834	586
	971.842	172			971.842	153			971.842	181			971.842	695
	971.849	208			971.849	239			971.849	132			971.849	748
	971.857	192			971.857	392			971.857	130			971.857	775
	971.864	126			971.864	512			971.864	191			971.864	862
	971.872	57			971.872	556			971.872	193			971.872	937
	971.879	24			971.879	516			971.879	146			971.879	866
	971.887	24			971.887	534			971.887	172			971.887	753
	971.894	20			971.894	498			971.894	199			971.894	600
	971.902	5			971.902	334			971.902	165			971.902	419
	971.909	2			971.909	262			971.909	135			971.909	430
	971.917	10			971.917	283			971.917	144			971.917	519
	971.924	23			971.924	319			971.924	209			971.924	556
	971.932	57			971.932	352			971.932	261			971.932	511
	971.939	82			971.939	423			971.939	231			971.939	466
	971.947	82			971.947	520			971.947	178			971.947	475
	971.954	45			971.954	505			971.954	152			971.954	542
	971.962	7			971.962	370			971.962	128			971.962	693
	971.969	1			971.969	292			971.969	91			971.969	921
	971.977	22			971.977	221			971.977	60			971.977	1157
	971.984	36			971.984	281			971.984	33			971.984	1272
	971.991	67			971.991	467			971.991	33			971.991	1410
	971.999	85			971.999	549			971.999	53			971.999	1497
	972.006	69			972.006	482			972.006	74			972.006	1530
	972.014	32			972.014	393			972.014	65			972.014	1514
	972.021	3			972.021	440			972.021	65			972.021	1569
	972.029	11			972.029	542			972.029	78			972.029	1634
	972.036	26			972.036	483			972.036	96			972.036	1652
	972.044	66			972.044	336			972.044	95			972.044	1555
	972.051	125			972.051	210			972.051	121			972.051	1365
	972.059	153			972.059	151			972.059	100			972.059	1056
	972.066	131			972.066	199			972.066	53			972.066	927
	972.074	74			972.074	212			972.074	31			972.074	870
	972.081	30			972.081	216			972.081	5			972.081	707
	972.089	27			972.089	221			972.089	3			972.089	761
	972.096	40			972.096	214			972.096	7			972.096	835
	972.104	36			972.104	186			972.104	1			972.104	772
	972.111	20			972.111	233			972.111	8			972.111	809
	972.119	22			972.119	341			972.119	28			972.119	950
	972.126	22			972.126	439			972.126	71			972.126	906
	972.134	20			972.134	439			972.134	127			972.134	761
	972.141	23			972.141	416			972.141	133			972.141	672
	972.148	14			972.148	460			972.148	121			972.148	608
	972.156	2			972.156	422			972.156	126			972.156	533
	972.163	4			972.163	438			972.163	116			972.163	537
	972.171	0			972.171	418			972.171	75			972.171	559
	972.178	3			972.178	245			972.178	49			972.178	513
	972.186	24			972.186	97			972.186	27			972.186	443
	972.193	57			972.193	101			972.193	25			972.193	438
	972.201	75			972.201	204			972.201	27			972.201	362
	972.208	41			972.208	324			972.208	13			972.208	264
	972.216	23			972.216	324			972.216	23			972.216	309
	972.223	34			972.223	181			972.223	73			972.223	503
	972.231	19			972.231	161			972.231	101			972.231	579
	972.238	4			972.238	212			972.238	66			972.238	428
	972.246	1			972.246	230			972.246	20			972.246	327
	972.253	24			972.253	228			972.253	14			972.253	338
	972.261	63			972.261	267			972.261	36			972.261	315
	972.268	74			972.268	262			972.268	84			972.268	334
	972.276	63			972.276	260			972.276	126			972.276	450
	972.283	111			972.283	331			972.283	116			972.283	479
	972.291	155			972.291	338			972.291	65			972.291	397
	972.298	90			972.298	253			972.298	36			972.298	350
	972.305	18			972.305	230			972.305	60			972.305	401
	972.313	9			972.313	211			972.313	60			972.313	455
	972.32	3			972.32	213			972.32	77			972.32	502
	972.328	1			972.328	215			972.328	98			972.328	541
	972.335	8			972.335	151			972.335	108			972.335	431
	972.343	14			972.343	95			972.343	72			972.343	332
	972.35	57			972.35	103			972.35	29			972.35	330
	972.358	97			972.358	187			972.358	35			972.358	264
	972.365	75			972.365	266			972.365	82			972.365	148
	972.373	20			972.373	266			972.373	137			972.373	167
	972.38	32			972.38	162			972.38	200			972.38	303
	972.388	87			972.388	102			972.388	178			972.388	427
	972.395	120			972.395	128			972.395	82			972.395	453
	972.403	75			972.403	161			972.403	33			972.403	433
	972.41	16			972.41	155			972.41	54			972.41	396
	972.418	7			972.418	142			972.418	68			972.418	329
	972.425	7			972.425	167			972.425	68			972.425	324
	972.433	1			972.433	99			972.433	51			972.433	515
	972.44	2			972.44	56			972.44	22			972.44	697
	972.448	3			972.448	99			972.448	2			972.448	653
	972.455	10			972.455	139			972.455	1			972.455	558
	972.463	21			972.463	136			972.463	10			972.463	508
	972.47	15			972.47	183			972.47	39			972.47	465
	972.477	10			972.477	299			972.477	70			972.477	401
	972.485	3			972.485	372			972.485	70			972.485	345
	972.492	11			972.492	331			972.492	70			972.492	438
	972.5	48			972.5	276			972.5	77			972.5	392
	972.507	78			972.507	266			972.507	89			972.507	262
	972.515	90			972.515	262			972.515	72			972.515	248
	972.522	71			972.522	262			972.522	33			972.522	314
	972.53	60			972.53	166			972.53	3			972.53	433
	972.537	36			972.537	99			972.537	1			972.537	543
	972.545	26			972.545	123			972.545	20			972.545	504
	972.552	4			972.552	117			972.552	72			972.552	428
	972.56	2			972.56	103			972.56	143			972.56	450
	972.567	2			972.567	122			972.567	137			972.567	472
	972.575	3			972.575	173			972.575	61			972.575	402
	972.582	2			972.582	197			972.582	30			972.582	287
	972.59	5			972.59	153			972.59	62			972.59	266
	972.597	31			972.597	93			972.597	124			972.597	333
	972.605	85			972.605	71			972.605	188			972.605	339
	972.612	113			972.612	72			972.612	168			972.612	329
	972.62	73			972.62	127			972.62	103			972.62	333
	972.627	19			972.627	205			972.627	74			972.627	260
	972.635	32			972.635	239			972.635	50			972.635	222
	972.642	45			972.642	210			972.642	51			972.642	261
	972.649	61			972.649	135			972.649	99			972.649	286
	972.657	57			972.657	56			972.657	156			972.657	273
	972.664	47			972.664	71			972.664	112			972.664	256
	972.672	41			972.672	152			972.672	44			972.672	242
	972.679	49			972.679	231			972.679	64			972.679	259
	972.687	25			972.687	214			972.687	110			972.687	254
	972.694	8			972.694	135			972.694	161			972.694	188
	972.702	24			972.702	110			972.702	173			972.702	220
	972.709	49			972.709	155			972.709	125			972.709	306
	972.717	52			972.717	200			972.717	117			972.717	301
	972.724	58			972.724	206			972.724	121			972.724	251
	972.732	86			972.732	164			972.732	72			972.732	341
	972.739	82			972.739	100			972.739	28			972.739	446
	972.747	31			972.747	137			972.747	54			972.747	499
	972.754	9			972.754	199			972.754	79			972.754	594
	972.762	6			972.762	224			972.762	54			972.762	635
	972.769	1			972.769	320			972.769	64			972.769	657
	972.777	2			972.777	360			972.777	132			972.777	662
	972.784	10			972.784	225			972.784	253			972.784	604
	972.792	41			972.792	99			972.792	280			972.792	482
	972.799	75			972.799	88			972.799	216			972.799	510
	972.807	66			972.807	94			972.807	131			972.807	617
	972.814	32			972.814	138			972.814	100			972.814	624
	972.821	32			972.821	213			972.821	93			972.821	501
	972.829	44			972.829	237			972.829	102			972.829	484
	972.836	61			972.836	165			972.836	128			972.836	564
	972.844	53			972.844	133			972.844	120			972.844	541
	972.851	11			972.851	140			972.851	88			972.851	443
	972.859	21			972.859	173			972.859	90			972.859	498
	972.866	32			972.866	258			972.866	99			972.866	584
	972.874	43			972.874	282			972.874	91			972.874	521
	972.881	30			972.881	179			972.881	59			972.881	544
	972.889	36			972.889	112			972.889	80			972.889	721
	972.896	62			972.896	164			972.896	107			972.896	720
	972.904	79			972.904	255			972.904	92			972.904	566
	972.911	63			972.911	308			972.911	86			972.911	559
	972.919	59			972.919	297			972.919	114			972.919	590
	972.926	65			972.926	285			972.926	134			972.926	540
	972.934	53			972.934	326			972.934	139			972.934	440
	972.941	26			972.941	284			972.941	131			972.941	344
	972.949	7			972.949	199			972.949	163			972.949	336
	972.956	51			972.956	210			972.956	198			972.956	408
	972.964	99			972.964	274			972.964	190			972.964	562
	972.971	91			972.971	291			972.971	127			972.971	658
	972.979	36			972.979	338			972.979	110			972.979	651
	972.986	10			972.986	289			972.986	114			972.986	705
	972.993	2			972.993	187			972.993	114			972.993	798
	973.001	1			973.001	149			973.001	95			973.001	815
	973.008	1			973.008	123			973.008	64			973.008	814
	973.016	2			973.016	78			973.016	49			973.016	812
	973.023	3			973.023	123			973.023	75			973.023	824
	973.031	15			973.031	218			973.031	95			973.031	733
	973.038	68			973.038	313			973.038	76			973.038	679
	973.046	109			973.046	329			973.046	71			973.046	778
	973.053	88			973.053	259			973.053	147			973.053	789
	973.061	30			973.061	197			973.061	248			973.061	743
	973.068	49			973.068	188			973.068	251			973.068	663
	973.076	79			973.076	177			973.076	131			973.076	559
	973.083	92			973.083	158			973.083	60			973.083	436
	973.091	93			973.091	189			973.091	35			973.091	446
	973.098	89			973.098	221			973.098	38			973.098	505
	973.106	89			973.106	253			973.106	59			973.106	644
	973.113	89			973.113	338			973.113	35			973.113	805
	973.121	68			973.121	303			973.121	15			973.121	723
	973.128	33			973.128	173			973.128	39			973.128	519
	973.136	3			973.136	102			973.136	117			973.136	553
	973.143	0			973.143	149			973.143	198			973.143	631
	973.151	1			973.151	205			973.151	178			973.151	544
	973.158	1			973.158	178			973.158	92			973.158	410
	973.166	3			973.166	96			973.166	45			973.166	481
	973.173	15			973.173	81			973.173	64			973.173	639
	973.18	23			973.18	118			973.18	100			973.18	724
	973.188	20			973.188	168			973.188	97			973.188	697
	973.195	26			973.195	299			973.195	89			973.195	609
	973.203	34			973.203	384			973.203	112			973.203	573
	973.21	19			973.21	287			973.21	87			973.21	481
	973.218	9			973.218	173			973.218	35			973.218	411
	973.225	22			973.225	167			973.225	24			973.225	524
	973.233	21			973.233	168			973.233	41			973.233	632
	973.24	6			973.24	167			973.24	61			973.24	543
	973.248	11			973.248	134			973.248	78			973.248	428
	973.255	32			973.255	139			973.255	164			973.255	394
	973.263	44			973.263	183			973.263	200			973.263	380
	973.27	33			973.27	209			973.27	128			973.27	361
	973.278	13			973.278	225			973.278	64			973.278	342
	973.285	4			973.285	251			973.285	51			973.285	259
	973.293	12			973.293	258			973.293	47			973.293	199
	973.3	28			973.3	188			973.3	67			973.3	213
	973.308	20			973.308	140			973.308	74			973.308	209
	973.315	4			973.315	191			973.315	33			973.315	159
	973.323	1			973.323	220			973.323	5			973.323	249
	973.33	5			973.33	113			973.33	14			973.33	498
	973.338	2			973.338	45			973.338	35			973.338	544
	973.345	1			973.345	75			973.345	48			973.345	425
	973.353	11			973.353	181			973.353	27			973.353	365
	973.36	37			973.36	228			973.36	19			973.36	395
	973.368	54			973.368	201			973.368	47			973.368	374
	973.375	35			973.375	186			973.375	74			973.375	371
	973.382	17			973.382	193			973.382	110			973.382	508
	973.39	42			973.39	149			973.39	137			973.39	552
	973.397	54			973.397	147			973.397	135			973.397	443
	973.405	28			973.405	137			973.405	89			973.405	354
	973.412	7			973.412	112			973.412	45			973.412	319
	973.42	15			973.42	123			973.42	16			973.42	208
	973.427	13			973.427	223			973.427	14			973.427	129
	973.435	5			973.435	299			973.435	44			973.435	185
	973.442	3			973.442	237			973.442	58			973.442	264
	973.45	29			973.45	171			973.45	49			973.45	275
	973.457	72			973.457	165			973.457	51			973.457	288
	973.465	71			973.465	170			973.465	75			973.465	326
	973.472	27			973.472	178			973.472	125			973.472	418
	973.48	9			973.48	157			973.48	136			973.48	557
	973.487	37			973.487	141			973.487	94			973.487	551
	973.495	67			973.495	152			973.495	75			973.495	500
	973.502	76			973.502	132			973.502	93			973.502	509
	973.51	70			973.51	158			973.51	95			973.51	356
	973.517	41			973.517	176			973.517	48			973.517	272
	973.525	15			973.525	148			973.525	12			973.525	353
	973.532	22			973.532	112			973.532	16			973.532	378
	973.54	24			973.54	67			973.54	58			973.54	320
	973.547	37			973.547	43			973.547	76			973.547	252
	973.555	59			973.555	28			973.555	82			973.555	243
	973.562	84			973.562	56			973.562	61			973.562	331
	973.57	86			973.57	167			973.57	32			973.57	434
	973.577	106			973.577	257			973.577	6			973.577	461
	973.584	124			973.584	233			973.584	35			973.584	415
	973.592	155			973.592	176			973.592	70			973.592	373
	973.599	137			973.599	126			973.599	76			973.599	250
	973.607	83			973.607	60			973.607	33			973.607	168
	973.614	87			973.614	44			973.614	28			973.614	209
	973.622	152			973.622	42			973.622	63			973.622	261
	973.629	139			973.629	64			973.629	78			973.629	324
	973.637	52			973.637	135			973.637	80			973.637	389
	973.644	8			973.644	187			973.644	81			973.644	432
	973.652	9			973.652	183			973.652	105			973.652	370
	973.659	7			973.659	188			973.659	92			973.659	314
	973.667	20			973.667	213			973.667	67			973.667	317
	973.674	57			973.674	190			973.674	73			973.674	400
	973.682	94			973.682	170			973.682	86			973.682	443
	973.689	74			973.689	103			973.689	59			973.689	403
	973.697	30			973.697	112			973.697	65			973.697	287
	973.704	12			973.704	204			973.704	110			973.704	215
	973.712	41			973.712	257			973.712	164			973.712	307
	973.719	69			973.719	177			973.719	214			973.719	422
	973.727	71			973.727	93			973.727	258			973.727	525
	973.734	40			973.734	51			973.734	254			973.734	623
	973.742	23			973.742	81			973.742	141			973.742	601
	973.749	41			973.749	168			973.749	49			973.749	507
	973.757	43			973.757	202			973.757	34			973.757	488
	973.764	19			973.764	147			973.764	44			973.764	479
	973.772	8			973.772	130			973.772	93			973.772	460
	973.779	9			973.779	208			973.779	152			973.779	478
	973.787	21			973.787	240			973.787	168			973.787	480
	973.794	53			973.794	196			973.794	142			973.794	404
	973.801	90			973.801	175			973.801	122			973.801	368
	973.809	83			973.809	186			973.809	170			973.809	412
	973.816	58			973.816	159			973.816	178			973.816	434
	973.824	58			973.824	218			973.824	116			973.824	479
	973.831	39			973.831	334			973.831	123			973.831	522
	973.839	24			973.839	395			973.839	163			973.839	485
	973.846	38			973.846	437			973.846	117			973.846	459
	973.854	55			973.854	535			973.854	97			973.854	606
	973.861	75			973.861	508			973.861	116			973.861	683
	973.869	83			973.869	384			973.869	90			973.869	580
	973.876	51			973.876	206			973.876	103			973.876	459
	973.884	10			973.884	55			973.884	137			973.884	544
	973.891	7			973.891	26			973.891	136			973.891	709
	973.899	14			973.899	100			973.899	88			973.899	738
	973.906	49			973.906	247			973.906	51			973.906	599
	973.914	50			973.914	358			973.914	92			973.914	404
	973.921	21			973.921	372			973.921	112			973.921	373
	973.929	19			973.929	348			973.929	91			973.929	416
	973.936	34			973.936	309			973.936	102			973.936	442
	973.944	52			973.944	324			973.944	231			973.944	472
	973.951	88			973.951	298			973.951	358			973.951	474
	973.959	122			973.959	233			973.959	325			973.959	455
	973.966	79			973.966	205			973.966	168			973.966	439
	973.974	45			973.974	192			973.974	77			973.974	292
	973.981	72			973.981	187			973.981	79			973.981	267
	973.989	78			973.989	104			973.989	72			973.989	412
	973.996	42			973.996	84			973.996	43			973.996	602
	974.004	21			974.004	143			974.004	17			974.004	646
	974.011	23			974.011	194			974.011	49			974.011	615
	974.018	43			974.018	203			974.018	95			974.018	687
	974.026	30			974.026	227			974.026	96			974.026	799
	974.033	28			974.033	278			974.033	57			974.033	806
	974.041	63			974.041	390			974.041	43			974.041	694
	974.048	91			974.048	553			974.048	47			974.048	517
	974.056	79			974.056	559			974.056	43			974.056	536
	974.063	35			974.063	335			974.063	46			974.063	625
	974.071	45			974.071	175			974.071	40			974.071	606
	974.078	60			974.078	154			974.078	28			974.078	583
	974.086	40			974.086	179			974.086	44			974.086	667
	974.093	7			974.093	243			974.093	67			974.093	753
	974.101	3			974.101	262			974.101	119			974.101	673
	974.108	4			974.108	182			974.108	176			974.108	569
	974.116	15			974.116	221			974.116	176			974.116	697
	974.123	52			974.123	372			974.123	118			974.123	910
	974.131	95			974.131	502			974.131	56			974.131	891
	974.138	112			974.138	471			974.138	40			974.138	700
	974.146	99			974.146	335			974.146	42			974.146	755
	974.153	73			974.153	251			974.153	30			974.153	912
	974.161	34			974.161	230			974.161	31			974.161	888
	974.168	8			974.168	158			974.168	30			974.168	719
	974.176	16			974.176	125			974.176	21			974.176	645
	974.183	18			974.183	133			974.183	33			974.183	639
	974.191	17			974.191	206			974.191	59			974.191	569
	974.198	21			974.198	332			974.198	86			974.198	389
	974.206	25			974.206	363			974.206	129			974.206	302
	974.213	11			974.213	312			974.213	108			974.213	434
	974.221	3			974.221	236			974.221	93			974.221	602
	974.228	1			974.228	174			974.228	97			974.228	659
	974.236	0			974.236	230			974.236	70			974.236	617
	974.243	3			974.243	235			974.243	30			974.243	482
	974.25	1			974.25	148			974.25	32			974.25	432
	974.258	16			974.258	111			974.258	50			974.258	458
	974.265	50			974.265	151			974.265	103			974.265	413
	974.273	84			974.273	133			974.273	138			974.273	338
	974.28	71			974.28	115			974.28	114			974.28	298
	974.288	30			974.288	161			974.288	86			974.288	288
	974.295	29			974.295	165			974.295	75			974.295	282
	974.303	60			974.303	181			974.303	61			974.303	269
	974.31	63			974.31	259			974.31	58			974.31	229
	974.318	19			974.318	292			974.318	60			974.318	173
	974.325	1			974.325	198			974.325	36			974.325	196
	974.333	9			974.333	142			974.333	12			974.333	266
	974.34	3			974.34	176			974.34	6			974.34	328
	974.348	5			974.348	182			974.348	8			974.348	319
	974.355	2			974.355	159			974.355	34			974.355	374
	974.363	4			974.363	165			974.363	97			974.363	485
	974.37	3			974.37	201			974.37	150			974.37	542
	974.378	1			974.378	208			974.378	172			974.378	547
	974.385	3			974.385	165			974.385	195			974.385	426
	974.393	3			974.393	152			974.393	172			974.393	300
	974.4	18			974.4	164			974.4	145			974.4	256
	974.408	63			974.408	129			974.408	175			974.408	311
	974.415	102			974.415	113			974.415	199			974.415	371
	974.423	107			974.423	172			974.423	115			974.423	406
	974.43	76			974.43	277			974.43	30			974.43	395
	974.438	71			974.438	341			974.438	47			974.438	378
	974.445	104			974.445	264			974.445	68			974.445	323
	974.453	128			974.453	130			974.453	67			974.453	365
	974.46	92			974.46	73			974.46	71			974.46	478
	974.468	28			974.468	76			974.468	66			974.468	509
	974.475	6			974.475	140			974.475	48			974.475	434
	974.483	3			974.483	228			974.483	96			974.483	391
	974.49	0			974.49	254			974.49	129			974.49	414
	974.498	3			974.498	173			974.498	109			974.498	395
	974.505	17			974.505	106			974.505	78			974.505	368
	974.512	32			974.512	99			974.512	47			974.512	403
	974.52	27			974.52	140			974.52	34			974.52	501
	974.527	11			974.527	208			974.527	57			974.527	544
	974.535	3			974.535	270			974.535	78			974.535	475
	974.542	1			974.542	254			974.542	82			974.542	353
	974.55	19			974.55	207			974.55	74			974.55	337
	974.557	26			974.557	189			974.557	73			974.557	349
	974.565	27			974.565	128			974.565	104			974.565	340
	974.572	20			974.572	93			974.572	180			974.572	394
	974.58	16			974.58	119			974.58	175			974.58	526
	974.587	3			974.587	140			974.587	100			974.587	543
	974.595	17			974.595	193			974.595	57			974.595	452
	974.602	42			974.602	276			974.602	41			974.602	450
	974.61	42			974.61	284			974.61	16			974.61	534
	974.617	8			974.617	166			974.617	13			974.617	582
	974.625	8			974.625	82			974.625	7			974.625	519
	974.632	10			974.632	91			974.632	3			974.632	385
	974.64	19			974.64	108			974.64	17			974.64	306
	974.647	16			974.647	84			974.647	55			974.647	394
	974.655	6			974.655	82			974.655	75			974.655	542
	974.662	11			974.662	155			974.662	59			974.662	487
	974.67	26			974.67	225			974.67	43			974.67	312
	974.677	38			974.677	245			974.677	64			974.677	259
	974.685	28			974.685	225			974.685	93			974.685	297
	974.692	40			974.692	256			974.692	97			974.692	214
	974.7	67			974.7	252			974.7	69			974.7	127
	974.707	59			974.707	236			974.707	159			974.707	146
	974.715	29			974.715	216			974.715	259			974.715	242
	974.722	21			974.722	189			974.722	235			974.722	359
	974.73	33			974.73	128			974.73	176			974.73	509
	974.737	31			974.737	130			974.737	177			974.737	546
	974.745	42			974.745	123			974.745	157			974.745	428
	974.752	60			974.752	107			974.752	107			974.752	331
	974.76	83			974.76	88			974.76	41			974.76	435
	974.767	82			974.767	101			974.767	12			974.767	626
	974.774	61			974.774	121			974.774	6			974.774	718
	974.782	28			974.782	96			974.782	25			974.782	610
	974.789	8			974.789	79			974.789	100			974.789	426
	974.797	10			974.797	98			974.797	179			974.797	429
	974.804	41			974.804	156			974.804	199			974.804	561
	974.812	80			974.812	229			974.812	156			974.812	601
	974.819	97			974.819	313			974.819	153			974.819	564
	974.827	67			974.827	363			974.827	153			974.827	617
	974.834	19			974.834	265			974.834	125			974.834	691
	974.842	7			974.842	176			974.842	126			974.842	775
	974.849	8			974.849	98			974.849	130			974.849	828
	974.857	2			974.857	43			974.857	99			974.857	863
	974.864	3			974.864	73			974.864	51			974.864	692
	974.872	24			974.872	114			974.872	24			974.872	483
	974.879	47			974.879	150			974.879	50			974.879	467
	974.887	81			974.887	186			974.887	69			974.887	610
	974.894	95			974.894	287			974.894	88			974.894	782
[truncated: 343,897+ more rows]
