# Supplementary material for: Characterizing and engineering post-translational modifications with high-throughput cell-free expression
Source: Nat Commun. 2025 Aug 5;16:7215. doi: 10.1038/s41467-025-60526-6 (PMC12325987; doi:10.1038/s41467-025-60526-6)
Supplement: Supplementary file 6 — Source Data [file 41467_2025_60526_MOESM6_ESM.zip › Source Data/Source Data 1.xlsx]

## Sheet: Figure 1
	Panel b - PqqA - PqqD
		MBP-PqqD PUREfrex Dilution
		0	6075X	2025X	675X	225X	75X	25X
sFLAG-PqqA PUREfrex Dilution	25X	6585	139786	199684	314983	457385	928951	822598
	75X	7021	133354	202457	401767	698335	810087	672560
	225X	5333	185595	286312	323403	263177	178410	177427
	675X	8495	238719	215503	129974	67343	47057	34517
	2025X	5963	77262	65022	36757	20606	17660	11770
	6075X	7002	17480	13326	11437	10894	8434	9369
	0	8717	6723	5815	6160	7065	7006	5852
	Panel c - TbiAbeta - TbiB1
		MBP-TbiB1 PUREfrex Dilution
		0	512X	256X	128X	64X	32X	16X
sFLAG-TbiAbeta PUREfrex Dilution	64X	3728	5626	4998	7319	5757	7150	7958
	128X	3846	7976	13949	25293	24101	28282	30209
	256X	6196	30598	49694	85804	122434	144701	193164
	512X	4229	102271	198697	372662	475581	466690	413172
	1024X	4465	234211	471405	718042	824444	710148	432950
	2048X	4505	347768	562434	782198	773687	276701	55962
	0	4221	5816	4656	6111	4398	4241	5449
	Panel d - HcaA - HcaF
		MBP-HcaF PUREfrex Dilution
		0	6075X	2025X	675X	225X	75X	25X
sFLAG-HcaAbeta PUREfrex Dilution	100X	6293	16045	61220	76422	98411	91009	63942
	300X	7084	126189	193592	309713	316230	307840	166778
	900X	6317	130644	379447	462586	461626	367524	94446
	2700X	9282	117424	197065	220354	248567	101217	20032
	8100X	6125	26516	34304	36839	30872	12263	8040
	24300X	9279	9092	10873	7865	8686	8073	6829
	0	7633	9132	7269	8340	5980	6569	5407
	Panel e - TbtA - TbtF
		MBP-TbtF PUREfrex Dilution
		0	6075X	2025X	675X	225X	75X	25X
sFLAG-TbtAbeta PUREfrex Dilution	100X	8564	9156	17529	18923	11319	89739	85860
	300X	7581	28317	108548	407406	459137	568253	569604
	900X	6441	42338	145778	748599	976618	1018066	715632
	2700X	7471	34498	202799	533494	721358	422458	268893
	8100X	7893	12847	36555	93833	94936	96613	34844
	24300X	6643	6003	10295	11069	17036	10983	8286
	0	6061	5608	7640	8478	6008	7757	7464

## Sheet: Figure 2
Panel a - TbtA leader sequence alanine scan								Panel b- synthetic peptide
	+ TbtF Replicate 1	+ TbtF Replicate 2	+ TbtF Replicate 3	- TbtF Replicate 1	- TbtF Replicate 2	- TbtF Replicate 3			+ TbtF Replicate 1	+ TbtF Replicate 2	+ TbtF Replicate 3	- TbtF Replicate 1	- TbtF Replicate 2	- TbtF Replicate 3
WT	218648	199158	205242	743	540	670		Peptide variant 1	59682	61565	56885	643	646	686
M(-35)A	186730	196501	205746	596	1240	660		Peptide variant 2	1243	1196	1270	823	670	696
L(-34)A	7023	7704	7574	673	646	720		Peptide variant 3	1266	1133	1106	740	610	646
N(-33)A	65191	71122	73200	690	1123	623		Peptide variant 4	1253	1196	1403	723	633	660
L(-32)A	970	860	1206	606	760	806		Peptide variant 5	1630	1623	1583	676	760	710
S(-31)A	197475	202657	210836	1056	543	736		Peptide variant 6	1416	1483	1416	623	913	853
D(-30)A	843	920	926	746	550	670		Peptide variant 7	1600	1820	1756	540	990	1673
L(-29)A	650	630	940	513	536	560		Peptide variant 8	1630	1433	1513	656	720	610
P(-28)A	7687	8728	8251	693	703	663		Peptide variant 9	17542	15146	16623	683	676	876
M(-27)A	1556	1543	616	730	736	826		Peptide variant 10	12758	13513	13366	1376	806	983
D(-26)A	1473	2247	1170	606	673	630		Peptide variant 11	35329	8488	30962	663	593	590
V(-25)A	261893	282983	291523	720	570	1216		Peptide variant 12	78302	73567	71179	590	590	656
F(-24)A	1103	813	983	753	1413	683		Peptide variant 13	85472	90083	91046	640	700	676
E(-23)A	166256	158505	177428	740	590	1466		Peptide variant 14	129975	132424	119014	770	686	746
M(-22)A	20426	22215	24419	996	736	663		Peptide variant 15	72045	70583	66816	656	570	686
A(-21)A	217703	217861	217754	690	773	673		Peptide variant 16	47545	43750	44341	593	643	836
D(-20)A	166249	155614	170859	806	860	1046		Peptide variant 17	52900	52427	50751	733	1446	940
S(-19)A	233928	199347	193748	676	596	626		Peptide variant 18	45337	47572	47142	643	723	710
G(-18)A	232611	218377	221538	603	513	520		Peptide variant 19	51302	47072	47958	573	746	700
M(-17)A	221142	214254	207635	646	606	533		No peptide	1960	1853	1940	880	750	743
E(-16)A	229369	221782	222408	676	610	543
V(-15)A	202170	198562	196100	653	623	613
E(-14)A	235789	222646	221765	670	523	580
S(-13)A	219659	218879	227386	710	526	663
L(-12)A	206447	192768	195243	580	533	793
T(-11)A	227761	217692	216681	576	613	660
A(-10)A	236541	227754	230585	670	553	606
G(-9)A	217132	212179	192039	746	783	613
H(-8)A	200698	178747	186124	523	566	560
G(-7)A	212739	207356	208466	586	580	526
M(-6)A	211261	202503	203656	573	543	553
P(-5)A	223372	215440	216241	616	460	726
E(-4)A	225313	220110	216795	570	570	650
V(-3)A	218267	209760	214251	753	503	533
G(-2)A	228605	221042	220612	676	643	566
A(-1)A	241718	229197	231843	656	610	626

## Sheet: Figure 3
		MBP-RRE Dilution					MBP-RRE Dilution					MBP-RRE Dilution					MBP-RRE Dilution					MBP-RRE Dilution					MBP-RRE Dilution					MBP-RRE Dilution
		0	6400X	400X	50X		0	6400X	400X	50X		0	6400X	400X	50X		0	6400X	400X	50X		0	6400X	400X	50X		0	6400X	400X	50X		0	6400X	400X	50X
		Cluster 1					Cluster 2					Cluster 3					Cluster 4					Cluster 5					Cluster 6					Cluster 7
sFLAG Precursor Dilution	200X	2046	3064	13742	13805		3125	36210	65666	75149		3131	4739	11750	21159		2248	178948	335310	453589		3990	71818	247598	342320		3369	224923	763839	675112		2295	15215	42723	57873
	1600X	2624	2153	4723	3852		1757	54654	133377	126359		2603	11972	73631	79507		1990	589321	956811	137278		2270	395146	789485	167806		4649	610073	1012183	199242		2273	39224	60182	13611
	12800X	2454	2419	2805	2577		2310	8086	27004	25781		2374	11007	29427	7547		3261	367866	133030	3142		3755	114873	151853	10545		3395	60052	45975	4903		2512	5625	4288	4203
	0	1932	1562	3095	2636		3051	3193	2739	2227		3008	2975	2591	1911		1988	2716	2581	1950		2778	3028	2397	2240		2469	2253	2670	2263		2304	2669	3222	2440
		Cluster 8					Cluster 9					Cluster 10					Cluster 11					Cluster 12					Cluster 13					Cluster 14
sFLAG Precursor Dilution	200X	3184	3584	3325	2121		2373	2646	5641	6317		3178	19882	51194	63786		1593	31661	142186	122863		2841	189908	294463	367593		3345	4101	4588	4445		2468	592629	861005	330043
	1600X	1885	2092	2800	3364		1923	2057	3247	1859		3278	106674	244247	54238		3214	35283	78117	34095		2916	607563	717040	92139		2186	3015	2723	3232		2900	432147	471564	17464
	12800X	1854	2004	2119	1845		2625	2406	2389	2766		2650	80633	60602	3064		2666	3120	2789	2247		2585	115861	45624	5333		2134	3155	2435	2635		2869	25747	10445	2718
	0	2562	2214	2261	2211		2413	2184	2717	3617		3125	2436	2510	2747		3220	2178	2480	2110		3261	3090	2980	2824		2861	2767	2602	3105		2438	2035	3869	1750
		Cluster 15					Cluster 16					Cluster 17					Cluster 18					Cluster 19					Cluster 20					Cluster 21
sFLAG Precursor Dilution	200X	2670	2817	2924	1975		2373	23664	64805	72051		2104	277522	705259	420534		2152	91688	145716	581042		2976	2421	2481	2952		3330	114315	298775	227001		3034	3334	4239	3118
	1600X	2762	1885	1813	2096		2848	16899	50775	54788		2727	643823	123475	52336		3746	408018	1139702	82578		2652	2922	3104	1864		3169	62769	193130	70008		2701	4074	4705	4771
	12800X	3086	1782	2365	1725		2711	3828	5331	4511		2313	22552	11538	9785		3498	199689	62672	5480		2239	2814	2222	1671		2322	3951	3806	3192		2885	3244	2142	2471
	0	2563	2238	3150	2612		3183	1906	2717	2148		3043	2372	2131	2560		2029	3086	2898	2464		2620	2093	2387	2231		3253	3210	4169	3703		2276	2158	2083	2199
		Cluster 22					Cluster 23					Cluster 24					Cluster 25					Cluster 26					Cluster 27					Cluster 28
sFLAG Precursor Dilution	200X	2221	337261	638297	378505		2351	127227	349492	373972		1658	52201	296448	92546		2498	3611	2831	2706		2290	5269	6596	4379		2692	143138	44887	9020		2378	2771	3005	2185
	1600X	2945	686256	696478	110031		2607	628529	960089	66478		2476	48675	66500	9882		3560	2683	2661	3181		2797	1882	3109	4455		2844	88390	11160	4430		2219	2125	2320	1974
	12800X	2553	102021	53149	3572		2563	357456	60319	3597		2177	2838	3099	2820		3137	2726	2016	2106		2836	2932	2319	2081		2623	11539	3453	1959		2522	2638	1940	2445
	0	2004	3229	1927	2555		3152	3117	2211	2529		2214	2467	2720	2136		2918	2390	2632	1888		1801	2916	2232	2822		3400	2828	2190	2851		2412	2885	2166	1884
		Cluster 29					Cluster 30					Cluster 31					Cluster 32					Cluster 33					Cluster 34					Cluster 35
sFLAG Precursor Dilution	200X	2167	3157	8198	9970		2889	286562	897687	736259		3871	11231	29316	25668		2000	2462	2485	2561		2699	30502	77166	54225		2447	92764	214517	239875		4020	2395	3058	2090
	1600X	2356	2884	2625	4119		2573	1160658	1458655	214592		2007	5517	5268	3659		1816	2496	3002	2720		2587	82379	83193	9024		2346	462707	738405	127362		2286	2804	2509	1866
	12800X	2481	2497	2200	2236		2553	377708	160181	3335		2759	2207	2670	2478		1617	1990	2196	1917		2387	12285	4930	1638		1999	204456	69177	3985		2181	1647	2593	1734
	0	1932	1904	2637	2001		2919	2364	3380	2756		2135	2747	3024	3022		3123	1562	2355	1395		2355	3075	3096	2322		1904	2796	2736	2919		2600	2512	2058	3098
		Cluster 36					Cluster 37					Cluster 38					Cluster 39					Cluster 40					Cluster 41					Cluster 42
sFLAG Precursor Dilution	200X	2910	320092	673259	541139		2245	64126	146805	213017		2821	2475	2448	2375		2312	2907	2878	1942		3144	3937	4811	5230		2798	18013	60422	42685		4858	39066	83610	35006
	1600X	2172	262610	532907	171320		2883	155555	313116	68118		1892	3356	2684	2128		2912	3869	3763	3666		2109	2799	3182	4576		2616	8530	16101	11585		3295	64929	54680	4265
	12800X	2228	6809	10184	4709		2968	10867	11795	3401		2977	2926	2074	2444		1905	2499	4695	2900		3395	3070	2809	3384		2906	4111	2882	3106		3193	8750	4089	2473
	0	2696	2209	2390	3162		2455	3092	2060	1767		2481	2676	3208	2517		2723	3210	2805	2746		3496	2664	3927	2572		1984	2957	2399	3045		3577	2881	3737	3022
		44A-1 + 44B1-1					44A-1 + 44B1-2					46A-1 + 46B1-1					46A-1 + 46B1-2					46A-1 + 46B1-3
	sFLAG Precursor Dilution	3974	26565	88424	67621		1589	2413	3006	2809		4143	200760	321174	223328		4626	6543	4655	3286		3906	3448	3574	3729
		2818	7354	11880	3331		1980	2518	2816	3624		4147	109982	150398	34685		4859	3852	4114	4491		4189	4323	4337	4664
		2564	3808	3058	3217		2905	2471	2669	2414		3627	11650	8430	5486		4991	3285	4272	4092		5709	5158	4742	3596
		2868	3077	3474	2276		2970	1896	3675	2007		3818	4559	3442	5755		4293	4371	6033	3857		5293	4314	4987	5025
		44A-2 + 44B1-1					44A-2 + 44B1-1					46A-2 + 46B1-1					46A-2 + 46B1-2					46A-2 + 46B1-3
	sFLAG Precursor Dilution	2799	178876	483541	565310		2443	18971	56519	51496		5399	402193	543549	247988		4834	4069	4064	3886		3578	13244	35227	39649
		3502	775077	1173803	36716		2298	48448	18765	117906		4266	1079498	1071663	23436		4226	5034	3935	4197		3243	31173	76018	19639
		3032	931787	42741	3538		2721	5000	1942	6255		5096	884283	19928	5468		4138	3972	4756	6501		4127	5662	5596	3730
		3211	4029	3919	2120		2390	3535	3249	2040		5007	5541	4284	4062		4637	4579	5308	4816		4500	3614	3673	3470

## Sheet: Figure 4
IVG with DQNAT sequon
Unpurified IVG Dilution	48X	772	24542	26807	20990	14610
	144X	892	40647	49400	52530	32621
	432X	852	59452	74112	61890	33134
	1296X	798	50438	57499	42568	19964
	0	1225	1055	1038	3533	975
		0	1944X	648X	216X	72X
		Anti-CPS 4 Serum Dilution
IVG with AQNAT sequon
Unpurified IVG Dilution	48X	1188	708	735	612	495
	144X	1315	662	682	662	588
	432X	848	802	832	818	972
	1296X	1022	875	968	965	1142
	0	1122	1092	858	832	862
		0	1944X	648X	216X	72X
		Anti-CPS 4 Serum Dilution

## Sheet: Figure 5
Panel c - PglB mutagenesis
Replicate 1
	A	G	I	L	P	V	F	W	Y	D	E	R	H	K	S	T	C	M	N	Q
Y77	1696	612	601	558	726	1318	746	317	2190	397	1130	604	1439	1023	928	789	731	460	677	1573
S80	1978	548	1804	1083	843	9287	1146	780	870	1837	633	651	890	605	2639	11242	3269	331	393	2442
S196	566	666	478	1234	751	549	978	670	499	620	276	758	1245	829	3228	615	709	671	604	541
Q287	575	813	693	548	2235	806	815	1086	421	1468	405	1199	1425	13073	1197	755	541	952	1346	2370
L288	1650	1390	2058	3355	670	3913	5332	5156	3017	685	838	1140	452	1434	858	1268	468	2842	650	671
K289	698	670	465	1017	587	656	569	715	1125	976	1451	3745	1109	6073	1494	1018	582	1758	464	2386
N311	1966	835	8172	985	732	10829	816	743	1088	383	816	1092	871	527	1115	4790	3726	14022	3558	2374
Y462	723	467	356	700	499	555	602	486	4754	542	507	953	702	466	738	548	411	1183	1060	467
D475	497	494	517	697	715	360	1338	529	560	7771	205	825	475	391	499	982	694	690	703	685
G476	1018	7217	805	430	467	537	406	545	435	645	704	754	1042	524	611	461	464	576	991	415
G477	1032	8970	612	748	484	568	386	647	808	553	818	660	671	422	558	534	733	779	216	1133
K478	438	263	883	886	418	771	518	1187	577	875	770	1265	849	8163	407	860	958	682	439	1479
H479	527	829	557	551	880	830	935	1062	602	814	453	802	6121	808	693	579	447	1869	753	761
L480	10711	6039	865	9084	827	925	10164	9663	8498	983	704	9182	5893	4896	9860	3993	4500	6423	4073	4680
K522	2800	2080	438	1351	967	1249	1240	1794	589	1589	1019	5762	3428	6329	2653	1898	3262	2514	2299	3832
Replicate 2
	A	G	I	L	P	V	F	W	Y	D	E	R	H	K	S	T	C	M	N	Q
Y77	2041	480	2058	752	1436	481	683	371	3569	689	1904	512	1837	273	1067	801	560	585	508	909
S80	1775	772	2768	1465	542	8183	1453	530	1112	1295	834	531	730	706	1878	10279	3753	347	2012	2834
S196	601	1163	474	1039	765	583	870	399	327	928	889	510	1024	812	4086	439	315	496	846	312
Q287	700	428	303	682	1353	627	728	1090	646	1580	950	1210	1662	11094	743	974	596	443	1921	2593
L288	2545	1686	2106	3491	652	3991	4377	5388	2205	616	284	1083	733	1364	422	1413	578	3939	987	339
K289	723	626	619	842	768	678	562	1031	673	1436	1260	5346	906	4764	1857	1472	918	977	679	2222
N311	1456	408	8926	1664	781	9798	1787	657	736	627	872	871	1390	605	1316	3478	2890	11507	3270	2714
Y462	310	586	265	484	521	341	752	438	5395	372	757	705	725	492	903	669	706	845	758	324
D475	134	432	649	559	723	607	1316	606	624	7312	588	404	373	430	363	623	646	533	1082	862
G476	912	7286	919	744	483	661	513	762	250	826	810	493	1005	403	631	269	519	595	299	474
G477	501	8142	634	927	368	383	369	567	475	600	725	644	590	981	513	525	987	858	511	1166
K478	516	499	643	1223	470	770	662	1051	651	1080	747	1140	788	7181	397	1081	672	791	544	851
H479	547	417	346	621	407	578	821	668	737	1350	573	690	8079	456	492	537	688	1955	702	275
L480	7523	4825	936	7969	354	947	7939	9571	6444	685	849	11182	5734	6217	6061	3774	5757	6497	2742	4886
K522	2085	1639	663	2148	708	1328	1460	1682	440	911	887	6906	3893	7726	2261	1802	2789	2608	2942	2596

## Sheet: Figure 6
Panel b - PD sequon scanning
Raw data; Replicate 1
Sequon position 1	Sequon position 2	Sequon position 3	Sequon position 4	Sequon position 5	Sequon position 6	Sequon position 7	Sequon position 8	Sequon position 9	Sequon position 10	Sequon position 11	Sequon position 12	Sequon position 13	Sequon position 14	Sequon position 15	Sequon position 16	Sequon position 17	Sequon position 18	Sequon position 19	Sequon position 20	Sequon position 21	Sequon position 22	Sequon position 23	Sequon position 24	Sequon position 25	Sequon position 26	Sequon position 27	Sequon position 28	Sequon position 29	Sequon position 30	Sequon position 31	Sequon position 32	Sequon position 33	Sequon position 34	Sequon position 35	Sequon position 36	Sequon position 37	Sequon position 38	Sequon position 39	Sequon position 40	Sequon position 41	Sequon position 42	Sequon position 43	Sequon position 44	Sequon position 45	Sequon position 46	Sequon position 47	Sequon position 48	Sequon position 49	Sequon position 50
12113	14665	20506	15833	11430	9174	18076	18810	19393	19632	20371	21654	20801	16473	21603	22048	23352	19480	20400	21231	22083	23061	21121	23014	22726	19029	24498	24802	20479	10795	5595	4422	1653	3279	768	3436	899	5702	916	2661	509	2579	236	3214	356	3147	540	2672	704	2584
Raw data; Replicate 2
Sequon position 1	Sequon position 2	Sequon position 3	Sequon position 4	Sequon position 5	Sequon position 6	Sequon position 7	Sequon position 8	Sequon position 9	Sequon position 10	Sequon position 11	Sequon position 12	Sequon position 13	Sequon position 14	Sequon position 15	Sequon position 16	Sequon position 17	Sequon position 18	Sequon position 19	Sequon position 20	Sequon position 21	Sequon position 22	Sequon position 23	Sequon position 24	Sequon position 25	Sequon position 26	Sequon position 27	Sequon position 28	Sequon position 29	Sequon position 30	Sequon position 31	Sequon position 32	Sequon position 33	Sequon position 34	Sequon position 35	Sequon position 36	Sequon position 37	Sequon position 38	Sequon position 39	Sequon position 40	Sequon position 41	Sequon position 42	Sequon position 43	Sequon position 44	Sequon position 45	Sequon position 46	Sequon position 47	Sequon position 48	Sequon position 49	Sequon position 50
14035	10400	22968	17510	10575	11673	20423	23119	18610	13842	17190	19375	18667	23128	26709	21866	29916	23300	23899	18127	24567	23469	21719	26000	23197	22413	24981	25394	20709	11324	6009	4750	1540	2441	919	3649	1090	4790	564	3251	663	2488	308	2284	843	3128	528	3808	531	3052
Raw data; Replicate 3
Sequon position 1	Sequon position 2	Sequon position 3	Sequon position 4	Sequon position 5	Sequon position 6	Sequon position 7	Sequon position 8	Sequon position 9	Sequon position 10	Sequon position 11	Sequon position 12	Sequon position 13	Sequon position 14	Sequon position 15	Sequon position 16	Sequon position 17	Sequon position 18	Sequon position 19	Sequon position 20	Sequon position 21	Sequon position 22	Sequon position 23	Sequon position 24	Sequon position 25	Sequon position 26	Sequon position 27	Sequon position 28	Sequon position 29	Sequon position 30	Sequon position 31	Sequon position 32	Sequon position 33	Sequon position 34	Sequon position 35	Sequon position 36	Sequon position 37	Sequon position 38	Sequon position 39	Sequon position 40	Sequon position 41	Sequon position 42	Sequon position 43	Sequon position 44	Sequon position 45	Sequon position 46	Sequon position 47	Sequon position 48	Sequon position 49	Sequon position 50
11390	12605	21176	24021	14119	12806	20801	20194	21716	23876	17269	22433	22001	24181	23494	21292	27348	24144	23064	27975	27732	25531	27255	26566	26186	20214	25711	25067	18492	11042	6081	5232	995	4214	589	6491	713	5989	744	2807	661	3073	282	3350	505	2323	741	3621	653	2420
Normalized data; Replicate 1
Sequon position 1	Sequon position 2	Sequon position 3	Sequon position 4	Sequon position 5	Sequon position 6	Sequon position 7	Sequon position 8	Sequon position 9	Sequon position 10	Sequon position 11	Sequon position 12	Sequon position 13	Sequon position 14	Sequon position 15	Sequon position 16	Sequon position 17	Sequon position 18	Sequon position 19	Sequon position 20	Sequon position 21	Sequon position 22	Sequon position 23	Sequon position 24	Sequon position 25	Sequon position 26	Sequon position 27	Sequon position 28	Sequon position 29	Sequon position 30	Sequon position 31	Sequon position 32	Sequon position 33	Sequon position 34	Sequon position 35	Sequon position 36	Sequon position 37	Sequon position 38	Sequon position 39	Sequon position 40	Sequon position 41	Sequon position 42	Sequon position 43	Sequon position 44	Sequon position 45	Sequon position 46	Sequon position 47	Sequon position 48	Sequon position 49	Sequon position 50
0.63491	0.773235	1.08983	0.836543	0.59789	0.475609	0.95812	0.997904	1.0295	1.04246	1.08251	1.15206	1.10582	0.871233	1.14929	1.17341	1.24409	1.03422	1.08409	1.12913	1.17531	1.22832	1.12317	1.22577	1.21016	1.00977	1.30621	1.32269	1.08837	0.563471	0.281618	0.218039	0.0679519	0.156085	0.0199827	0.164595	0.0270832	0.287418	0.0280046	0.122588	0.00594421	0.118143	-0.0088531	0.152562	-0.0023488	0.14893	0.00762449	0.123184	0.0165137	0.118414
Normalized data; Replicate 2
Sequon position 1	Sequon position 2	Sequon position 3	Sequon position 4	Sequon position 5	Sequon position 6	Sequon position 7	Sequon position 8	Sequon position 9	Sequon position 10	Sequon position 11	Sequon position 12	Sequon position 13	Sequon position 14	Sequon position 15	Sequon position 16	Sequon position 17	Sequon position 18	Sequon position 19	Sequon position 20	Sequon position 21	Sequon position 22	Sequon position 23	Sequon position 24	Sequon position 25	Sequon position 26	Sequon position 27	Sequon position 28	Sequon position 29	Sequon position 30	Sequon position 31	Sequon position 32	Sequon position 33	Sequon position 34	Sequon position 35	Sequon position 36	Sequon position 37	Sequon position 38	Sequon position 39	Sequon position 40	Sequon position 41	Sequon position 42	Sequon position 43	Sequon position 44	Sequon position 45	Sequon position 46	Sequon position 47	Sequon position 48	Sequon position 49	Sequon position 50
0.59291	0.434798	0.98147	0.744063	0.44241	0.49017	0.87077	0.988038	0.79191	0.584515	0.730144	0.825185	0.794389	0.98843	1.14419	0.933536	1.28369	0.995911	1.02197	0.7709	1.05102	1.00326	0.927142	1.11335	0.991431	0.957329	1.06903	1.08699	0.88321	0.474989	0.243802	0.189039	0.0494128	0.0886037	0.022401	0.141148	0.0298391	0.190779	0.00695955	0.123836	0.0112658	0.0906481	-0.0041757	0.0817747	0.0190953	0.118486	0.00539365	0.148064	0.00552414	0.115181
Normalized data; Replicate 3
Sequon position 1	Sequon position 2	Sequon position 3	Sequon position 4	Sequon position 5	Sequon position 6	Sequon position 7	Sequon position 8	Sequon position 9	Sequon position 10	Sequon position 11	Sequon position 12	Sequon position 13	Sequon position 14	Sequon position 15	Sequon position 16	Sequon position 17	Sequon position 18	Sequon position 19	Sequon position 20	Sequon position 21	Sequon position 22	Sequon position 23	Sequon position 24	Sequon position 25	Sequon position 26	Sequon position 27	Sequon position 28	Sequon position 29	Sequon position 30	Sequon position 31	Sequon position 32	Sequon position 33	Sequon position 34	Sequon position 35	Sequon position 36	Sequon position 37	Sequon position 38	Sequon position 39	Sequon position 40	Sequon position 41	Sequon position 42	Sequon position 43	Sequon position 44	Sequon position 45	Sequon position 46	Sequon position 47	Sequon position 48	Sequon position 49	Sequon position 50
0.485942	0.539152	0.914513	1.03911	0.605457	0.547955	0.898091	0.871507	0.938162	1.03276	0.743409	0.969563	0.950644	1.04612	1.01603	0.919594	1.18481	1.0445	0.997197	1.21227	1.20163	1.10524	1.18074	1.15056	1.13392	0.872383	1.11312	1.08492	0.796969	0.470702	0.253438	0.216256	0.0306998	0.171674	0.0129193	0.271394	0.0183498	0.249409	0.0197075	0.110055	0.0160725	0.121704	-0.0005255	0.133836	0.00924061	0.0888587	0.0195761	0.145704	0.0157222	0.0931068
One-way ANOVA with Bonferroni correct; p values of signal at each position compared to negative control (DQLAT at position 328)
Sequon position 1	Sequon position 2	Sequon position 3	Sequon position 4	Sequon position 5	Sequon position 6	Sequon position 7	Sequon position 8	Sequon position 9	Sequon position 10	Sequon position 11	Sequon position 12	Sequon position 13	Sequon position 14	Sequon position 15	Sequon position 16	Sequon position 17	Sequon position 18	Sequon position 19	Sequon position 20	Sequon position 21	Sequon position 22	Sequon position 23	Sequon position 24	Sequon position 25	Sequon position 26	Sequon position 27	Sequon position 28	Sequon position 29	Sequon position 30	Sequon position 31	Sequon position 32	Sequon position 33	Sequon position 34	Sequon position 35	Sequon position 36	Sequon position 37	Sequon position 38	Sequon position 39	Sequon position 40	Sequon position 41	Sequon position 42	Sequon position 43	Sequon position 44	Sequon position 45	Sequon position 46	Sequon position 47	Sequon position 48	Sequon position 49	Sequon position 50
<0.0001	<0.0001	<0.0001	<0.0001	<0.0001	<0.0001	<0.0001	<0.0001	<0.0001	<0.0001	<0.0001	<0.0001	<0.0001	<0.0001	<0.0001	<0.0001	<0.0001	<0.0001	<0.0001	<0.0001	<0.0001	<0.0001	<0.0001	<0.0001	<0.0001	<0.0001	<0.0001	<0.0001	<0.0001	<0.0001	0.0002	0.0157	>0.9999	>0.9999	>0.9999	0.0525	>0.9999	0.0008	>0.9999	>0.9999	>0.9999	>0.9999	>0.9999	>0.9999	>0.9999	>0.9999	>0.9999	>0.9999	>0.9999	>0.9999
[truncated: 289 more columns]

## Sheet: S2
PqqA - MBP										TbiA beta - MBP
		MBP PUREfrex Dilution										MBP PUREfrex Dilution
sFLAG-PqqA PUREfrex Dilution	25X	0	6075X	2025X	675X	225X	75X	25X				0	512X	256X	128X	64X	32X	16X
	75X	7923	5738	5384	6680	5360	5028	5325		sFLAG-TbiAbeta PUREfrex Dilution	64X	5453	5750	4359	5101	5880	4598	5857
	225X	5643	6793	9279	6049	6954	7072	5737			128X	3983	5409	4668	5571	5551	5305	5564
	675X	7795	7453	7352	5769	7856	6279	6874			256X	4722	4517	4368	5944	5109	3479	4832
	2025X	6285	6780	8738	6416	6197	7463	6305			512X	6362	4911	5217	5083	5727	4921	4063
	6075X	6813	7417	10351	7445	6489	8142	6595			1024X	6107	4579	5243	5831	5799	5398	4696
	0	8112	10467	7675	8504	9212	8599	5760			2048X	6045	6381	5791	5386	5133	4977	5274
		7636	7732	7211	8457	7018	7013	7478			0	6475	4798	4804	7005	4624	5193	4426
HcaA- MBP										TbtA - MBP
		MBP PUREfrex Dilution										MBP PUREfrex Dilution
		0	6075X	2025X	675X	225X	75X	25X				0	6075X	2025X	675X	225X	75X	25X
sFLAG-HcaA PUREfrex Dilution	100X	8039	5501	9223	6268	7409	7827	6817		sFLAG-TbtA PUREfrex Dilution	100X	6532	4970	4792	4146	8776	8569	6585
	300X	9116	7280	6577	6360	7058	7459	6487			300X	6814	8601	6312	8553	11916	7291	6935
	900X	7641	7133	7050	8286	6296	6826	6203			900X	7709	7382	7382	8730	6464	6453	7236
	2700X	6400	7709	9081	8100	7480	8370	6768			2700X	7327	6846	6497	7373	10084	6201	5711
	8100X	6390	7805	8142	7359	7236	8976	6618			8100X	7285	13224	9463	7240	8872	6887	6351
	24300X	6653	7946	8715	13175	8172	8006	7218			24300X	9499	9805	8218	9239	7166	6338	7772
	0	7406	8127	9214	9535	8375	10017	7245			0	7954	9842	8259	9497	11506	8010	7580

## Sheet: S3
PqqA - StrepII-PqqD											HcaA - StrepII HcaF
		Dual StrepII-PqqD PUREfrex Dilution										Dual StrepII-HcaF PUREfrex Dilution
		0	12800X	3200X	800X	200X	50X	12.5X				0	25600X	6400X	1600X	400X	100X	25X
sFLAG-PqqA PUREfrex Dilution	25X	4643	4176	6630	4745	3477	13703	72982		sFLAG-HcaA PUREfrex Dilution	25X	2206	3233	4634	5690	125921	540440	637138
	100X	4224	5290	4923	5909	7251	16589	64864			100X	4358	6249	7057	57229	577286	692150	863046
	400X	7207	10366	9197	10047	8628	11875	39114			400X	1468	2682	3063	125394	432648	1150788	435717
	1600X	7160	4511	6591	6752	5033	7987	12446			1600X	6593	3799	10246	36598	341002	595625	149268
	6400X	4998	5256	10577	6868	8535	5475	6798			6400X	5665	3257	2644	9720	78131	137165	17631
	25600X	4565	5240	7478	5252	9239	3704	4240			25600X	6832	7646	4005	4558	12666	13123	6262
	0	3663	3135	2935	7457	2408	5073	3491			0	4252	2436	4004	5179	4132	5378	6289
TbtA - StrepII-TbtF
		Dual StrepII-TbtF PUREfrex Dilution
		0	25600X	6400X	1600X	400X	100X	25X
sFLAG-TbtA PUREfrex Dilution	25X	4928	4128	2609	10547	144187	604997	626620
	100X	4706	2504	6072	134267	925306	1807483	1399961
	400X	3765	4058	11547	533219	1727257	2211408	728896
	1600X	4339	4244	7937	352369	1613117	1488226	164470
	6400X	4318	3529	4716	78341	794847	498926	21830
	25600X	3095	3849	4375	7186	94845	25856	8386
	0	4602	5201	3473	6006	4234	4770	8648

## Sheet: S4
TbtA WT			TbtA L(-34)A			TbtA L(-32)A			TbtA P(-28)A			TbtA M(-27)A
m/z	Intensity		m/z	Intensity		m/z	Intensity		m/z	Intensity		m/z	Intensity
3798.62	60		3798.62	32		3798.62	176		3798.62	172		3798.62	56
3798.94	88		3798.94	52		3798.94	110		3798.94	128		3798.94	61
3799.26	40		3799.26	36		3799.26	188		3799.26	159		3799.26	42
3799.58	106		3799.58	25		3799.58	245		3799.58	189		3799.58	28
3799.91	84		3799.91	50		3799.91	153		3799.91	197		3799.91	60
3800.23	57		3800.23	68		3800.23	116		3800.23	184		3800.23	42
3800.55	114		3800.55	26		3800.55	284		3800.55	198		3800.55	62
3800.87	108		3800.87	33		3800.87	173		3800.87	197		3800.87	78
3801.19	67		3801.19	20		3801.19	128		3801.19	209		3801.19	85
3801.51	86		3801.51	20		3801.51	82		3801.51	181		3801.51	73
3801.83	88		3801.83	21		3801.83	154		3801.83	150		3801.83	78
3802.15	59		3802.15	18		3802.15	136		3802.15	142		3802.15	60
3802.47	36		3802.47	45		3802.47	158		3802.47	99		3802.47	29
3802.8	29		3802.8	56		3802.8	162		3802.8	170		3802.8	24
3803.12	54		3803.12	21		3803.12	110		3803.12	223		3803.12	36
3803.44	139		3803.44	39		3803.44	98		3803.44	147		3803.44	77
3803.76	52		3803.76	41		3803.76	160		3803.76	161		3803.76	64
3804.08	38		3804.08	63		3804.08	97		3804.08	152		3804.08	93
3804.4	67		3804.4	36		3804.4	191		3804.4	99		3804.4	122
3804.72	115		3804.72	21		3804.72	263		3804.72	99		3804.72	62
3805.05	69		3805.05	33		3805.05	201		3805.05	107		3805.05	75
3805.37	28		3805.37	29		3805.37	157		3805.37	136		3805.37	47
3805.69	83		3805.69	10		3805.69	169		3805.69	116		3805.69	57
3806.01	32		3806.01	52		3806.01	162		3806.01	199		3806.01	16
3806.33	79		3806.33	51		3806.33	114		3806.33	135		3806.33	19
3806.65	58		3806.65	52		3806.65	84		3806.65	200		3806.65	62
3806.97	73		3806.97	60		3806.97	107		3806.97	253		3806.97	68
3807.29	93		3807.29	66		3807.29	54		3807.29	145		3807.29	33
3807.62	97		3807.62	75		3807.62	170		3807.62	149		3807.62	69
3807.94	49		3807.94	31		3807.94	186		3807.94	170		3807.94	43
3808.26	30		3808.26	22		3808.26	119		3808.26	83		3808.26	27
3808.58	80		3808.58	52		3808.58	199		3808.58	156		3808.58	79
3808.9	76		3808.9	38		3808.9	167		3808.9	131		3808.9	32
3809.22	61		3809.22	35		3809.22	152		3809.22	184		3809.22	115
3809.54	28		3809.54	23		3809.54	180		3809.54	192		3809.54	68
3809.87	49		3809.87	36		3809.87	187		3809.87	187		3809.87	50
3810.19	67		3810.19	25		3810.19	170		3810.19	287		3810.19	71
3810.51	59		3810.51	63		3810.51	200		3810.51	174		3810.51	72
3810.83	58		3810.83	19		3810.83	221		3810.83	169		3810.83	90
3811.15	73		3811.15	4		3811.15	104		3811.15	133		3811.15	33
3811.47	81		3811.47	21		3811.47	97		3811.47	94		3811.47	11
3811.8	85		3811.8	37		3811.8	125		3811.8	203		3811.8	49
3812.12	87		3812.12	14		3812.12	126		3812.12	217		3812.12	47
3812.44	50		3812.44	54		3812.44	136		3812.44	216		3812.44	77
3812.76	67		3812.76	67		3812.76	135		3812.76	216		3812.76	78
3813.08	37		3813.08	41		3813.08	224		3813.08	149		3813.08	35
3813.4	85		3813.4	24		3813.4	153		3813.4	120		3813.4	19
3813.72	96		3813.72	59		3813.72	174		3813.72	125		3813.72	47
3814.05	112		3814.05	140		3814.05	163		3814.05	204		3814.05	115
3814.37	51		3814.37	43		3814.37	101		3814.37	185		3814.37	70
3814.69	53		3814.69	30		3814.69	123		3814.69	161		3814.69	51
3815.01	103		3815.01	18		3815.01	243		3815.01	96		3815.01	87
3815.33	100		3815.33	28		3815.33	249		3815.33	203		3815.33	67
3815.66	74		3815.66	59		3815.66	186		3815.66	257		3815.66	32
3815.98	53		3815.98	44		3815.98	123		3815.98	308		3815.98	72
3816.3	104		3816.3	54		3816.3	142		3816.3	216		3816.3	63
3816.62	145		3816.62	71		3816.62	152		3816.62	127		3816.62	40
3816.94	157		3816.94	28		3816.94	73		3816.94	188		3816.94	90
3817.26	65		3817.26	16		3817.26	76		3817.26	278		3817.26	65
3817.59	116		3817.59	29		3817.59	186		3817.59	165		3817.59	65
3817.91	102		3817.91	19		3817.91	186		3817.91	80		3817.91	50
3818.23	73		3818.23	41		3818.23	216		3818.23	208		3818.23	74
3818.55	153		3818.55	43		3818.55	106		3818.55	168		3818.55	84
3818.87	152		3818.87	37		3818.87	83		3818.87	209		3818.87	87
3819.2	173		3819.2	27		3819.2	206		3819.2	251		3819.2	112
3819.52	157		3819.52	64		3819.52	212		3819.52	155		3819.52	49
3819.84	168		3819.84	46		3819.84	92		3819.84	106		3819.84	68
3820.16	126		3820.16	37		3820.16	111		3820.16	187		3820.16	48
3820.48	44		3820.48	22		3820.48	165		3820.48	201		3820.48	35
3820.8	81		3820.8	12		3820.8	196		3820.8	198		3820.8	97
3821.13	78		3821.13	30		3821.13	157		3821.13	158		3821.13	42
3821.45	73		3821.45	23		3821.45	143		3821.45	162		3821.45	39
3821.77	94		3821.77	16		3821.77	107		3821.77	117		3821.77	42
3822.09	100		3822.09	22		3822.09	137		3822.09	145		3822.09	41
3822.41	76		3822.41	62		3822.41	178		3822.41	224		3822.41	53
3822.74	141		3822.74	68		3822.74	250		3822.74	102		3822.74	43
3823.06	105		3823.06	12		3823.06	181		3823.06	142		3823.06	67
3823.38	29		3823.38	32		3823.38	172		3823.38	230		3823.38	86
3823.7	89		3823.7	41		3823.7	148		3823.7	129		3823.7	57
3824.03	137		3824.03	35		3824.03	203		3824.03	159		3824.03	112
3824.35	42		3824.35	28		3824.35	311		3824.35	212		3824.35	140
3824.67	74		3824.67	47		3824.67	162		3824.67	160		3824.67	96
3824.99	13		3824.99	30		3824.99	132		3824.99	168		3824.99	36
3825.31	80		3825.31	39		3825.31	174		3825.31	170		3825.31	57
3825.64	143		3825.64	27		3825.64	117		3825.64	242		3825.64	71
3825.96	58		3825.96	36		3825.96	129		3825.96	225		3825.96	54
3826.28	84		3826.28	37		3826.28	220		3826.28	190		3826.28	49
3826.6	70		3826.6	10		3826.6	169		3826.6	147		3826.6	105
3826.93	95		3826.93	2		3826.93	186		3826.93	165		3826.93	73
3827.25	111		3827.25	28		3827.25	104		3827.25	185		3827.25	39
3827.57	66		3827.57	36		3827.57	143		3827.57	109		3827.57	22
3827.89	38		3827.89	18		3827.89	142		3827.89	152		3827.89	91
3828.21	36		3828.21	54		3828.21	197		3828.21	124		3828.21	39
3828.54	41		3828.54	35		3828.54	217		3828.54	189		3828.54	68
3828.86	40		3828.86	49		3828.86	192		3828.86	190		3828.86	101
3829.18	66		3829.18	31		3829.18	148		3829.18	115		3829.18	53
3829.5	104		3829.5	46		3829.5	102		3829.5	254		3829.5	42
3829.83	43		3829.83	19		3829.83	222		3829.83	211		3829.83	46
3830.15	107		3830.15	50		3830.15	247		3830.15	202		3830.15	43
3830.47	103		3830.47	106		3830.47	226		3830.47	170		3830.47	105
3830.79	85		3830.79	60		3830.79	221		3830.79	203		3830.79	57
3831.12	62		3831.12	23		3831.12	302		3831.12	141		3831.12	62
3831.44	112		3831.44	41		3831.44	168		3831.44	161		3831.44	15
3831.76	67		3831.76	144		3831.76	161		3831.76	209		3831.76	50
3832.08	101		3832.08	180		3832.08	86		3832.08	259		3832.08	51
3832.41	87		3832.41	57		3832.41	101		3832.41	294		3832.41	85
3832.73	62		3832.73	25		3832.73	140		3832.73	202		3832.73	53
3833.05	76		3833.05	27		3833.05	115		3833.05	159		3833.05	30
3833.37	54		3833.37	37		3833.37	138		3833.37	252		3833.37	44
3833.7	54		3833.7	60		3833.7	173		3833.7	276		3833.7	49
3834.02	70		3834.02	50		3834.02	209		3834.02	141		3834.02	20
3834.34	56		3834.34	41		3834.34	170		3834.34	120		3834.34	51
3834.66	86		3834.66	13		3834.66	119		3834.66	268		3834.66	85
3834.99	60		3834.99	16		3834.99	128		3834.99	271		3834.99	34
3835.31	32		3835.31	30		3835.31	187		3835.31	174		3835.31	38
3835.63	35		3835.63	62		3835.63	120		3835.63	234		3835.63	44
3835.95	55		3835.95	46		3835.95	99		3835.95	161		3835.95	40
3836.28	41		3836.28	38		3836.28	112		3836.28	172		3836.28	38
3836.6	67		3836.6	59		3836.6	78		3836.6	157		3836.6	21
3836.92	37		3836.92	25		3836.92	203		3836.92	100		3836.92	43
3837.24	86		3837.24	18		3837.24	269		3837.24	165		3837.24	38
3837.57	79		3837.57	15		3837.57	186		3837.57	131		3837.57	17
3837.89	47		3837.89	31		3837.89	181		3837.89	126		3837.89	53
3838.21	78		3838.21	35		3838.21	165		3838.21	255		3838.21	84
3838.53	49		3838.53	29		3838.53	172		3838.53	180		3838.53	71
3838.86	42		3838.86	20		3838.86	182		3838.86	117		3838.86	68
3839.18	41		3839.18	39		3839.18	219		3839.18	103		3839.18	117
3839.5	32		3839.5	42		3839.5	176		3839.5	128		3839.5	55
3839.83	60		3839.83	94		3839.83	168		3839.83	137		3839.83	92
3840.15	100		3840.15	48		3840.15	197		3840.15	158		3840.15	90
3840.47	66		3840.47	25		3840.47	222		3840.47	76		3840.47	41
3840.79	71		3840.79	38		3840.79	153		3840.79	84		3840.79	28
3841.12	52		3841.12	44		3841.12	180		3841.12	154		3841.12	44
3841.44	49		3841.44	24		3841.44	228		3841.44	161		3841.44	62
3841.76	52		3841.76	52		3841.76	198		3841.76	101		3841.76	85
3842.09	70		3842.09	30		3842.09	208		3842.09	98		3842.09	37
3842.41	89		3842.41	16		3842.41	175		3842.41	100		3842.41	8
3842.73	65		3842.73	13		3842.73	140		3842.73	182		3842.73	31
3843.05	12		3843.05	30		3843.05	127		3843.05	128		3843.05	45
3843.38	74		3843.38	15		3843.38	104		3843.38	98		3843.38	55
3843.7	62		3843.7	27		3843.7	180		3843.7	126		3843.7	51
3844.02	74		3844.02	22		3844.02	165		3844.02	243		3844.02	29
3844.35	65		3844.35	52		3844.35	274		3844.35	260		3844.35	65
3844.67	53		3844.67	54		3844.67	175		3844.67	153		3844.67	72
3844.99	139		3844.99	80		3844.99	122		3844.99	160		3844.99	50
3845.32	106		3845.32	49		3845.32	169		3845.32	144		3845.32	77
3845.64	73		3845.64	90		3845.64	210		3845.64	200		3845.64	48
3845.96	43		3845.96	64		3845.96	232		3845.96	150		3845.96	53
3846.28	107		3846.28	51		3846.28	144		3846.28	173		3846.28	65
3846.61	83		3846.61	43		3846.61	139		3846.61	241		3846.61	99
3846.93	46		3846.93	64		3846.93	182		3846.93	141		3846.93	85
3847.25	100		3847.25	75		3847.25	217		3847.25	134		3847.25	61
3847.58	78		3847.58	74		3847.58	119		3847.58	244		3847.58	46
3847.9	121		3847.9	57		3847.9	122		3847.9	225		3847.9	30
3848.22	128		3848.22	72		3848.22	232		3848.22	210		3848.22	54
3848.55	55		3848.55	39		3848.55	175		3848.55	159		3848.55	75
3848.87	62		3848.87	44		3848.87	218		3848.87	160		3848.87	50
3849.19	50		3849.19	87		3849.19	242		3849.19	137		3849.19	55
3849.51	61		3849.51	31		3849.51	145		3849.51	231		3849.51	74
3849.84	71		3849.84	26		3849.84	190		3849.84	180		3849.84	78
3850.16	33		3850.16	54		3850.16	148		3850.16	149		3850.16	46
3850.49	35		3850.49	34		3850.49	197		3850.49	211		3850.49	49
3850.81	43		3850.81	71		3850.81	122		3850.81	208		3850.81	44
3851.13	31		3851.13	45		3851.13	137		3851.13	205		3851.13	30
3851.45	46		3851.45	27		3851.45	131		3851.45	175		3851.45	27
3851.78	110		3851.78	36		3851.78	187		3851.78	125		3851.78	45
3852.1	98		3852.1	35		3852.1	235		3852.1	67		3852.1	84
3852.43	89		3852.43	60		3852.43	289		3852.43	134		3852.43	82
3852.75	35		3852.75	19		3852.75	171		3852.75	64		3852.75	83
3853.07	54		3853.07	18		3853.07	154		3853.07	165		3853.07	35
3853.39	120		3853.39	70		3853.39	113		3853.39	211		3853.39	64
3853.72	58		3853.72	43		3853.72	104		3853.72	198		3853.72	107
3854.04	42		3854.04	34		3854.04	69		3854.04	129		3854.04	46
3854.36	64		3854.36	53		3854.36	152		3854.36	161		3854.36	111
3854.69	34		3854.69	23		3854.69	79		3854.69	213		3854.69	58
3855.01	111		3855.01	16		3855.01	108		3855.01	234		3855.01	67
3855.34	73		3855.34	25		3855.34	171		3855.34	243		3855.34	72
3855.66	89		3855.66	53		3855.66	191		3855.66	154		3855.66	83
3855.98	108		3855.98	83		3855.98	110		3855.98	120		3855.98	51
3856.3	92		3856.3	73		3856.3	126		3856.3	244		3856.3	44
3856.63	32		3856.63	97		3856.63	171		3856.63	171		3856.63	65
3856.95	25		3856.95	83		3856.95	115		3856.95	272		3856.95	80
3857.28	42		3857.28	75		3857.28	194		3857.28	194		3857.28	69
3857.6	58		3857.6	69		3857.6	164		3857.6	111		3857.6	68
3857.92	56		3857.92	90		3857.92	238		3857.92	93		3857.92	54
3858.25	46		3858.25	106		3858.25	178		3858.25	168		3858.25	131
3858.57	76		3858.57	102		3858.57	104		3858.57	213		3858.57	184
3858.89	96		3858.89	68		3858.89	156		3858.89	168		3858.89	68
3859.22	70		3859.22	69		3859.22	126		3859.22	152		3859.22	62
3859.54	52		3859.54	124		3859.54	192		3859.54	168		3859.54	117
3859.86	115		3859.86	108		3859.86	176		3859.86	151		3859.86	25
3860.19	82		3860.19	31		3860.19	150		3860.19	267		3860.19	30
3860.51	20		3860.51	73		3860.51	171		3860.51	226		3860.51	63
3860.84	61		3860.84	79		3860.84	125		3860.84	176		3860.84	40
3861.16	137		3861.16	80		3861.16	156		3861.16	151		3861.16	62
3861.48	104		3861.48	52		3861.48	131		3861.48	227		3861.48	35
3861.81	55		3861.81	70		3861.81	119		3861.81	130		3861.81	56
3862.13	86		3862.13	66		3862.13	142		3862.13	103		3862.13	94
3862.45	40		3862.45	52		3862.45	217		3862.45	154		3862.45	84
3862.78	81		3862.78	32		3862.78	153		3862.78	139		3862.78	21
3863.1	20		3863.1	51		3863.1	211		3863.1	167		3863.1	67
3863.43	66		3863.43	29		3863.43	206		3863.43	128		3863.43	107
3863.75	62		3863.75	30		3863.75	156		3863.75	147		3863.75	81
3864.07	71		3864.07	70		3864.07	108		3864.07	173		3864.07	91
3864.4	64		3864.4	21		3864.4	43		3864.4	196		3864.4	45
3864.72	52		3864.72	31		3864.72	139		3864.72	168		3864.72	41
3865.04	60		3865.04	72		3865.04	121		3865.04	161		3865.04	34
3865.37	46		3865.37	31		3865.37	150		3865.37	132		3865.37	42
3865.69	72		3865.69	64		3865.69	179		3865.69	131		3865.69	77
3866.02	64		3866.02	83		3866.02	196		3866.02	120		3866.02	71
3866.34	43		3866.34	26		3866.34	125		3866.34	147		3866.34	39
3866.66	81		3866.66	50		3866.66	127		3866.66	171		3866.66	55
3866.99	38		3866.99	30		3866.99	157		3866.99	123		3866.99	37
3867.31	65		3867.31	52		3867.31	189		3867.31	131		3867.31	133
3867.64	97		3867.64	33		3867.64	209		3867.64	261		3867.64	100
3867.96	47		3867.96	38		3867.96	224		3867.96	208		3867.96	65
3868.28	34		3868.28	109		3868.28	131		3868.28	280		3868.28	106
3868.61	48		3868.61	89		3868.61	254		3868.61	141		3868.61	157
3868.93	57		3868.93	104		3868.93	264		3868.93	213		3868.93	59
3869.26	34		3869.26	42		3869.26	240		3869.26	216		3869.26	47
3869.58	52		3869.58	32		3869.58	227		3869.58	137		3869.58	63
3869.9	80		3869.9	57		3869.9	102		3869.9	142		3869.9	181
3870.23	97		3870.23	65		3870.23	153		3870.23	78		3870.23	179
3870.55	72		3870.55	26		3870.55	143		3870.55	181		3870.55	74
3870.88	72		3870.88	38		3870.88	177		3870.88	55		3870.88	115
3871.2	106		3871.2	151		3871.2	166		3871.2	77		3871.2	97
3871.52	47		3871.52	81		3871.52	270		3871.52	124		3871.52	93
3871.85	20		3871.85	27		3871.85	148		3871.85	126		3871.85	66
3872.17	35		3872.17	20		3872.17	222		3872.17	115		3872.17	96
3872.5	43		3872.5	97		3872.5	229		3872.5	150		3872.5	89
3872.82	25		3872.82	64		3872.82	228		3872.82	150		3872.82	129
3873.14	51		3873.14	47		3873.14	294		3873.14	158		3873.14	97
3873.47	50		3873.47	71		3873.47	244		3873.47	189		3873.47	161
3873.79	35		3873.79	85		3873.79	177		3873.79	196		3873.79	164
3874.12	44		3874.12	44		3874.12	135		3874.12	164		3874.12	149
3874.44	78		3874.44	80		3874.44	189		3874.44	191		3874.44	111
3874.77	141		3874.77	52		3874.77	269		3874.77	153		3874.77	185
3875.09	37		3875.09	44		3875.09	252		3875.09	182		3875.09	200
3875.41	50		3875.41	15		3875.41	218		3875.41	167		3875.41	143
3875.74	50		3875.74	42		3875.74	158		3875.74	130		3875.74	149
3876.06	64		3876.06	61		3876.06	143		3876.06	181		3876.06	124
3876.39	58		3876.39	49		3876.39	227		3876.39	184		3876.39	40
3876.71	68		3876.71	83		3876.71	243		3876.71	186		3876.71	95
3877.04	96		3877.04	54		3877.04	262		3877.04	238		3877.04	94
3877.36	83		3877.36	56		3877.36	232		3877.36	176		3877.36	97
3877.68	43		3877.68	40		3877.68	139		3877.68	210		3877.68	136
3878.01	86		3878.01	13		3878.01	206		3878.01	158		3878.01	117
3878.33	53		3878.33	37		3878.33	139		3878.33	134		3878.33	123
3878.66	80		3878.66	49		3878.66	208		3878.66	188		3878.66	89
3878.98	89		3878.98	38		3878.98	177		3878.98	203		3878.98	60
3879.31	25		3879.31	10		3879.31	210		3879.31	305		3879.31	90
3879.63	25		3879.63	41		3879.63	199		3879.63	208		3879.63	76
3879.95	45		3879.95	45		3879.95	213		3879.95	204		3879.95	103
3880.28	39		3880.28	14		3880.28	185		3880.28	178		3880.28	106
3880.6	62		3880.6	62		3880.6	254		3880.6	116		3880.6	58
3880.93	92		3880.93	87		3880.93	183		3880.93	144		3880.93	70
3881.25	160		3881.25	122		3881.25	272		3881.25	119		3881.25	46
3881.58	132		3881.58	27		3881.58	130		3881.58	125		3881.58	75
3881.9	82		3881.9	61		3881.9	184		3881.9	211		3881.9	36
3882.23	76		3882.23	70		3882.23	240		3882.23	140		3882.23	105
3882.55	84		3882.55	47		3882.55	258		3882.55	129		3882.55	156
3882.88	63		3882.88	15		3882.88	205		3882.88	137		3882.88	116
3883.2	75		3883.2	17		3883.2	147		3883.2	119		3883.2	58
3883.53	74		3883.53	69		3883.53	188		3883.53	114		3883.53	56
3883.85	51		3883.85	21		3883.85	306		3883.85	241		3883.85	46
3884.18	55		3884.18	60		3884.18	217		3884.18	282		3884.18	58
3884.5	51		3884.5	38		3884.5	232		3884.5	171		3884.5	47
3884.82	64		3884.82	78		3884.82	220		3884.82	161		3884.82	97
3885.15	54		3885.15	30		3885.15	290		3885.15	242		3885.15	56
3885.47	79		3885.47	50		3885.47	250		3885.47	145		3885.47	162
3885.8	83		3885.8	38		3885.8	223		3885.8	184		3885.8	80
3886.12	67		3886.12	12		3886.12	240		3886.12	213		3886.12	58
3886.45	58		3886.45	57		3886.45	176		3886.45	233		3886.45	60
3886.77	134		3886.77	71		3886.77	137		3886.77	219		3886.77	109
3887.1	129		3887.1	33		3887.1	259		3887.1	155		3887.1	74
3887.42	124		3887.42	98		3887.42	297		3887.42	210		3887.42	71
3887.75	63		3887.75	126		3887.75	296		3887.75	239		3887.75	155
3888.07	62		3888.07	81		3888.07	291		3888.07	343		3888.07	78
3888.4	91		3888.4	59		3888.4	299		3888.4	339		3888.4	154
3888.72	99		3888.72	81		3888.72	302		3888.72	247		3888.72	71
3889.05	77		3889.05	66		3889.05	364		3889.05	239		3889.05	33
3889.37	161		3889.37	50		3889.37	389		3889.37	349		3889.37	44
3889.7	147		3889.7	62		3889.7	438		3889.7	343		3889.7	98
3890.02	89		3890.02	72		3890.02	480		3890.02	447		3890.02	81
3890.34	63		3890.34	64		3890.34	453		3890.34	284		3890.34	109
3890.67	121		3890.67	56		3890.67	496		3890.67	435		3890.67	69
3890.99	103		3890.99	74		3890.99	527		3890.99	388		3890.99	79
3891.32	112		3891.32	145		3891.32	662		3891.32	406		3891.32	46
3891.64	54		3891.64	108		3891.64	617		3891.64	328		3891.64	24
3891.97	50		3891.97	75		3891.97	539		3891.97	319		3891.97	61
3892.3	89		3892.3	174		3892.3	480		3892.3	391		3892.3	50
3892.62	52		3892.62	113		3892.62	381		3892.62	307		3892.62	40
3892.95	46		3892.95	134		3892.95	502		3892.95	345		3892.95	43
3893.27	78		3893.27	142		3893.27	484		3893.27	323		3893.27	83
3893.59	43		3893.59	126		3893.59	391		3893.59	231		3893.59	66
3893.92	23		3893.92	88		3893.92	385		3893.92	259		3893.92	63
3894.24	103		3894.24	111		3894.24	433		3894.24	347		3894.24	78
3894.57	51		3894.57	62		3894.57	296		3894.57	304		3894.57	61
3894.89	64		3894.89	74		3894.89	339		3894.89	234		3894.89	41
3895.22	65		3895.22	135		3895.22	326		3895.22	231		3895.22	45
3895.55	74		3895.55	94		3895.55	285		3895.55	264		3895.55	50
3895.87	44		3895.87	94		3895.87	279		3895.87	343		3895.87	51
3896.2	89		3896.2	117		3896.2	301		3896.2	282		3896.2	34
3896.52	48		3896.52	62		3896.52	216		3896.52	293		3896.52	32
3896.85	38		3896.85	69		3896.85	257		3896.85	406		3896.85	85
3897.17	63		3897.17	112		3897.17	218		3897.17	431		3897.17	45
3897.5	122		3897.5	78		3897.5	235		3897.5	294		3897.5	69
3897.82	46		3897.82	89		3897.82	214		3897.82	365		3897.82	99
3898.15	29		3898.15	61		3898.15	196		3898.15	287		3898.15	68
3898.47	76		3898.47	82		3898.47	171		3898.47	226		3898.47	73
3898.8	41		3898.8	91		3898.8	134		3898.8	229		3898.8	108
3899.12	31		3899.12	67		3899.12	140		3899.12	286		3899.12	33
3899.45	47		3899.45	62		3899.45	124		3899.45	298		3899.45	45
3899.77	78		3899.77	32		3899.77	163		3899.77	255		3899.77	52
3900.1	64		3900.1	27		3900.1	126		3900.1	204		3900.1	19
3900.42	78		3900.42	31		3900.42	193		3900.42	213		3900.42	83
3900.75	75		3900.75	40		3900.75	139		3900.75	285		3900.75	103
3901.07	87		3901.07	55		3901.07	137		3901.07	246		3901.07	117
3901.4	43		3901.4	19		3901.4	207		3901.4	230		3901.4	91
3901.72	44		3901.72	34		3901.72	167		3901.72	418		3901.72	49
3902.05	38		3902.05	86		3902.05	156		3902.05	372		3902.05	55
3902.38	37		3902.38	71		3902.38	155		3902.38	412		3902.38	104
3902.7	53		3902.7	27		3902.7	134		3902.7	296		3902.7	29
3903.03	85		3903.03	23		3903.03	146		3903.03	398		3903.03	67
3903.35	60		3903.35	30		3903.35	148		3903.35	428		3903.35	51
3903.68	62		3903.68	49		3903.68	168		3903.68	258		3903.68	47
3904	122		3904	23		3904	84		3904	357		3904	53
3904.33	85		3904.33	18		3904.33	111		3904.33	343		3904.33	48
3904.65	74		3904.65	36		3904.65	108		3904.65	427		3904.65	43
3904.98	56		3904.98	37		3904.98	191		3904.98	444		3904.98	59
3905.3	49		3905.3	56		3905.3	146		3905.3	438		3905.3	45
3905.63	50		3905.63	60		3905.63	170		3905.63	783		3905.63	80
3905.96	90		3905.96	51		3905.96	102		3905.96	757		3905.96	56
3906.28	70		3906.28	72		3906.28	95		3906.28	663		3906.28	44
3906.61	113		3906.61	37		3906.61	169		3906.61	720		3906.61	22
3906.93	40		3906.93	42		3906.93	200		3906.93	638		3906.93	34
3907.26	40		3907.26	59		3907.26	199		3907.26	623		3907.26	60
3907.58	60		3907.58	41		3907.58	107		3907.58	780		3907.58	152
3907.91	80		3907.91	54		3907.91	123		3907.91	814		3907.91	76
3908.24	74		3908.24	55		3908.24	184		3908.24	733		3908.24	56
3908.56	58		3908.56	23		3908.56	226		3908.56	950		3908.56	68
3908.89	102		3908.89	35		3908.89	136		3908.89	887		3908.89	55
3909.21	54		3909.21	41		3909.21	176		3909.21	920		3909.21	77
3909.54	56		3909.54	71		3909.54	137		3909.54	838		3909.54	48
3909.86	61		3909.86	50		3909.86	95		3909.86	664		3909.86	20
3910.19	59		3910.19	58		3910.19	74		3910.19	698		3910.19	76
3910.52	107		3910.52	41		3910.52	152		3910.52	554		3910.52	89
3910.84	58		3910.84	81		3910.84	140		3910.84	518		3910.84	27
3911.17	92		3911.17	61		3911.17	150		3911.17	561		3911.17	98
3911.49	86		3911.49	38		3911.49	205		3911.49	580		3911.49	167
3911.82	115		3911.82	18		3911.82	99		3911.82	418		3911.82	93
3912.14	92		3912.14	50		3912.14	214		3912.14	466		3912.14	47
3912.47	86		3912.47	77		3912.47	150		3912.47	561		3912.47	45
3912.8	117		3912.8	126		3912.8	169		3912.8	332		3912.8	49
3913.12	110		3913.12	104		3913.12	175		3913.12	296		3913.12	35
3913.45	115		3913.45	62		3913.45	171		3913.45	377		3913.45	89
3913.77	64		3913.77	64		3913.77	132		3913.77	177		3913.77	118
3914.1	53		3914.1	110		3914.1	128		3914.1	163		3914.1	72
3914.43	94		3914.43	104		3914.43	131		3914.43	172		3914.43	79
3914.75	141		3914.75	70		3914.75	252		3914.75	197		3914.75	56
3915.08	83		3915.08	36		3915.08	288		3915.08	363		3915.08	116
3915.4	135		3915.4	60		3915.4	234		3915.4	227		3915.4	85
3915.73	79		3915.73	34		3915.73	208		3915.73	210		3915.73	38
3916.05	90		3916.05	46		3916.05	172		3916.05	207		3916.05	41
3916.38	131		3916.38	55		3916.38	204		3916.38	214		3916.38	38
3916.71	96		3916.71	31		3916.71	174		3916.71	213		3916.71	81
3917.03	110		3917.03	37		3917.03	96		3917.03	209		3917.03	42
3917.36	101		3917.36	16		3917.36	161		3917.36	205		3917.36	19
3917.68	131		3917.68	49		3917.68	173		3917.68	220		3917.68	46
3918.01	59		3918.01	51		3918.01	200		3918.01	161		3918.01	66
3918.34	143		3918.34	26		3918.34	166		3918.34	177		3918.34	15
3918.66	145		3918.66	30		3918.66	157		3918.66	195		3918.66	34
3918.99	68		3918.99	57		3918.99	209		3918.99	262		3918.99	68
3919.32	25		3919.32	63		3919.32	94		3919.32	239		3919.32	72
3919.64	40		3919.64	39		3919.64	95		3919.64	206		3919.64	50
3919.97	96		3919.97	48		3919.97	163		3919.97	181		3919.97	49
3920.29	118		3920.29	41		3920.29	221		3920.29	164		3920.29	41
3920.62	92		3920.62	54		3920.62	216		3920.62	243		3920.62	33
3920.95	129		3920.95	57		3920.95	176		3920.95	317		3920.95	43
3921.27	115		3921.27	58		3921.27	156		3921.27	243		3921.27	56
3921.6	70		3921.6	43		3921.6	143		3921.6	241		3921.6	79
3921.93	47		3921.93	38		3921.93	172		3921.93	193		3921.93	92
3922.25	61		3922.25	47		3922.25	105		3922.25	213		3922.25	79
3922.58	70		3922.58	64		3922.58	222		3922.58	239		3922.58	65
3922.9	95		3922.9	40		3922.9	192		3922.9	191		3922.9	76
3923.23	116		3923.23	36		3923.23	170		3923.23	184		3923.23	55
3923.56	112		3923.56	62		3923.56	151		3923.56	163		3923.56	62
3923.88	119		3923.88	51		3923.88	146		3923.88	204		3923.88	61
3924.21	86		3924.21	38		3924.21	55		3924.21	238		3924.21	65
3924.53	99		3924.53	34		3924.53	151		3924.53	240		3924.53	86
3924.86	137		3924.86	42		3924.86	152		3924.86	263		3924.86	125
3925.19	136		3925.19	35		3925.19	211		3925.19	185		3925.19	35
3925.51	80		3925.51	28		3925.51	174		3925.51	255		3925.51	18
3925.84	76		3925.84	71		3925.84	158		3925.84	202		3925.84	54
3926.17	110		3926.17	49		3926.17	168		3926.17	205		3926.17	121
3926.49	112		3926.49	30		3926.49	198		3926.49	159		3926.49	39
3926.82	95		3926.82	35		3926.82	156		3926.82	192		3926.82	33
3927.15	105		3927.15	61		3927.15	164		3927.15	159		3927.15	54
3927.47	132		3927.47	34		3927.47	101		3927.47	303		3927.47	31
3927.8	157		3927.8	69		3927.8	185		3927.8	283		3927.8	76
3928.13	126		3928.13	30		3928.13	193		3928.13	162		3928.13	105
3928.45	136		3928.45	40		3928.45	278		3928.45	245		3928.45	80
3928.78	144		3928.78	24		3928.78	204		3928.78	240		3928.78	67
3929.11	239		3929.11	42		3929.11	177		3929.11	283		3929.11	20
3929.43	224		3929.43	47		3929.43	191		3929.43	244		3929.43	28
3929.76	98		3929.76	55		3929.76	118		3929.76	220		3929.76	57
3930.09	183		3930.09	113		3930.09	186		3930.09	204		3930.09	43
3930.41	160		3930.41	101		3930.41	144		3930.41	153		3930.41	51
3930.74	154		3930.74	87		3930.74	160		3930.74	271		3930.74	49
3931.07	182		3931.07	65		3931.07	168		3931.07	198		3931.07	82
3931.39	174		3931.39	48		3931.39	169		3931.39	187		3931.39	80
3931.72	243		3931.72	84		3931.72	246		3931.72	232		3931.72	58
3932.04	171		3932.04	30		3932.04	168		3932.04	299		3932.04	19
3932.37	169		3932.37	33		3932.37	144		3932.37	224		3932.37	40
3932.7	332		3932.7	53		3932.7	218		3932.7	242		3932.7	50
3933.02	252		3933.02	105		3933.02	208		3933.02	188		3933.02	43
3933.35	179		3933.35	40		3933.35	136		3933.35	133		3933.35	53
3933.68	295		3933.68	64		3933.68	120		3933.68	104		3933.68	64
3934.01	280		3934.01	46		3934.01	227		3934.01	220		3934.01	44
3934.33	305		3934.33	133		3934.33	132		3934.33	304		3934.33	47
3934.66	338		3934.66	53		3934.66	165		3934.66	416		3934.66	58
3934.99	310		3934.99	16		3934.99	118		3934.99	312		3934.99	47
3935.31	211		3935.31	73		3935.31	155		3935.31	200		3935.31	39
3935.64	241		3935.64	105		3935.64	96		3935.64	271		3935.64	82
3935.97	223		3935.97	26		3935.97	217		3935.97	235		3935.97	67
3936.29	265		3936.29	48		3936.29	239		3936.29	216		3936.29	45
3936.62	275		3936.62	38		3936.62	135		3936.62	200		3936.62	32
3936.95	136		3936.95	23		3936.95	156		3936.95	219		3936.95	61
3937.27	143		3937.27	43		3937.27	131		3937.27	300		3937.27	32
3937.6	157		3937.6	58		3937.6	177		3937.6	257		3937.6	36
3937.93	135		3937.93	79		3937.93	185		3937.93	226		3937.93	56
3938.25	146		3938.25	45		3938.25	144		3938.25	249		3938.25	40
3938.58	103		3938.58	83		3938.58	204		3938.58	274		3938.58	68
3938.91	113		3938.91	52		3938.91	173		3938.91	218		3938.91	104
3939.23	109		3939.23	21		3939.23	211		3939.23	311		3939.23	96
3939.56	166		3939.56	44		3939.56	154		3939.56	316		3939.56	47
3939.89	88		3939.89	78		3939.89	161		3939.89	291		3939.89	68
3940.22	91		3940.22	40		3940.22	127		3940.22	249		3940.22	97
3940.54	90		3940.54	81		3940.54	174		3940.54	354		3940.54	59
3940.87	129		3940.87	37		3940.87	238		3940.87	254		3940.87	59
3941.2	85		3941.2	31		3941.2	180		3941.2	193		3941.2	109
3941.52	93		3941.52	55		3941.52	189		3941.52	176		3941.52	49
3941.85	82		3941.85	30		3941.85	176		3941.85	204		3941.85	61
3942.18	97		3942.18	29		3942.18	108		3942.18	230		3942.18	94
3942.5	32		3942.5	31		3942.5	73		3942.5	221		3942.5	70
3942.83	54		3942.83	53		3942.83	109		3942.83	179		3942.83	80
3943.16	69		3943.16	81		3943.16	138		3943.16	215		3943.16	87
3943.49	75		3943.49	51		3943.49	182		3943.49	231		3943.49	47
3943.81	137		3943.81	20		3943.81	146		3943.81	201		3943.81	75
3944.14	66		3944.14	68		3944.14	152		3944.14	250		3944.14	42
3944.47	36		3944.47	49		3944.47	100		3944.47	207		3944.47	82
3944.79	65		3944.79	14		3944.79	105		3944.79	277		3944.79	41
3945.12	60		3945.12	40		3945.12	210		3945.12	130		3945.12	16
3945.45	59		3945.45	35		3945.45	109		3945.45	121		3945.45	33
3945.78	68		3945.78	58		3945.78	93		3945.78	152		3945.78	57
3946.1	75		3946.1	48		3946.1	104		3946.1	258		3946.1	62
3946.43	126		3946.43	36		3946.43	237		3946.43	267		3946.43	83
3946.76	37		3946.76	25		3946.76	236		3946.76	180		3946.76	42
3947.08	75		3947.08	40		3947.08	135		3947.08	213		3947.08	33
3947.41	108		3947.41	25		3947.41	121		3947.41	147		3947.41	48
3947.74	30		3947.74	11		3947.74	133		3947.74	192		3947.74	53
3948.07	53		3948.07	13		3948.07	98		3948.07	195		3948.07	46
3948.39	134		3948.39	33		3948.39	127		3948.39	174		3948.39	41
3948.72	76		3948.72	49		3948.72	102		3948.72	203		3948.72	69
3949.05	53		3949.05	57		3949.05	147		3949.05	192		3949.05	39
3949.38	30		3949.38	51		3949.38	166		3949.38	218		3949.38	29
3949.7	60		3949.7	55		3949.7	196		3949.7	156		3949.7	74
3950.03	129		3950.03	33		3950.03	180		3950.03	150		3950.03	42
3950.36	92		3950.36	27		3950.36	146		3950.36	176		3950.36	71
3950.68	95		3950.68	19		3950.68	194		3950.68	129		3950.68	29
3951.01	130		3951.01	44		3951.01	142		3951.01	124		3951.01	43
3951.34	100		3951.34	13		3951.34	132		3951.34	160		3951.34	33
3951.67	98		3951.67	9		3951.67	99		3951.67	197		3951.67	45
3951.99	102		3951.99	60		3951.99	164		3951.99	148		3951.99	93
3952.32	99		3952.32	28		3952.32	190		3952.32	279		3952.32	44
3952.65	53		3952.65	52		3952.65	186		3952.65	222		3952.65	69
3952.98	60		3952.98	60		3952.98	173		3952.98	221		3952.98	18
3953.3	89		3953.3	60		3953.3	132		3953.3	148		3953.3	87
3953.63	80		3953.63	81		3953.63	191		3953.63	227		3953.63	94
3953.96	121		3953.96	40		3953.96	189		3953.96	225		3953.96	60
3954.29	143		3954.29	27		3954.29	143		3954.29	252		3954.29	37
3954.61	85		3954.61	42		3954.61	173		3954.61	172		3954.61	26
3954.94	77		3954.94	32		3954.94	160		3954.94	203		3954.94	73
3955.27	94		3955.27	98		3955.27	117		3955.27	229		3955.27	39
3955.6	89		3955.6	38		3955.6	127		3955.6	203		3955.6	69
3955.93	155		3955.93	34		3955.93	146		3955.93	324		3955.93	39
3956.25	58		3956.25	38		3956.25	151		3956.25	319		3956.25	42
3956.58	95		3956.58	53		3956.58	160		3956.58	179		3956.58	28
3956.91	141		3956.91	25		3956.91	166		3956.91	175		3956.91	26
3957.24	97		3957.24	41		3957.24	143		3957.24	182		3957.24	28
3957.56	73		3957.56	17		3957.56	137		3957.56	117		3957.56	43
3957.89	36		3957.89	60		3957.89	140		3957.89	136		3957.89	9
3958.22	110		3958.22	79		3958.22	132		3958.22	151		3958.22	34
3958.55	96		3958.55	38		3958.55	152		3958.55	155		3958.55	109
3958.88	75		3958.88	33		3958.88	188		3958.88	161		3958.88	48
3959.2	98		3959.2	25		3959.2	205		3959.2	161		3959.2	22
3959.53	95		3959.53	36		3959.53	215		3959.53	215		3959.53	42
3959.86	37		3959.86	51		3959.86	246		3959.86	249		3959.86	47
3960.19	35		3960.19	50		3960.19	169		3960.19	164		3960.19	98
3960.51	100		3960.51	56		3960.51	190		3960.51	133		3960.51	36
3960.84	137		3960.84	51		3960.84	237		3960.84	205		3960.84	49
3961.17	103		3961.17	42		3961.17	195		3961.17	173		3961.17	74
3961.5	45		3961.5	50		3961.5	225		3961.5	195		3961.5	50
3961.82	51		3961.82	86		3961.82	231		3961.82	153		3961.82	85
3962.15	88		3962.15	19		3962.15	182		3962.15	156		3962.15	74
3962.48	66		3962.48	27		3962.48	147		3962.48	220		3962.48	30
3962.81	84		3962.81	38		3962.81	210		3962.81	238		3962.81	69
3963.14	73		3963.14	33		3963.14	241		3963.14	167		3963.14	102
3963.47	84		3963.47	39		3963.47	177		3963.47	135		3963.47	61
3963.79	79		3963.79	28		3963.79	144		3963.79	209		3963.79	86
3964.12	93		3964.12	67		3964.12	131		3964.12	297		3964.12	60
3964.45	72		3964.45	62		3964.45	151		3964.45	175		3964.45	46
3964.78	68		3964.78	27		3964.78	144		3964.78	301		3964.78	40
3965.11	77		3965.11	37		3965.11	186		3965.11	231		3965.11	64
3965.43	90		3965.43	62		3965.43	152		3965.43	120		3965.43	91
3965.76	96		3965.76	53		3965.76	86		3965.76	181		3965.76	43
3966.09	70		3966.09	68		3966.09	101		3966.09	164		3966.09	20
3966.42	82		3966.42	28		3966.42	123		3966.42	158		3966.42	37
3966.74	94		3966.74	21		3966.74	134		3966.74	113		3966.74	29
3967.07	85		3967.07	46		3967.07	130		3967.07	188		3967.07	25
3967.4	63		3967.4	63		3967.4	117		3967.4	102		3967.4	43
3967.73	108		3967.73	43		3967.73	151		3967.73	238		3967.73	27
3968.06	133		3968.06	40		3968.06	139		3968.06	148		3968.06	32
3968.39	65		3968.39	32		3968.39	178		3968.39	192		3968.39	90
3968.71	82		3968.71	18		3968.71	287		3968.71	129		3968.71	61
3969.04	111		3969.04	27		3969.04	174		3969.04	192		3969.04	43
3969.37	60		3969.37	25		3969.37	191		3969.37	266		3969.37	65
3969.7	90		3969.7	11		3969.7	141		3969.7	167		3969.7	43
3970.03	58		3970.03	25		3970.03	188		3970.03	202		3970.03	34
3970.36	71		3970.36	45		3970.36	160		3970.36	235		3970.36	75
3970.68	71		3970.68	19		3970.68	77		3970.68	149		3970.68	51
3971.01	62		3971.01	35		3971.01	206		3971.01	196		3971.01	55
3971.34	70		3971.34	41		3971.34	202		3971.34	113		3971.34	33
3971.67	90		3971.67	15		3971.67	137		3971.67	185		3971.67	73
3972	76		3972	52		3972	103		3972	101		3972	24
3972.32	36		3972.32	45		3972.32	120		3972.32	144		3972.32	21
3972.65	103		3972.65	31		3972.65	106		3972.65	200		3972.65	35
3972.98	93		3972.98	40		3972.98	142		3972.98	170		3972.98	32
3973.31	64		3973.31	19		3973.31	132		3973.31	173		3973.31	12
3973.64	102		3973.64	68		3973.64	106		3973.64	202		3973.64	30
3973.97	57		3973.97	68		3973.97	146		3973.97	98		3973.97	28
3974.3	71		3974.3	56		3974.3	84		3974.3	134		3974.3	49
3974.62	27		3974.62	41		3974.62	78		3974.62	168		3974.62	46
3974.95	126		3974.95	61		3974.95	92		3974.95	189		3974.95	24
3975.28	79		3975.28	24		3975.28	117		3975.28	164		3975.28	28
3975.61	95		3975.61	14		3975.61	153		3975.61	177		3975.61	49
3975.94	93		3975.94	23		3975.94	125		3975.94	135		3975.94	20
3976.26	59		3976.26	22		3976.26	100		3976.26	177		3976.26	31
3976.59	45		3976.59	44		3976.59	147		3976.59	204		3976.59	25
3976.92	75		3976.92	25		3976.92	169		3976.92	104		3976.92	77
3977.25	84		3977.25	62		3977.25	172		3977.25	165		3977.25	132
3977.58	78		3977.58	34		3977.58	139		3977.58	198		3977.58	55
3977.91	93		3977.91	55		3977.91	153		3977.91	266		3977.91	23
3978.24	101		3978.24	36		3978.24	115		3978.24	227		3978.24	10
3978.57	157		3978.57	34		3978.57	193		3978.57	141		3978.57	80
3978.89	71		3978.89	21		3978.89	165		3978.89	154		3978.89	77
3979.22	21		3979.22	24		3979.22	95		3979.22	187		3979.22	34
3979.55	47		3979.55	48		3979.55	171		3979.55	73		3979.55	11
3979.88	96		3979.88	59		3979.88	154		3979.88	152		3979.88	56
3980.21	77		3980.21	33		3980.21	179		3980.21	193		3980.21	27
3980.54	42		3980.54	34		3980.54	191		3980.54	155		3980.54	11
3980.86	50		3980.86	85		3980.86	131		3980.86	130		3980.86	27
3981.19	116		3981.19	78		3981.19	151		3981.19	82		3981.19	16
3981.52	75		3981.52	25		3981.52	122		3981.52	64		3981.52	40
3981.85	90		3981.85	38		3981.85	233		3981.85	240		3981.85	35
3982.18	54		3982.18	69		3982.18	238		3982.18	222		3982.18	36
3982.51	62		3982.51	46		3982.51	201		3982.51	133		3982.51	30
3982.84	72		3982.84	26		3982.84	141		3982.84	149		3982.84	52
3983.17	37		3983.17	28		3983.17	149		3983.17	191		3983.17	70
3983.49	99		3983.49	40		3983.49	136		3983.49	208		3983.49	72
3983.82	85		3983.82	64		3983.82	139		3983.82	204		3983.82	65
3984.15	110		3984.15	15		3984.15	149		3984.15	173		3984.15	37
3984.48	71		3984.48	49		3984.48	160		3984.48	178		3984.48	50
3984.81	68		3984.81	32		3984.81	167		3984.81	170		3984.81	68
3985.14	73		3985.14	20		3985.14	111		3985.14	223		3985.14	55
3985.47	75		3985.47	9		3985.47	63		3985.47	213		3985.47	67
3985.8	101		3985.8	18		3985.8	68		3985.8	222		3985.8	45
3986.13	136		3986.13	53		3986.13	113		3986.13	238		3986.13	22
3986.45	45		3986.45	55		3986.45	134		3986.45	187		3986.45	15
3986.78	89		3986.78	42		3986.78	179		3986.78	199		3986.78	109
3987.11	34		3987.11	42		3987.11	74		3987.11	187		3987.11	72
3987.44	53		3987.44	21		3987.44	146		3987.44	150		3987.44	31
3987.77	87		3987.77	34		3987.77	120		3987.77	224		3987.77	35
3988.1	78		3988.1	39		3988.1	181		3988.1	203		3988.1	26
3988.43	65		3988.43	65		3988.43	130		3988.43	125		3988.43	35
3988.76	49		3988.76	57		3988.76	139		3988.76	161		3988.76	42
3989.09	48		3989.09	26		3989.09	163		3989.09	191		3989.09	31
3989.41	109		3989.41	63		3989.41	190		3989.41	144		3989.41	30
3989.74	155		3989.74	57		3989.74	134		3989.74	157		3989.74	47
3990.07	67		3990.07	25		3990.07	172		3990.07	109		3990.07	64
3990.4	60		3990.4	16		3990.4	235		3990.4	171		3990.4	61
3990.73	75		3990.73	27		3990.73	164		3990.73	139		3990.73	38
3991.06	60		3991.06	25		3991.06	144		3991.06	255		3991.06	119
3991.39	115		3991.39	27		3991.39	133		3991.39	238		3991.39	101
3991.72	98		3991.72	33		3991.72	80		3991.72	224		3991.72	37
3992.05	90		3992.05	52		3992.05	142		3992.05	127		3992.05	72
3992.38	33		3992.38	31		3992.38	139		3992.38	201		3992.38	72
3992.71	107		3992.71	69		3992.71	85		3992.71	114		3992.71	39
3993.03	117		3993.03	45		3993.03	142		3993.03	113		3993.03	47
3993.36	52		3993.36	122		3993.36	142		3993.36	225		3993.36	53
3993.69	126		3993.69	39		3993.69	144		3993.69	249		3993.69	63
3994.02	104		3994.02	38		3994.02	82		3994.02	172		3994.02	55
3994.35	79		3994.35	62		3994.35	52		3994.35	193		3994.35	42
3994.68	70		3994.68	47		3994.68	129		3994.68	171		3994.68	62
3995.01	137		3995.01	92		3995.01	255		3995.01	221		3995.01	104
3995.34	76		3995.34	97		3995.34	138		3995.34	217		3995.34	53
3995.67	73		3995.67	72		3995.67	133		3995.67	306		3995.67	44
3996	59		3996	62		3996	195		3996	302		3996	49
3996.33	36		3996.33	39		3996.33	305		3996.33	219		3996.33	64
3996.66	61		3996.66	52		3996.66	235		3996.66	176		3996.66	73
3996.99	64		3996.99	29		3996.99	222		3996.99	236		3996.99	108
3997.32	41		3997.32	36		3997.32	172		3997.32	93		3997.32	40
3997.64	102		3997.64	48		3997.64	186		3997.64	93		3997.64	89
3997.97	44		3997.97	58		3997.97	198		3997.97	227		3997.97	51
3998.3	55		3998.3	48		3998.3	142		3998.3	239		3998.3	29
3998.63	64		3998.63	52		3998.63	148		3998.63	230		3998.63	89
3998.96	47		3998.96	26		3998.96	206		3998.96	236		3998.96	34
3999.29	101		3999.29	30		3999.29	75		3999.29	234		3999.29	28
3999.62	99		3999.62	36		3999.62	102		3999.62	193		3999.62	69
3999.95	110		3999.95	79		3999.95	44		3999.95	239		3999.95	96
4000.28	117		4000.28	25		4000.28	163		4000.28	134		4000.28	40
4000.61	159		4000.61	35		4000.61	239		4000.61	98		4000.61	31
4000.94	64		4000.94	21		4000.94	110		4000.94	118		4000.94	40
4001.27	59		4001.27	19		4001.27	119		4001.27	112		4001.27	60
4001.6	88		4001.6	48		4001.6	147		4001.6	126		4001.6	88
4001.93	138		4001.93	121		4001.93	140		4001.93	223		4001.93	63
4002.26	108		4002.26	96		4002.26	117		4002.26	287		4002.26	55
4002.59	86		4002.59	37		4002.59	140		4002.59	237		4002.59	49
4002.92	68		4002.92	17		4002.92	97		4002.92	162		4002.92	40
4003.25	113		4003.25	32		4003.25	111		4003.25	161		4003.25	29
4003.58	97		4003.58	56		4003.58	116		4003.58	121		4003.58	61
4003.91	68		4003.91	58		4003.91	134		4003.91	187		4003.91	72
4004.24	79		4004.24	30		4004.24	140		4004.24	154		4004.24	83
4004.57	84		4004.57	25		4004.57	201		4004.57	166		4004.57	87
4004.89	74		4004.89	10		4004.89	131		4004.89	93		4004.89	32
4005.22	141		4005.22	13		4005.22	147		4005.22	58		4005.22	51
4005.55	170		4005.55	11		4005.55	126		4005.55	86		4005.55	33
4005.88	70		4005.88	46		4005.88	145		4005.88	176		4005.88	51
4006.21	38		4006.21	32		4006.21	121		4006.21	87		4006.21	22
4006.54	84		4006.54	25		4006.54	106		4006.54	127		4006.54	57
4006.87	82		4006.87	34		4006.87	131		4006.87	151		4006.87	44
4007.2	116		4007.2	42		4007.2	183		4007.2	164		4007.2	65
4007.53	180		4007.53	18		4007.53	206		4007.53	121		4007.53	63
4007.86	100		4007.86	18		4007.86	155		4007.86	152		4007.86	38
4008.19	101		4008.19	42		4008.19	183		4008.19	233		4008.19	69
4008.52	92		4008.52	29		4008.52	154		4008.52	227		4008.52	82
4008.85	61		4008.85	32		4008.85	216		4008.85	147		4008.85	37
4009.18	73		4009.18	19		4009.18	111		4009.18	241		4009.18	28
4009.51	33		4009.51	36		4009.51	142		4009.51	134		4009.51	53
4009.84	62		4009.84	29		4009.84	148		4009.84	103		4009.84	35
4010.17	79		4010.17	10		4010.17	107		4010.17	192		4010.17	29
4010.5	49		4010.5	19		4010.5	109		4010.5	186		4010.5	67
4010.83	57		4010.83	104		4010.83	199		4010.83	138		4010.83	88
4011.16	80		4011.16	15		4011.16	157		4011.16	169		4011.16	34
4011.49	138		4011.49	16		4011.49	152		4011.49	195		4011.49	47
4011.82	143		4011.82	53		4011.82	118		4011.82	180		4011.82	45
4012.15	123		4012.15	28		4012.15	125		4012.15	120		4012.15	45
4012.48	67		4012.48	45		4012.48	87		4012.48	150		4012.48	48
4012.81	60		4012.81	43		4012.81	206		4012.81	157		4012.81	64
4013.14	75		4013.14	54		4013.14	206		4013.14	175		4013.14	61
4013.47	78		4013.47	26		4013.47	121		4013.47	125		4013.47	59
4013.8	113		4013.8	27		4013.8	154		4013.8	131		4013.8	25
4014.13	41		4014.13	94		4014.13	139		4014.13	160		4014.13	95
4014.46	60		4014.46	38		4014.46	164		4014.46	175		4014.46	58
4014.79	121		4014.79	27		4014.79	243		4014.79	265		4014.79	58
4015.12	78		4015.12	42		4015.12	139		4015.12	149		4015.12	47
4015.45	69		4015.45	36		4015.45	169		4015.45	85		4015.45	94
4015.78	133		4015.78	36		4015.78	127		4015.78	201		4015.78	93
4016.11	100		4016.11	69		4016.11	96		4016.11	236		4016.11	75
4016.44	41		4016.44	56		4016.44	167		4016.44	147		4016.44	67
4016.77	91		4016.77	45		4016.77	109		4016.77	125		4016.77	54
4017.1	73		4017.1	51		4017.1	148		4017.1	148		4017.1	72
4017.43	97		4017.43	48		4017.43	87		4017.43	182		4017.43	51
4017.76	48		4017.76	30		4017.76	83		4017.76	163		4017.76	48
4018.09	105		4018.09	40		4018.09	64		4018.09	122		4018.09	81
4018.42	93		4018.42	29		4018.42	195		4018.42	56		4018.42	59
4018.75	65		4018.75	83		4018.75	213		4018.75	112		4018.75	61
4019.08	106		4019.08	67		4019.08	211		4019.08	218		4019.08	98
4019.41	95		4019.41	44		4019.41	156		4019.41	141		4019.41	94
4019.74	58		4019.74	47		4019.74	136		4019.74	116		4019.74	41
4020.07	44		4020.07	77		4020.07	112		4020.07	127		4020.07	57
4020.4	73		4020.4	19		4020.4	103		4020.4	171		4020.4	40
4020.73	35		4020.73	17		4020.73	88		4020.73	136		4020.73	67
4021.06	28		4021.06	13		4021.06	113		4021.06	142		4021.06	48
4021.39	48		4021.39	51		4021.39	216		4021.39	112		4021.39	49
4021.72	44		4021.72	35		4021.72	164		4021.72	93		4021.72	70
4022.05	63		4022.05	31		4022.05	147		4022.05	123		4022.05	30
4022.39	54		4022.39	50		4022.39	145		4022.39	152		4022.39	56
4022.72	44		4022.72	56		4022.72	90		4022.72	128		4022.72	71
4023.05	41		4023.05	70		4023.05	132		4023.05	78		4023.05	99
4023.38	84		4023.38	64		4023.38	115		4023.38	120		4023.38	47
4023.71	31		4023.71	14		4023.71	185		4023.71	198		4023.71	52
4024.04	131		4024.04	30		4024.04	187		4024.04	260		4024.04	82
4024.37	49		4024.37	46		4024.37	282		4024.37	173		4024.37	60
4024.7	73		4024.7	83		4024.7	235		4024.7	171		4024.7	51
4025.03	65		4025.03	34		4025.03	271		4025.03	131		4025.03	35
4025.36	52		4025.36	45		4025.36	205		4025.36	144		4025.36	39
4025.69	57		4025.69	39		4025.69	145		4025.69	146		4025.69	64
4026.02	146		4026.02	24		4026.02	115		4026.02	197		4026.02	49
4026.35	90		4026.35	26		4026.35	223		4026.35	280		4026.35	66
4026.68	74		4026.68	23		4026.68	137		4026.68	213		4026.68	41
4027.01	79		4027.01	19		4027.01	216		4027.01	124		4027.01	39
4027.34	97		4027.34	25		4027.34	139		4027.34	127		4027.34	54
4027.67	75		4027.67	24		4027.67	167		4027.67	98		4027.67	23
4028	92		4028	40		4028	196		4028	103		4028	48
4028.34	39		4028.34	38		4028.34	143		4028.34	253		4028.34	60
4028.66	106		4028.66	49		4028.66	178		4028.66	163		4028.66	31
4029	49		4029	42		4029	143		4029	189		4029	50
4029.33	71		4029.33	13		4029.33	130		4029.33	166		4029.33	84
4029.66	61		4029.66	13		4029.66	125		4029.66	124		4029.66	25
4029.99	71		4029.99	31		4029.99	138		4029.99	153		4029.99	38
4030.32	53		4030.32	60		4030.32	106		4030.32	236		4030.32	55
4030.65	135		4030.65	36		4030.65	119		4030.65	100		4030.65	76
4030.98	72		4030.98	37		4030.98	203		4030.98	139		4030.98	46
4031.31	41		4031.31	55		4031.31	195		4031.31	181		4031.31	44
4031.64	44		4031.64	60		4031.64	184		4031.64	204		4031.64	36
4031.97	94		4031.97	41		4031.97	164		4031.97	158		4031.97	28
4032.3	65		4032.3	37		4032.3	196		4032.3	196		4032.3	17
4032.63	85		4032.63	42		4032.63	158		4032.63	149		4032.63	80
4032.97	67		4032.97	39		4032.97	204		4032.97	127		4032.97	57
4033.3	87		4033.3	39		4033.3	274		4033.3	148		4033.3	53
4033.63	39		4033.63	89		4033.63	196		4033.63	118		4033.63	36
4033.96	63		4033.96	43		4033.96	205		4033.96	173		4033.96	49
4034.29	75		4034.29	18		4034.29	217		4034.29	198		4034.29	31
4034.62	100		4034.62	27		4034.62	251		4034.62	183		4034.62	51
4034.95	57		4034.95	29		4034.95	217		4034.95	230		4034.95	61
4035.28	37		4035.28	61		4035.28	175		4035.28	318		4035.28	34
4035.61	44		4035.61	57		4035.61	140		4035.61	251		4035.61	56
4035.94	75		4035.94	56		4035.94	197		4035.94	248		4035.94	86
4036.27	50		4036.27	30		4036.27	289		4036.27	145		4036.27	123
4036.61	49		4036.61	55		4036.61	329		4036.61	230		4036.61	85
4036.94	76		4036.94	84		4036.94	313		4036.94	198		4036.94	62
4037.27	48		4037.27	111		4037.27	196		4037.27	198		4037.27	42
4037.6	69		4037.6	170		4037.6	266		4037.6	188		4037.6	43
4037.93	58		4037.93	52		4037.93	293		4037.93	124		4037.93	55
4038.26	69		4038.26	57		4038.26	150		4038.26	202		4038.26	43
4038.59	25		4038.59	47		4038.59	162		4038.59	165		4038.59	57
4038.92	82		4038.92	20		4038.92	248		4038.92	156		4038.92	65
4039.25	27		4039.25	17		4039.25	177		4039.25	136		4039.25	54
4039.58	38		4039.58	100		4039.58	253		4039.58	192		4039.58	55
4039.91	80		4039.91	75		4039.91	266		4039.91	180		4039.91	38
4040.25	139		4040.25	102		4040.25	163		4040.25	117		4040.25	66
4040.58	43		4040.58	90		4040.58	85		4040.58	165		4040.58	95
4040.91	105		4040.91	59		4040.91	201		4040.91	178		4040.91	48
4041.24	70		4041.24	53		4041.24	204		4041.24	308		4041.24	68
4041.57	44		4041.57	27		4041.57	150		4041.57	184		4041.57	69
4041.9	69		4041.9	37		4041.9	186		4041.9	154		4041.9	93
4042.23	100		4042.23	94		4042.23	140		4042.23	199		4042.23	71
4042.56	87		4042.56	62		4042.56	146		4042.56	138		4042.56	52
4042.9	40		4042.9	64		4042.9	135		4042.9	180		4042.9	50
4043.23	54		4043.23	42		4043.23	116		4043.23	227		4043.23	42
4043.56	84		4043.56	67		4043.56	263		4043.56	182		4043.56	98
4043.89	80		4043.89	38		4043.89	258		4043.89	211		4043.89	32
4044.22	78		4044.22	97		4044.22	169		4044.22	149		4044.22	40
4044.55	81		4044.55	40		4044.55	193		4044.55	187		4044.55	44
4044.88	50		4044.88	51		4044.88	151		4044.88	164		4044.88	23
4045.22	41		4045.22	39		4045.22	168		4045.22	185		4045.22	46
4045.55	74		4045.55	36		4045.55	191		4045.55	184		4045.55	29
4045.88	41		4045.88	50		4045.88	141		4045.88	121		4045.88	49
4046.21	116		4046.21	43		4046.21	205		4046.21	215		4046.21	28
4046.54	87		4046.54	37		4046.54	185		4046.54	229		4046.54	61
4046.87	58		4046.87	50		4046.87	147		4046.87	157		4046.87	95
4047.2	66		4047.2	24		4047.2	264		4047.2	201		4047.2	38
4047.53	51		4047.53	26		4047.53	223		4047.53	274		4047.53	42
4047.87	44		4047.87	21		4047.87	196		4047.87	250		4047.87	51
4048.2	73		4048.2	22		4048.2	169		4048.2	267		4048.2	39
4048.53	81		4048.53	33		4048.53	182		4048.53	186		4048.53	37
4048.86	91		4048.86	24		4048.86	150		4048.86	196		4048.86	47
4049.19	37		4049.19	45		4049.19	207		4049.19	185		4049.19	56
4049.52	57		4049.52	39		4049.52	123		4049.52	328		4049.52	37
4049.85	58		4049.85	21		4049.85	85		4049.85	386		4049.85	70
4050.19	71		4050.19	43		4050.19	147		4050.19	388		4050.19	83
4050.52	41		4050.52	46		4050.52	225		4050.52	292		4050.52	80
4050.85	47		4050.85	27		4050.85	200		4050.85	471		4050.85	19
4051.18	34		4051.18	31		4051.18	168		4051.18	390		4051.18	26
4051.51	48		4051.51	28		4051.51	210		4051.51	501		4051.51	84
4051.84	92		4051.84	49		4051.84	281		4051.84	339		4051.84	60
4052.18	92		4052.18	29		4052.18	219		4052.18	290		4052.18	69
4052.51	37		4052.51	36		4052.51	255		4052.51	342		4052.51	72
4052.84	57		4052.84	30		4052.84	235		4052.84	310		4052.84	53
4053.17	24		4053.17	35		4053.17	212		4053.17	239		4053.17	70
4053.5	65		4053.5	98		4053.5	209		4053.5	439		4053.5	45
4053.83	50		4053.83	66		4053.83	180		4053.83	412		4053.83	30
4054.16	66		4054.16	42		4054.16	123		4054.16	393		4054.16	40
4054.5	128		4054.5	39		4054.5	101		4054.5	438		4054.5	80
4054.83	78		4054.83	72		4054.83	153		4054.83	292		4054.83	46
4055.16	54		4055.16	83		4055.16	190		4055.16	290		4055.16	27
4055.49	106		4055.49	108		4055.49	142		4055.49	314		4055.49	73
4055.82	36		4055.82	61		4055.82	138		4055.82	269		4055.82	31
4056.16	65		4056.16	20		4056.16	167		4056.16	217		4056.16	70
4056.49	90		4056.49	36		4056.49	210		4056.49	289		4056.49	36
4056.82	41		4056.82	28		4056.82	98		4056.82	188		4056.82	26
4057.15	56		4057.15	43		4057.15	94		4057.15	297		4057.15	45
4057.48	50		4057.48	85		4057.48	107		4057.48	279		4057.48	18
4057.82	34		4057.82	56		4057.82	207		4057.82	209		4057.82	17
4058.15	87		4058.15	48		4058.15	137		4058.15	220		4058.15	68
4058.48	72		4058.48	77		4058.48	103		4058.48	234		4058.48	86
4058.81	86		4058.81	69		4058.81	181		4058.81	208		4058.81	65
4059.14	95		4059.14	39		4059.14	180		4059.14	195		4059.14	71
4059.47	57		4059.47	34		4059.47	171		4059.47	139		4059.47	100
4059.81	40		4059.81	10		4059.81	111		4059.81	164		4059.81	54
4060.14	54		4060.14	29		4060.14	85		4060.14	200		4060.14	27
4060.47	69		4060.47	59		4060.47	84		4060.47	153		4060.47	29
4060.8	47		4060.8	37		4060.8	121		4060.8	216		4060.8	59
4061.13	21		4061.13	44		4061.13	171		4061.13	212		4061.13	77
4061.47	45		4061.47	39		4061.47	165		4061.47	194		4061.47	32
4061.8	40		4061.8	12		4061.8	132		4061.8	234		4061.8	5
4062.13	43		4062.13	9		4062.13	209		4062.13	195		4062.13	40
4062.46	44		4062.46	42		4062.46	132		4062.46	200		4062.46	52
4062.79	45		4062.79	48		4062.79	156		4062.79	232		4062.79	65
4063.13	25		4063.13	39		4063.13	130		4063.13	220		4063.13	81
4063.46	30		4063.46	56		4063.46	115		4063.46	261		4063.46	77
4063.79	80		4063.79	71		4063.79	105		4063.79	229		4063.79	36
4064.12	130		4064.12	37		4064.12	156		4064.12	179		4064.12	32
4064.45	41		4064.45	57		4064.45	112		4064.45	281		4064.45	53
4064.79	42		4064.79	55		4064.79	182		4064.79	269		4064.79	44
4065.12	51		4065.12	47		4065.12	184		4065.12	206		4065.12	78
4065.45	82		4065.45	46		4065.45	149		4065.45	236		4065.45	52
4065.78	61		4065.78	43		4065.78	134		4065.78	383		4065.78	96
4066.11	80		4066.11	21		4066.11	239		4066.11	309		4066.11	65
4066.45	47		4066.45	19		4066.45	151		4066.45	313		4066.45	60
4066.78	38		4066.78	29		4066.78	92		4066.78	296		4066.78	42
4067.11	53		4067.11	21		4067.11	128		4067.11	153		4067.11	86
4067.44	45		4067.44	92		4067.44	235		4067.44	227		4067.44	67
4067.78	37		4067.78	31		4067.78	181		4067.78	328		4067.78	58
4068.11	61		4068.11	13		4068.11	134		4068.11	377		4068.11	57
4068.44	92		4068.44	52		4068.44	104		4068.44	364		4068.44	39
4068.77	81		4068.77	67		4068.77	129		4068.77	254		4068.77	54
4069.11	47		4069.11	47		4069.11	88		4069.11	224		4069.11	55
4069.44	78		4069.44	81		4069.44	135		4069.44	289		4069.44	8
4069.77	26		4069.77	64		4069.77	129		4069.77	328		4069.77	28
4070.1	49		4070.1	18		4070.1	205		4070.1	200		4070.1	65
4070.43	41		4070.43	24		4070.43	286		4070.43	329		4070.43	69
4070.77	69		4070.77	45		4070.77	160		4070.77	215		4070.77	67
4071.1	62		4071.1	44		4071.1	194		4071.1	233		4071.1	72
4071.43	61		4071.43	24		4071.43	134		4071.43	212		4071.43	69
4071.76	69		4071.76	79		4071.76	108		4071.76	186		4071.76	50
4072.1	77		4072.1	37		4072.1	150		4072.1	200		4072.1	101
4072.43	42		4072.43	43		4072.43	224		4072.43	276		4072.43	91
4072.76	66		4072.76	29		4072.76	206		4072.76	142		4072.76	105
4073.09	52		4073.09	48		4073.09	143		4073.09	205		4073.09	68
4073.43	21		4073.43	31		4073.43	156		4073.43	275		4073.43	38
4073.76	58		4073.76	50		4073.76	113		4073.76	265		4073.76	37
4074.09	66		4074.09	54		4074.09	120		4074.09	294		4074.09	7
4074.42	74		4074.42	19		4074.42	205		4074.42	200		4074.42	23
4074.76	124		4074.76	28		4074.76	131		4074.76	289		4074.76	49
4075.09	68		4075.09	26		4075.09	195		4075.09	344		4075.09	58
4075.42	102		4075.42	14		4075.42	229		4075.42	233		4075.42	31
4075.75	72		4075.75	31		4075.75	122		4075.75	233		4075.75	12
4076.09	67		4076.09	51		4076.09	212		4076.09	114		4076.09	44
4076.42	64		4076.42	43		4076.42	176		4076.42	218		4076.42	60
4076.75	37		4076.75	42		4076.75	120		4076.75	287		4076.75	58
4077.08	94		4077.08	98		4077.08	190		4077.08	184		4077.08	124
4077.42	106		4077.42	109		4077.42	228		4077.42	166		4077.42	47
4077.75	68		4077.75	35		4077.75	152		4077.75	187		4077.75	59
4078.08	85		4078.08	59		4078.08	112		4078.08	337		4078.08	36
4078.41	74		4078.41	64		4078.41	78		4078.41	231		4078.41	75
4078.75	68		4078.75	60		4078.75	91		4078.75	191		4078.75	99
4079.08	51		4079.08	37		4079.08	124		4079.08	193		4079.08	99
4079.41	105		4079.41	13		4079.41	207		4079.41	160		4079.41	35
4079.74	71		4079.74	45		4079.74	116		4079.74	156		4079.74	34
4080.08	64		4080.08	22		4080.08	162		4080.08	158		4080.08	19
4080.41	130		4080.41	55		4080.41	155		4080.41	80		4080.41	32
4080.74	67		4080.74	51		4080.74	206		4080.74	206		4080.74	21
4081.08	77		4081.08	32		4081.08	101		4081.08	196		4081.08	55
4081.41	89		4081.41	37		4081.41	95		4081.41	157		4081.41	37
4081.74	58		4081.74	34		4081.74	80		4081.74	192		4081.74	21
4082.07	115		4082.07	45		4082.07	95		4082.07	197		4082.07	84
4082.41	58		4082.41	80		4082.41	189		4082.41	176		4082.41	56
4082.74	59		4082.74	42		4082.74	130		4082.74	78		4082.74	77
4083.07	82		4083.07	25		4083.07	95		4083.07	129		4083.07	48
4083.41	71		4083.41	52		4083.41	118		4083.41	210		4083.41	14
4083.74	87		4083.74	41		4083.74	142		4083.74	192		4083.74	38
4084.07	98		4084.07	33		4084.07	139		4084.07	124		4084.07	55
4084.41	57		4084.41	49		4084.41	139		4084.41	156		4084.41	50
4084.74	43		4084.74	18		4084.74	150		4084.74	140		4084.74	83
4085.07	63		4085.07	58		4085.07	143		4085.07	157		4085.07	38
4085.4	30		4085.4	17		4085.4	175		4085.4	203		4085.4	62
4085.74	71		4085.74	20		4085.74	233		4085.74	178		4085.74	48
4086.07	96		4086.07	51		4086.07	164		4086.07	165		4086.07	53
4086.4	48		4086.4	62		4086.4	69		4086.4	140		4086.4	39
4086.74	47		4086.74	44		4086.74	201		4086.74	228		4086.74	39
4087.07	59		4087.07	13		4087.07	150		4087.07	147		4087.07	55
4087.4	28		4087.4	35		4087.4	97		4087.4	173		4087.4	46
4087.74	48		4087.74	42		4087.74	102		4087.74	113		4087.74	57
4088.07	86		4088.07	60		4088.07	142		4088.07	171		4088.07	55
4088.4	57		4088.4	37		4088.4	100		4088.4	167		4088.4	50
4088.73	61		4088.73	38		4088.73	160		4088.73	177		4088.73	28
4089.07	18		4089.07	70		4089.07	186		4089.07	190		4089.07	56
4089.4	65		4089.4	34		4089.4	215		4089.4	119		4089.4	92
4089.73	29		4089.73	49		4089.73	148		4089.73	120		4089.73	62
4090.07	50		4090.07	25		4090.07	45		4090.07	122		4090.07	34
4090.4	53		4090.4	42		4090.4	172		4090.4	134		4090.4	40
4090.73	79		4090.73	52		4090.73	143		4090.73	218		4090.73	42
4091.07	54		4091.07	32		4091.07	140		4091.07	257		4091.07	54
4091.4	88		4091.4	49		4091.4	124		4091.4	268		4091.4	8
4091.73	60		4091.73	35		4091.73	127		4091.73	228		4091.73	45
4092.07	35		4092.07	43		4092.07	130		4092.07	146		4092.07	55
4092.4	47		4092.4	62		4092.4	154		4092.4	252		4092.4	43
4092.73	53		4092.73	30		4092.73	174		4092.73	147		4092.73	46
4093.07	71		4093.07	20		4093.07	107		4093.07	173		4093.07	47
4093.4	54		4093.4	11		4093.4	210		4093.4	180		4093.4	58
4093.73	71		4093.73	24		4093.73	174		4093.73	262		4093.73	37
4094.07	101		4094.07	42		4094.07	267		4094.07	220		4094.07	61
4094.4	75		4094.4	32		4094.4	184		4094.4	208		4094.4	27
4094.73	63		4094.73	34		4094.73	133		4094.73	172		4094.73	61
4095.07	63		4095.07	70		4095.07	74		4095.07	170		4095.07	36
4095.4	67		4095.4	78		4095.4	109		4095.4	175		4095.4	48
4095.73	116		4095.73	75		4095.73	144		4095.73	208		4095.73	20
4096.07	71		4096.07	44		4096.07	193		4096.07	131		4096.07	27
4096.4	52		4096.4	25		4096.4	111		4096.4	190		4096.4	36
4096.73	86		4096.73	6		4096.73	173		4096.73	155		4096.73	59
4097.07	65		4097.07	30		4097.07	148		4097.07	138		4097.07	57
4097.4	111		4097.4	65		4097.4	202		4097.4	145		4097.4	51
4097.73	115		4097.73	27		4097.73	200		4097.73	266		4097.73	21
4098.07	69		4098.07	21		4098.07	226		4098.07	201		4098.07	35
4098.4	68		4098.4	42		4098.4	113		4098.4	122		4098.4	43
4098.73	55		4098.73	31		4098.73	114		4098.73	215		4098.73	25
4099.07	73		4099.07	43		4099.07	120		4099.07	152		4099.07	63
4099.4	141		4099.4	18		4099.4	164		4099.4	122		4099.4	69
4099.73	158		4099.73	26		4099.73	76		4099.73	131		4099.73	55
4100.07	83		4100.07	36		4100.07	120		4100.07	238		4100.07	62
4100.4	76		4100.4	50		4100.4	247		4100.4	339		4100.4	42
4100.73	55		4100.73	31		4100.73	125		4100.73	309		4100.73	59
4101.07	61		4101.07	81		4101.07	159		4101.07	213		4101.07	60
4101.4	131		4101.4	55		4101.4	88		4101.4	178		4101.4	34
4101.74	84		4101.74	31		4101.74	144		4101.74	227		4101.74	89
4102.07	46		4102.07	13		4102.07	216		4102.07	199		4102.07	62
4102.4	42		4102.4	6		4102.4	164		4102.4	177		4102.4	79
4102.74	84		4102.74	15		4102.74	167		4102.74	217		4102.74	63
4103.07	77		4103.07	20		4103.07	230		4103.07	178		4103.07	39
4103.4	83		4103.4	29		4103.4	168		4103.4	181		4103.4	60
4103.74	62		4103.74	103		4103.74	221		4103.74	182		4103.74	41
4104.07	59		4104.07	61		4104.07	129		4104.07	166		4104.07	64
4104.4	101		4104.4	44		4104.4	160		4104.4	191		4104.4	80
4104.74	21		4104.74	19		4104.74	236		4104.74	147		4104.74	51
4105.07	57		4105.07	13		4105.07	192		4105.07	209		4105.07	73
4105.41	47		4105.41	38		4105.41	175		4105.41	192		4105.41	86
4105.74	101		4105.74	65		4105.74	124		4105.74	123		4105.74	75
4106.07	72		4106.07	25		4106.07	108		4106.07	144		4106.07	19
4106.41	48		4106.41	26		4106.41	96		4106.41	192		4106.41	45
4106.74	74		4106.74	11		4106.74	74		4106.74	123		4106.74	40
4107.07	80		4107.07	58		4107.07	91		4107.07	207		4107.07	44
4107.41	49		4107.41	63		4107.41	96		4107.41	167		4107.41	62
4107.74	13		4107.74	47		4107.74	155		4107.74	88		4107.74	23
4108.08	58		4108.08	21		4108.08	221		4108.08	204		4108.08	15
4108.41	38		4108.41	36		4108.41	199		4108.41	192		4108.41	41
4108.74	57		4108.74	32		4108.74	125		4108.74	195		4108.74	30
4109.08	65		4109.08	47		4109.08	116		4109.08	198		4109.08	57
4109.41	54		4109.41	81		4109.41	81		4109.41	222		4109.41	53
4109.75	33		4109.75	53		4109.75	131		4109.75	266		4109.75	30
4110.08	55		4110.08	22		4110.08	104		4110.08	192		4110.08	41
4110.41	68		4110.41	72		4110.41	111		4110.41	187		4110.41	49
4110.75	47		4110.75	38		4110.75	139		4110.75	181		4110.75	35
4111.08	117		4111.08	19		4111.08	140		4111.08	281		4111.08	47
4111.42	45		4111.42	14		4111.42	71		4111.42	239		4111.42	33
4111.75	67		4111.75	16		4111.75	160		4111.75	183		4111.75	26
4112.09	55		4112.09	17		4112.09	170		4112.09	166		4112.09	43
4112.42	34		4112.42	49		4112.42	158		4112.42	207		4112.42	59
4112.75	47		4112.75	22		4112.75	127		4112.75	213		4112.75	63
4113.09	52		4113.09	37		4113.09	155		4113.09	169		4113.09	33
4113.42	45		4113.42	47		4113.42	188		4113.42	176		4113.42	78
4113.76	69		4113.76	51		4113.76	157		4113.76	147		4113.76	79
4114.09	64		4114.09	48		4114.09	136		4114.09	138		4114.09	49
4114.42	59		4114.42	54		4114.42	64		4114.42	78		4114.42	76
4114.76	88		4114.76	60		4114.76	189		4114.76	75		4114.76	80
4115.09	56		4115.09	40		4115.09	133		4115.09	147		4115.09	27
4115.43	53		4115.43	27		4115.43	145		4115.43	257		4115.43	42
4115.76	109		4115.76	38		4115.76	181		4115.76	150		4115.76	30
4116.09	91		4116.09	30		4116.09	98		4116.09	157		4116.09	45
4116.43	71		4116.43	32		4116.43	129		4116.43	195		4116.43	79
4116.76	49		4116.76	28		4116.76	148		4116.76	136		4116.76	68
4117.1	99		4117.1	40		4117.1	166		4117.1	184		4117.1	34
4117.43	47		4117.43	27		4117.43	110		4117.43	150		4117.43	14
4117.77	59		4117.77	49		4117.77	76		4117.77	180		4117.77	54
4118.1	85		4118.1	57		4118.1	80		4118.1	153		4118.1	83
4118.43	68		4118.43	50		4118.43	171		4118.43	123		4118.43	71
4118.77	65		4118.77	46		4118.77	145		4118.77	99		4118.77	52
4119.1	135		4119.1	42		4119.1	185		4119.1	89		4119.1	41
4119.44	105		4119.44	20		4119.44	177		4119.44	154		4119.44	21
4119.77	31		4119.77	43		4119.77	150		4119.77	183		4119.77	40
4120.11	25		4120.11	53		4120.11	122		4120.11	217		4120.11	103
4120.44	20		4120.44	50		4120.44	174		4120.44	219		4120.44	107
4120.77	52		4120.77	91		4120.77	199		4120.77	226		4120.77	42
4121.11	44		4121.11	24		4121.11	111		4121.11	198		4121.11	24
4121.44	76		4121.44	12		4121.44	183		4121.44	205		4121.44	16
4121.78	39		4121.78	16		4121.78	179		4121.78	232		4121.78	62
4122.11	31		4122.11	23		4122.11	127		4122.11	115		4122.11	92
4122.45	45		4122.45	13		4122.45	146		4122.45	136		4122.45	33
4122.78	101		4122.78	30		4122.78	103		4122.78	109		4122.78	29
4123.12	63		4123.12	26		4123.12	174		4123.12	190		4123.12	27
4123.45	70		4123.45	14		4123.45	167		4123.45	304		4123.45	10
4123.78	54		4123.78	17		4123.78	232		4123.78	155		4123.78	30
4124.12	42		4124.12	27		4124.12	198		4124.12	165		4124.12	54
4124.45	85		4124.45	27		4124.45	113		4124.45	188		4124.45	23
4124.79	83		4124.79	29		4124.79	112		4124.79	115		4124.79	35
4125.12	85		4125.12	15		4125.12	207		4125.12	176		4125.12	50
4125.46	125		4125.46	25		4125.46	254		4125.46	195		4125.46	65
4125.79	85		4125.79	49		4125.79	174		4125.79	191		4125.79	50
4126.13	89		4126.13	47		4126.13	161		4126.13	288		4126.13	29
4126.46	48		4126.46	29		4126.46	98		4126.46	153		4126.46	52
4126.8	118		4126.8	39		4126.8	121		4126.8	125		4126.8	58
4127.13	67		4127.13	53		4127.13	176		4127.13	151		4127.13	56
4127.47	112		4127.47	63		4127.47	155		4127.47	175		4127.47	31
4127.8	56		4127.8	50		4127.8	149		4127.8	215		4127.8	32
4128.14	73		4128.14	40		4128.14	116		4128.14	201		4128.14	101
4128.47	58		4128.47	47		4128.47	165		4128.47	127		4128.47	112
4128.8	48		4128.8	49		4128.8	84		4128.8	91		4128.8	19
4129.14	9		4129.14	65		4129.14	143		4129.14	126		4129.14	18
4129.47	24		4129.47	24		4129.47	116		4129.47	154		4129.47	82
4129.81	46		4129.81	54		4129.81	182		4129.81	107		4129.81	83
4130.14	53		4130.14	28		4130.14	166		4130.14	91		4130.14	47
4130.48	31		4130.48	39		4130.48	177		4130.48	174		4130.48	78
4130.81	7		4130.81	36		4130.81	277		4130.81	221		4130.81	43
4131.15	36		4131.15	23		4131.15	116		4131.15	178		4131.15	12
4131.48	46		4131.48	24		4131.48	164		4131.48	110		4131.48	47
4131.82	14		4131.82	28		4131.82	120		4131.82	125		4131.82	80
4132.15	47		4132.15	10		4132.15	182		4132.15	83		4132.15	64
4132.49	70		4132.49	33		4132.49	136		4132.49	126		4132.49	41
4132.82	42		4132.82	43		4132.82	93		4132.82	135		4132.82	88
4133.16	37		4133.16	66		4133.16	104		4133.16	225		4133.16	54
4133.49	54		4133.49	23		4133.49	101		4133.49	159		4133.49	60
4133.83	67		4133.83	30		4133.83	132		4133.83	139		4133.83	27
4134.16	51		4134.16	41		4134.16	149		4134.16	147		4134.16	27
4134.5	69		4134.5	48		4134.5	123		4134.5	219		4134.5	36
4134.83	46		4134.83	24		4134.83	98		4134.83	299		4134.83	23
4135.17	47		4135.17	54		4135.17	111		4135.17	194		4135.17	34
4135.5	110		4135.5	23		4135.5	150		4135.5	126		4135.5	26
4135.84	79		4135.84	44		4135.84	180		4135.84	112		4135.84	96
4136.17	85		4136.17	63		4136.17	106		4136.17	141		4136.17	61
4136.51	52		4136.51	25		4136.51	98		4136.51	122		4136.51	69
4136.84	34		4136.84	56		4136.84	118		4136.84	145		4136.84	66
4137.18	88		4137.18	53		4137.18	172		4137.18	111		4137.18	53
4137.51	118		4137.51	26		4137.51	189		4137.51	114		4137.51	37
4137.85	59		4137.85	47		4137.85	119		4137.85	165		4137.85	82
4138.18	97		4138.18	45		4138.18	140		4138.18	131		4138.18	96
4138.52	81		4138.52	14		4138.52	90		4138.52	150		4138.52	57
4138.85	47		4138.85	24		4138.85	119		4138.85	148		4138.85	46
4139.19	64		4139.19	21		4139.19	100		4139.19	250		4139.19	66
4139.52	77		4139.52	43		4139.52	136		4139.52	178		4139.52	37
4139.86	42		4139.86	36		4139.86	125		4139.86	122		4139.86	62
4140.19	52		4140.19	36		4140.19	68		4140.19	144		4140.19	41
4140.53	46		4140.53	21		4140.53	134		4140.53	137		4140.53	65
4140.86	47		4140.86	16		4140.86	112		4140.86	171		4140.86	37
4141.2	64		4141.2	18		4141.2	115		4141.2	191		4141.2	62
4141.53	53		4141.53	26		4141.53	148		4141.53	141		4141.53	29
4141.87	34		4141.87	30		4141.87	159		4141.87	181		4141.87	22
4142.2	96		4142.2	20		4142.2	63		4142.2	203		4142.2	46
4142.54	74		4142.54	25		4142.54	62		4142.54	143		4142.54	47
4142.88	43		4142.88	25		4142.88	119		4142.88	84		4142.88	45
4143.21	50		4143.21	43		4143.21	99		4143.21	109		4143.21	79
4143.55	61		4143.55	57		4143.55	105		4143.55	142		4143.55	50
4143.88	65		4143.88	29		4143.88	139		4143.88	80		4143.88	43
4144.22	45		4144.22	24		4144.22	94		4144.22	65		4144.22	27
4144.55	16		4144.55	42		4144.55	89		4144.55	61		4144.55	52
4144.89	49		4144.89	44		4144.89	90		4144.89	76		4144.89	78
4145.22	74		4145.22	71		4145.22	111		4145.22	123		4145.22	51
4145.56	87		4145.56	16		4145.56	112		4145.56	168		4145.56	100
4145.89	125		4145.89	26		4145.89	65		4145.89	191		4145.89	77
4146.23	109		4146.23	15		4146.23	114		4146.23	83		4146.23	59
4146.56	63		4146.56	22		4146.56	215		4146.56	129		4146.56	96
4146.9	59		4146.9	32		4146.9	166		4146.9	155		4146.9	40
4147.23	76		4147.23	23		4147.23	123		4147.23	213		4147.23	54
4147.57	68		4147.57	58		4147.57	141		4147.57	192		4147.57	41
4147.91	30		4147.91	20		4147.91	111		4147.91	145		4147.91	38
4148.24	34		4148.24	34		4148.24	88		4148.24	109		4148.24	66
4148.58	99		4148.58	17		4148.58	170		4148.58	169		4148.58	32
4148.91	62		4148.91	27		4148.91	173		4148.91	203		4148.91	33
4149.25	42		4149.25	18		4149.25	54		4149.25	161		4149.25	69
4149.58	36		4149.58	27		4149.58	109		4149.58	106		4149.58	38
4149.92	54		4149.92	30		4149.92	121		4149.92	135		4149.92	53
4150.26	44		4150.26	72		4150.26	107		4150.26	98		4150.26	54
4150.59	25		4150.59	48		4150.59	157		4150.59	176		4150.59	45
4150.93	49		4150.93	16		4150.93	135		4150.93	158		4150.93	55
4151.26	40		4151.26	21		4151.26	143		4151.26	125		4151.26	19
4151.6	26		4151.6	26		4151.6	108		4151.6	114		4151.6	45
4151.93	118		4151.93	21		4151.93	96		4151.93	128		4151.93	40
4152.27	72		4152.27	21		4152.27	180		4152.27	149		4152.27	79
4152.6	43		4152.6	30		4152.6	109		4152.6	111		4152.6	118
4152.94	31		4152.94	11		4152.94	91		4152.94	117		4152.94	94
4153.28	40		4153.28	12		4153.28	164		4153.28	239		4153.28	69
4153.61	49		4153.61	33		4153.61	169		4153.61	87		4153.61	66
4153.95	22		4153.95	14		4153.95	175		4153.95	94		4153.95	56
4154.28	41		4154.28	32		4154.28	190		4154.28	147		4154.28	68
4154.62	31		4154.62	48		4154.62	126		4154.62	199		4154.62	84
4154.95	51		4154.95	33		4154.95	70		4154.95	203		4154.95	62
4155.29	46		4155.29	8		4155.29	98		4155.29	122		4155.29	28
4155.63	54		4155.63	20		4155.63	116		4155.63	105		4155.63	45
4155.96	89		4155.96	22		4155.96	130		4155.96	113		4155.96	81
4156.3	71		4156.3	13		4156.3	164		4156.3	120		4156.3	29
4156.63	60		4156.63	32		4156.63	114		4156.63	218		4156.63	34
4156.97	61		4156.97	26		4156.97	119		4156.97	104		4156.97	35
4157.31	69		4157.31	57		4157.31	116		4157.31	180		4157.31	64
4157.64	66		4157.64	35		4157.64	184		4157.64	223		4157.64	61
4157.98	48		4157.98	41		4157.98	269		4157.98	164		4157.98	77
4158.31	34		4158.31	31		4158.31	169		4158.31	132		4158.31	49
4158.65	49		4158.65	26		4158.65	180		4158.65	183		4158.65	66
4158.99	70		4158.99	49		4158.99	190		4158.99	107		4158.99	28
4159.32	127		4159.32	56		4159.32	231		4159.32	87		4159.32	29
4159.66	105		4159.66	38		4159.66	90		4159.66	105		4159.66	168
4159.99	54		4159.99	53		4159.99	93		4159.99	129		4159.99	102
4160.33	25		4160.33	64		4160.33	196		4160.33	67		4160.33	62
4160.67	31		4160.67	49		4160.67	85		4160.67	76		4160.67	61
4161	46		4161	83		4161	86		4161	45		4161	39
4161.34	34		4161.34	41		4161.34	76		4161.34	134		4161.34	17
4161.67	84		4161.67	43		4161.67	103		4161.67	129		4161.67	69
4162.01	49		4162.01	43		4162.01	103		4162.01	143		4162.01	93
4162.35	74		4162.35	61		4162.35	117		4162.35	84		4162.35	57
4162.68	34		4162.68	28		4162.68	252		4162.68	86		4162.68	60
4163.02	78		4163.02	22		4163.02	190		4163.02	106		4163.02	43
4163.35	109		4163.35	37		4163.35	133		4163.35	198		4163.35	52
4163.69	80		4163.69	45		4163.69	149		4163.69	210		4163.69	51
4164.03	43		4164.03	81		4164.03	117		4164.03	250		4164.03	67
4164.36	26		4164.36	52		4164.36	177		4164.36	89		4164.36	63
4164.7	20		4164.7	49		4164.7	209		4164.7	124		4164.7	53
4165.03	65		4165.03	46		4165.03	239		4165.03	146		4165.03	78
4165.37	44		4165.37	31		4165.37	173		4165.37	227		4165.37	76
4165.71	92		4165.71	40		4165.71	143		4165.71	230		4165.71	94
4166.04	47		4166.04	28		4166.04	139		4166.04	128		4166.04	71
4166.38	32		4166.38	26		4166.38	211		4166.38	175		4166.38	60
4166.72	33		4166.72	52		4166.72	238		4166.72	145		4166.72	89
4167.05	24		4167.05	23		4167.05	257		4167.05	297		4167.05	52
4167.39	53		4167.39	43		4167.39	200		4167.39	205		4167.39	58
4167.73	101		4167.73	68		4167.73	244		4167.73	163		4167.73	48
4168.06	124		4168.06	32		4168.06	169		4168.06	87		4168.06	50
4168.4	88		4168.4	42		4168.4	190		4168.4	159		4168.4	81
4168.73	61		4168.73	24		4168.73	210		4168.73	142		4168.73	39
4169.07	68		4169.07	19		4169.07	149		4169.07	181		4169.07	25
4169.41	29		4169.41	28		4169.41	196		4169.41	118		4169.41	32
4169.74	103		4169.74	55		4169.74	255		4169.74	134		4169.74	40
4170.08	111		4170.08	30		4170.08	181		4170.08	88		4170.08	103
4170.42	74		4170.42	62		4170.42	103		4170.42	183		4170.42	53
4170.75	74		4170.75	63		4170.75	137		4170.75	202		4170.75	105
4171.09	84		4171.09	34		4171.09	154		4171.09	137		4171.09	45
4171.43	137		4171.43	44		4171.43	136		4171.43	136		4171.43	48
4171.76	95		4171.76	87		4171.76	208		4171.76	118		4171.76	53
4172.1	42		4172.1	94		4172.1	124		4172.1	156		4172.1	74
4172.44	10		4172.44	46		4172.44	172		4172.44	144		4172.44	27
4172.77	54		4172.77	31		4172.77	146		4172.77	115		4172.77	55
4173.11	56		4173.11	15		4173.11	208		4173.11	135		4173.11	71
4173.44	143		4173.44	34		4173.44	149		4173.44	255		4173.44	81
4173.78	101		4173.78	64		4173.78	140		4173.78	203		4173.78	61
4174.12	57		4174.12	27		4174.12	160		4174.12	240		4174.12	33
4174.45	50		4174.45	19		4174.45	227		4174.45	214		4174.45	53
4174.79	15		4174.79	19		4174.79	175		4174.79	127		4174.79	150
4175.13	32		4175.13	23		4175.13	148		4175.13	185		4175.13	48
4175.46	25		4175.46	19		4175.46	140		4175.46	137		4175.46	46
4175.8	75		4175.8	59		4175.8	88		4175.8	147		4175.8	79
4176.14	32		4176.14	72		4176.14	154		4176.14	167		4176.14	26
4176.47	65		4176.47	40		4176.47	190		4176.47	149		4176.47	27
4176.81	44		4176.81	28		4176.81	195		4176.81	243		4176.81	34
4177.15	39		4177.15	69		4177.15	255		4177.15	155		4177.15	41
4177.48	69		4177.48	40		4177.48	310		4177.48	141		4177.48	21
4177.82	30		4177.82	8		4177.82	282		4177.82	195		4177.82	13
4178.16	35		4178.16	25		4178.16	261		4178.16	70		4178.16	31
4178.49	44		4178.49	20		4178.49	204		4178.49	113		4178.49	38
4178.83	45		4178.83	13		4178.83	183		4178.83	116		4178.83	45
4179.17	46		4179.17	43		4179.17	174		4179.17	102		4179.17	26
4179.5	57		4179.5	28		4179.5	162		4179.5	138		4179.5	32
4179.84	94		4179.84	38		4179.84	173		4179.84	246		4179.84	39
4180.18	61		4180.18	108		4180.18	130		4180.18	250		4180.18	126
4180.52	45		4180.52	122		4180.52	201		4180.52	291		4180.52	79
4180.85	22		4180.85	32		4180.85	217		4180.85	236		4180.85	85
4181.19	68		4181.19	33		4181.19	138		4181.19	308		4181.19	65
4181.52	76		4181.52	60		4181.52	195		4181.52	255		4181.52	47
4181.86	35		4181.86	41		4181.86	205		4181.86	253		4181.86	13
4182.2	56		4182.2	54		4182.2	231		4182.2	314		4182.2	33
4182.54	55		4182.54	96		4182.54	216		4182.54	302		4182.54	51
4182.87	70		4182.87	61		4182.87	236		4182.87	279		4182.87	24
4183.21	61		4183.21	54		4183.21	202		4183.21	321		4183.21	50
4183.55	51		4183.55	44		4183.55	145		4183.55	283		4183.55	43
4183.88	54		4183.88	55		4183.88	151		4183.88	231		4183.88	63
4184.22	48		4184.22	77		4184.22	133		4184.22	373		4184.22	69
4184.56	58		4184.56	47		4184.56	108		4184.56	218		4184.56	44
4184.9	110		4184.9	70		4184.9	123		4184.9	237		4184.9	43
4185.23	51		4185.23	28		4185.23	168		4185.23	367		4185.23	44
4185.57	19		4185.57	40		4185.57	110		4185.57	272		4185.57	59
4185.91	28		4185.91	10		4185.91	157		4185.91	226		4185.91	40
4186.24	44		4186.24	29		4186.24	101		4186.24	241		4186.24	57
4186.58	41		4186.58	38		4186.58	154		4186.58	218		4186.58	62
4186.92	81		4186.92	33		4186.92	130		4186.92	240		4186.92	60
4187.25	57		4187.25	48		4187.25	239		4187.25	261		4187.25	22
4187.59	50		4187.59	48		4187.59	238		4187.59	216		4187.59	84
4187.93	66		4187.93	32		4187.93	268		4187.93	180		4187.93	36
4188.27	98		4188.27	18		4188.27	221		4188.27	240		4188.27	66
4188.6	115		4188.6	34		4188.6	170		4188.6	231		4188.6	20
4188.94	90		4188.94	59		4188.94	211		4188.94	197		4188.94	19
4189.28	50		4189.28	26		4189.28	154		4189.28	157		4189.28	55
4189.61	47		4189.61	16		4189.61	159		4189.61	156		4189.61	27
4189.95	72		4189.95	7		4189.95	151		4189.95	262		4189.95	77
4190.29	50		4190.29	31		4190.29	129		4190.29	355		4190.29	56
4190.63	42		4190.63	20		4190.63	154		4190.63	309		4190.63	40
4190.96	72		4190.96	52		4190.96	214		4190.96	247		4190.96	48
4191.3	87		4191.3	20		4191.3	108		4191.3	142		4191.3	61
4191.64	98		4191.64	28		4191.64	126		4191.64	298		4191.64	89
4191.98	36		4191.98	23		4191.98	160		4191.98	270		4191.98	66
4192.31	72		4192.31	43		4192.31	146		4192.31	186		4192.31	71
4192.65	96		4192.65	25		4192.65	110		4192.65	188		4192.65	84
4192.99	38		4192.99	35		4192.99	104		4192.99	323		4192.99	46
4193.32	23		4193.32	49		4193.32	106		4193.32	236		4193.32	45
4193.66	42		4193.66	22		4193.66	91		4193.66	206		4193.66	37
4194	60		4194	23		4194	137		4194	234		4194	59
4194.34	33		4194.34	19		4194.34	165		4194.34	213		4194.34	22
4194.67	32		4194.67	32		4194.67	121		4194.67	185		4194.67	56
4195.01	39		4195.01	42		4195.01	64		4195.01	163		4195.01	57
4195.35	27		4195.35	43		4195.35	174		4195.35	268		4195.35	72
4195.69	40		4195.69	40		4195.69	201		4195.69	204		4195.69	35
4196.02	41		4196.02	23		4196.02	192		4196.02	227		4196.02	57
4196.36	35		4196.36	13		4196.36	214		4196.36	231		4196.36	62
4196.7	47		4196.7	54		4196.7	199		4196.7	308		4196.7	65
4197.04	57		4197.04	24		4197.04	137		4197.04	362		4197.04	62
4197.37	46		4197.37	48		4197.37	126		4197.37	286		4197.37	18
4197.71	50		4197.71	55		4197.71	99		4197.71	407		4197.71	19
4198.05	65		4198.05	36		4198.05	113		4198.05	374		4198.05	33
4198.39	48		4198.39	22		4198.39	210		4198.39	445		4198.39	35
4198.72	40		4198.72	31		4198.72	114		4198.72	346		4198.72	43
4199.06	38		4199.06	40		4199.06	118		4199.06	259		4199.06	90
4199.4	45		4199.4	40		4199.4	168		4199.4	289		4199.4	46
4199.74	99		4199.74	30		4199.74	99		4199.74	263		4199.74	61
4200.07	62		4200.07	35		4200.07	110		4200.07	364		4200.07	59
4200.41	84		4200.41	56		4200.41	140		4200.41	401		4200.41	35
4200.75	47		4200.75	15		4200.75	215		4200.75	277		4200.75	21
4201.09	76		4201.09	45		4201.09	186		4201.09	333		4201.09	38
4201.42	89		4201.42	33		4201.42	162		4201.42	246		4201.42	45
4201.76	91		4201.76	13		4201.76	166		4201.76	188		4201.76	23
4202.1	66		4202.1	53		4202.1	186		4202.1	288		4202.1	18
4202.44	47		4202.44	48		4202.44	128		4202.44	317		4202.44	54
4202.77	79		4202.77	34		4202.77	83		4202.77	277		4202.77	19
4203.11	77		4203.11	22		4203.11	115		4203.11	265		4203.11	34
4203.45	61		4203.45	18		4203.45	256		4203.45	279		4203.45	50
4203.79	82		4203.79	86		4203.79	183		4203.79	266		4203.79	84
4204.13	74		4204.13	83		4204.13	115		4204.13	231		4204.13	52
4204.46	142		4204.46	35		4204.46	205		4204.46	216		4204.46	11
4204.8	75		4204.8	68		4204.8	108		4204.8	201		4204.8	73
4205.14	28		4205.14	35		4205.14	92		4205.14	294		4205.14	45
4205.48	39		4205.48	23		4205.48	215		4205.48	316		4205.48	58
4205.81	30		4205.81	46		4205.81	163		4205.81	243		4205.81	22
4206.15	58		4206.15	94		4206.15	144		4206.15	199		4206.15	52
4206.49	90		4206.49	14		4206.49	242		4206.49	167		4206.49	33
4206.83	49		4206.83	17		4206.83	133		4206.83	267		4206.83	49
4207.17	94		4207.17	43		4207.17	150		4207.17	220		4207.17	68
4207.51	85		4207.51	25		4207.51	90		4207.51	189		4207.51	41
4207.84	67		4207.84	54		4207.84	110		4207.84	206		4207.84	37
4208.18	69		4208.18	25		4208.18	139		4208.18	179		4208.18	27
4208.52	71		4208.52	27		4208.52	109		4208.52	232		4208.52	54
4208.86	55		4208.86	21		4208.86	208		4208.86	202		4208.86	59
4209.19	75		4209.19	30		4209.19	178		4209.19	203		4209.19	45
4209.53	79		4209.53	51		4209.53	156		4209.53	138		4209.53	16
4209.87	125		4209.87	59		4209.87	246		4209.87	211		4209.87	77
4210.21	123		4210.21	43		4210.21	166		4210.21	184		4210.21	49
4210.55	118		4210.55	74		4210.55	150		4210.55	298		4210.55	28
4210.88	94		4210.88	53		4210.88	78		4210.88	179		4210.88	41
4211.22	83		4211.22	23		4211.22	82		4211.22	206		4211.22	36
4211.56	123		4211.56	15		4211.56	118		4211.56	253		4211.56	21
4211.9	81		4211.9	27		4211.9	189		4211.9	205		4211.9	31
4212.24	111		4212.24	12		4212.24	87		4212.24	111		4212.24	53
4212.57	102		4212.57	23		4212.57	126		4212.57	128		4212.57	45
4212.91	109		4212.91	65		4212.91	161		4212.91	139		4212.91	53
4213.25	72		4213.25	38		4213.25	148		4213.25	216		4213.25	26
4213.59	106		4213.59	35		4213.59	200		4213.59	224		4213.59	48
4213.93	55		4213.93	28		4213.93	122		4213.93	196		4213.93	44
4214.27	36		4214.27	9		4214.27	198		4214.27	172		4214.27	56
4214.6	94		4214.6	31		4214.6	101		4214.6	114		4214.6	51
4214.94	77		4214.94	22		4214.94	96		4214.94	174		4214.94	64
4215.28	80		4215.28	37		4215.28	88		4215.28	212		4215.28	52
4215.62	94		4215.62	28		4215.62	86		4215.62	173		4215.62	55
4215.96	40		4215.96	30		4215.96	121		4215.96	195		4215.96	38
4216.3	68		4216.3	28		4216.3	112		4216.3	122		4216.3	54
4216.63	36		4216.63	63		4216.63	67		4216.63	172		4216.63	73
4216.97	39		4216.97	22		4216.97	79		4216.97	200		4216.97	72
4217.31	94		4217.31	40		4217.31	97		4217.31	140		4217.31	84
4217.65	65		4217.65	29		4217.65	175		4217.65	136		4217.65	64
4217.99	60		4217.99	21		4217.99	190		4217.99	148		4217.99	57
4218.32	55		4218.32	18		4218.32	159		4218.32	143		4218.32	69
4218.66	53		4218.66	59		4218.66	178		4218.66	121		4218.66	89
4219	89		4219	39		4219	144		4219	177		4219	149
4219.34	96		4219.34	9		4219.34	117		4219.34	227		4219.34	96
4219.68	81		4219.68	28		4219.68	166		4219.68	215		4219.68	118
4220.02	85		4220.02	72		4220.02	68		4220.02	273		4220.02	141
4220.35	75		4220.35	46		4220.35	110		4220.35	268		4220.35	87
4220.69	64		4220.69	29		4220.69	149		4220.69	227		4220.69	83
4221.03	87		4221.03	39		4221.03	140		4221.03	150		4221.03	111
4221.37	109		4221.37	32		4221.37	151		4221.37	120		4221.37	82
4221.71	163		4221.71	36		4221.71	214		4221.71	179		4221.71	99
4222.05	123		4222.05	62		4222.05	162		4222.05	226		4222.05	114
4222.39	82		4222.39	79		4222.39	85		4222.39	175		4222.39	117
4222.73	97		4222.73	36		4222.73	107		4222.73	236		4222.73	97
4223.06	106		4223.06	32		4223.06	154		4223.06	219		4223.06	104
4223.4	119		4223.4	43		4223.4	165		4223.4	137		4223.4	94
4223.74	79		4223.74	48		4223.74	67		4223.74	177		4223.74	103
4224.08	124		4224.08	20		4224.08	189		4224.08	182		4224.08	87
4224.42	74		4224.42	27		4224.42	130		4224.42	175		4224.42	55
4224.76	91		4224.76	66		4224.76	180		4224.76	201		4224.76	71
4225.1	129		4225.1	75		4225.1	141		4225.1	233		4225.1	77
4225.43	136		4225.43	26		4225.43	113		4225.43	193		4225.43	90
4225.77	143		4225.77	25		4225.77	178		4225.77	297		4225.77	63
4226.11	94		4226.11	26		4226.11	128		4226.11	136		4226.11	40
4226.45	69		4226.45	19		4226.45	127		4226.45	137		4226.45	15
4226.79	45		4226.79	51		4226.79	116		4226.79	163		4226.79	90
4227.13	31		4227.13	59		4227.13	141		4227.13	160		4227.13	88
4227.47	105		4227.47	11		4227.47	227		4227.47	134		4227.47	81
4227.8	154		4227.8	15		4227.8	77		4227.8	203		4227.8	90
4228.14	48		4228.14	43		4228.14	148		4228.14	221		4228.14	21
4228.48	50		4228.48	34		4228.48	164		4228.48	204		4228.48	64
4228.82	105		4228.82	28		4228.82	127		4228.82	145		4228.82	60
4229.16	54		4229.16	11		4229.16	100		4229.16	190		4229.16	33
4229.5	80		4229.5	14		4229.5	77		4229.5	169		4229.5	89
4229.84	79		4229.84	25		4229.84	86		4229.84	114		4229.84	30
4230.18	104		4230.18	33		4230.18	161		4230.18	132		4230.18	47
4230.51	70		4230.51	24		4230.51	199		4230.51	124		4230.51	92
4230.85	64		4230.85	45		4230.85	167		4230.85	110		4230.85	83
4231.19	26		4231.19	57		4231.19	115		4231.19	113		4231.19	64
4231.53	22		4231.53	62		4231.53	141		4231.53	148		4231.53	18
4231.87	22		4231.87	43		4231.87	97		4231.87	186		4231.87	28
4232.21	62		4232.21	23		4232.21	111		4232.21	121		4232.21	40
4232.55	163		4232.55	29		4232.55	177		4232.55	80		4232.55	40
4232.89	52		4232.89	60		4232.89	209		4232.89	132		4232.89	43
4233.23	60		4233.23	65		4233.23	151		4233.23	166		4233.23	49
4233.56	81		4233.56	121		4233.56	121		4233.56	151		4233.56	52
4233.9	138		4233.9	101		4233.9	150		4233.9	152		4233.9	42
4234.24	53		4234.24	72		4234.24	170		4234.24	103		4234.24	31
4234.58	48		4234.58	63		4234.58	203		4234.58	140		4234.58	90
4234.92	54		4234.92	16		4234.92	300		4234.92	191		4234.92	99
4235.26	73		4235.26	38		4235.26	287		4235.26	165		4235.26	29
4235.6	55		4235.6	56		4235.6	385		4235.6	186		4235.6	37
4235.94	67		4235.94	104		4235.94	281		4235.94	200		4235.94	71
4236.28	58		4236.28	66		4236.28	236		4236.28	224		4236.28	66
4236.62	57		4236.62	165		4236.62	264		4236.62	199		4236.62	54
4236.95	76		4236.95	162		4236.95	265		4236.95	127		4236.95	77
4237.29	62		4237.29	90		4237.29	324		4237.29	94		4237.29	36
4237.63	74		4237.63	116		4237.63	278		4237.63	125		4237.63	50
4237.97	117		4237.97	91		4237.97	321		4237.97	235		4237.97	33
4238.31	98		4238.31	80		4238.31	268		4238.31	200		4238.31	60
4238.65	99		4238.65	31		4238.65	392		4238.65	108		4238.65	48
4238.99	60		4238.99	62		4238.99	427		4238.99	235		4238.99	66
4239.33	77		4239.33	70		4239.33	371		4239.33	258		4239.33	75
4239.67	25		4239.67	57		4239.67	348		4239.67	245		4239.67	26
4240.01	50		4240.01	105		4240.01	302		4240.01	157		4240.01	77
4240.35	27		4240.35	103		4240.35	239		4240.35	166		4240.35	52
4240.69	88		4240.69	57		4240.69	286		4240.69	199		4240.69	81
4241.02	87		4241.02	74		4241.02	273		4241.02	216		4241.02	23
4241.36	36		4241.36	31		4241.36	205		4241.36	203		4241.36	81
4241.7	37		4241.7	45		4241.7	227		4241.7	141		4241.7	106
4242.04	53		4242.04	27		4242.04	298		4242.04	192		4242.04	88
4242.38	89		4242.38	61		4242.38	166		4242.38	161		4242.38	26
4242.72	80		4242.72	67		4242.72	226		4242.72	155		4242.72	29
4243.06	46		4243.06	90		4243.06	112		4243.06	160		4243.06	21
4243.4	64		4243.4	62		4243.4	133		4243.4	272		4243.4	93
4243.74	37		4243.74	29		4243.74	129		4243.74	184		4243.74	67
4244.08	101		4244.08	30		4244.08	165		4244.08	193		4244.08	68
4244.42	61		4244.42	31		4244.42	159		4244.42	156		4244.42	62
4244.76	74		4244.76	33		4244.76	127		4244.76	144		4244.76	63
4245.1	67		4245.1	10		4245.1	163		4245.1	101		4245.1	52
4245.44	15		4245.44	9		4245.44	157		4245.44	88		4245.44	74
4245.78	43		4245.78	48		4245.78	190		4245.78	166		4245.78	91
4246.11	46		4246.11	40		4246.11	144		4246.11	156		4246.11	33
4246.45	57		4246.45	44		4246.45	186		4246.45	179		4246.45	41
4246.79	53		4246.79	48		4246.79	75		4246.79	203		4246.79	46
4247.13	75		4247.13	91		4247.13	102		4247.13	153		4247.13	61
4247.47	84		4247.47	38		4247.47	136		4247.47	146		4247.47	55
4247.81	98		4247.81	38		4247.81	104		4247.81	156		4247.81	58
4248.15	74		4248.15	41		4248.15	122		4248.15	126		4248.15	15
4248.49	59		4248.49	35		4248.49	95		4248.49	194		4248.49	20
4248.83	118		4248.83	31		4248.83	87		4248.83	233		4248.83	40
4249.17	121		4249.17	29		4249.17	79		4249.17	227		4249.17	23
4249.51	92		4249.51	58		4249.51	117		4249.51	219		4249.51	50
4249.85	43		4249.85	14		4249.85	131		4249.85	284		4249.85	18
4250.19	60		4250.19	21		4250.19	112		4250.19	231		4250.19	36
4250.53	71		4250.53	11		4250.53	107		4250.53	163		4250.53	32
4250.87	55		4250.87	45		4250.87	105		4250.87	175		4250.87	61
4251.21	98		4251.21	25		4251.21	150		4251.21	365		4251.21	55
4251.55	89		4251.55	69		4251.55	146		4251.55	494		4251.55	48
4251.89	109		4251.89	58		4251.89	159		4251.89	531		4251.89	19
4252.23	84		4252.23	19		4252.23	91		4252.23	401		4252.23	51
4252.57	58		4252.57	28		4252.57	141		4252.57	386		4252.57	37
4252.91	59		4252.91	65		4252.91	79		4252.91	469		4252.91	27
4253.25	93		4253.25	42		4253.25	88		4253.25	418		4253.25	49
4253.59	82		4253.59	48		4253.59	49		4253.59	576		4253.59	42
4253.93	81		4253.93	43		4253.93	138		4253.93	560		4253.93	21
4254.27	55		4254.27	19		4254.27	114		4254.27	661		4254.27	41
4254.61	56		4254.61	42		4254.61	99		4254.61	427		4254.61	97
4254.95	104		4254.95	60		4254.95	88		4254.95	367		4254.95	98
4255.29	84		4255.29	44		4255.29	87		4255.29	583		4255.29	53
4255.63	95		4255.63	105		4255.63	146		4255.63	635		4255.63	72
4255.97	77		4255.97	67		4255.97	168		4255.97	500		4255.97	80
4256.31	32		4256.31	38		4256.31	141		4256.31	537		4256.31	84
4256.65	30		4256.65	54		4256.65	109		4256.65	484		4256.65	38
4256.98	82		4256.98	27		4256.98	136		4256.98	393		4256.98	68
4257.32	47		4257.32	20		4257.32	118		4257.32	428		4257.32	105
4257.66	30		4257.66	16		4257.66	129		4257.66	377		4257.66	27
4258.01	27		4258.01	31		4258.01	131		4258.01	445		4258.01	47
4258.35	61		4258.35	28		4258.35	112		4258.35	294		4258.35	56
4258.69	94		4258.69	34		4258.69	194		4258.69	220		4258.69	83
4259.02	95		4259.02	39		4259.02	138		4259.02	272		4259.02	82
4259.36	35		4259.36	29		4259.36	124		4259.36	264		4259.36	40
4259.7	54		4259.7	41		4259.7	164		4259.7	332		4259.7	68
4260.05	28		4260.05	18		4260.05	79		4260.05	262		4260.05	30
4260.39	39		4260.39	14		4260.39	86		4260.39	194		4260.39	22
4260.73	39		4260.73	24		4260.73	189		4260.73	214		4260.73	50
4261.06	41		4261.06	24		4261.06	156		4261.06	210		4261.06	70
4261.4	8		4261.4	33		4261.4	191		4261.4	251		4261.4	38
4261.74	27		4261.74	51		4261.74	170		4261.74	154		4261.74	39
4262.09	40		4262.09	31		4262.09	131		4262.09	274		4262.09	66
4262.43	29		4262.43	39		4262.43	162		4262.43	239		4262.43	62
4262.77	73		4262.77	14		4262.77	128		4262.77	210		4262.77	110
4263.11	63		4263.11	29		4263.11	184		4263.11	213		4263.11	60
4263.45	57		4263.45	18		4263.45	179		4263.45	131		4263.45	69
4263.79	76		4263.79	47		4263.79	231		4263.79	148		4263.79	49
4264.13	71		4264.13	62		4264.13	191		4264.13	103		4264.13	31
4264.47	37		4264.47	20		4264.47	197		4264.47	97		4264.47	73
4264.81	62		4264.81	38		4264.81	174		4264.81	68		4264.81	50
4265.15	80		4265.15	26		4265.15	176		4265.15	53		4265.15	21
4265.49	75		4265.49	30		4265.49	141		4265.49	131		4265.49	74
4265.83	70		4265.83	43		4265.83	174		4265.83	143		4265.83	87
4266.17	59		4266.17	38		4266.17	195		4266.17	100		4266.17	82
4266.51	77		4266.51	85		4266.51	216		4266.51	140		4266.51	43
4266.85	55		4266.85	62		4266.85	162		4266.85	154		4266.85	63
4267.19	85		4267.19	50		4267.19	121		4267.19	153		4267.19	48
4267.53	102		4267.53	79		4267.53	132		4267.53	120		4267.53	31
4267.87	55		4267.87	53		4267.87	112		4267.87	214		4267.87	34
4268.21	99		4268.21	34		4268.21	169		4268.21	196		4268.21	33
4268.55	68		4268.55	36		4268.55	169		4268.55	171		4268.55	29
4268.89	57		4268.89	30		4268.89	111		4268.89	138		4268.89	19
4269.23	108		4269.23	35		4269.23	187		4269.23	149		4269.23	20
4269.57	91		4269.57	27		4269.57	101		4269.57	154		4269.57	55
4269.91	15		4269.91	27		4269.91	163		4269.91	231		4269.91	41
4270.25	94		4270.25	23		4270.25	130		4270.25	152		4270.25	54
4270.59	77		4270.59	36		4270.59	142		4270.59	235		4270.59	83
4270.93	46		4270.93	55		4270.93	131		4270.93	251		4270.93	47
4271.27	56		4271.27	34		4271.27	106		4271.27	176		4271.27	28
4271.61	52		4271.61	42		4271.61	137		4271.61	133		4271.61	49
4271.95	74		4271.95	94		4271.95	114		4271.95	165		4271.95	35
4272.3	66		4272.3	34		4272.3	88		4272.3	173		4272.3	45
4272.64	50		4272.64	10		4272.64	106		4272.64	252		4272.64	81
4272.98	117		4272.98	11		4272.98	151		4272.98	172		4272.98	65
4273.32	49		4273.32	58		4273.32	95		4273.32	103		4273.32	41
4273.66	59		4273.66	29		4273.66	140		4273.66	141		4273.66	40
4274	54		4274	25		4274	158		4274	220		4274	29
4274.34	60		4274.34	28		4274.34	115		4274.34	211		4274.34	95
4274.68	69		4274.68	9		4274.68	134		4274.68	223		4274.68	23
4275.02	89		4275.02	40		4275.02	159		4275.02	228		4275.02	57
4275.36	65		4275.36	13		4275.36	174		4275.36	155		4275.36	84
4275.7	73		4275.7	44		4275.7	71		4275.7	179		4275.7	100
4276.04	67		4276.04	31		4276.04	137		4276.04	231		4276.04	49
4276.38	173		4276.38	29		4276.38	116		4276.38	253		4276.38	42
4276.72	47		4276.72	23		4276.72	171		4276.72	149		4276.72	41
4277.06	90		4277.06	50		4277.06	166		4277.06	159		4277.06	50
4277.4	65		4277.4	24		4277.4	172		4277.4	164		4277.4	18
4277.74	101		4277.74	33		4277.74	132		4277.74	174		4277.74	102
4278.09	159		4278.09	46		4278.09	126		4278.09	163		4278.09	129
4278.43	186		4278.43	37		4278.43	97		4278.43	176		4278.43	63
4278.77	211		4278.77	48		4278.77	169		4278.77	109		4278.77	60
4279.11	107		4279.11	41		4279.11	155		4279.11	245		4279.11	48
4279.45	114		4279.45	45		4279.45	140		4279.45	312		4279.45	26
4279.79	125		4279.79	40		4279.79	160		4279.79	194		4279.79	111
4280.13	120		4280.13	23		4280.13	166		4280.13	184		4280.13	65
4280.47	175		4280.47	61		4280.47	158		4280.47	235		4280.47	77
4280.81	179		4280.81	73		4280.81	137		4280.81	255		4280.81	54
4281.15	189		4281.15	29		4281.15	108		4281.15	148		4281.15	90
4281.49	264		4281.49	39		4281.49	157		4281.49	238		4281.49	71
4281.83	137		4281.83	42		4281.83	140		4281.83	257		4281.83	88
4282.18	114		4282.18	37		4282.18	106		4282.18	214		4282.18	50
4282.52	187		4282.52	55		4282.52	177		4282.52	222		4282.52	26
4282.86	113		4282.86	11		4282.86	106		4282.86	172		4282.86	39
4283.2	123		4283.2	20		4283.2	122		4283.2	154		4283.2	35
4283.54	78		4283.54	33		4283.54	115		4283.54	120		4283.54	22
4283.88	158		4283.88	53		4283.88	115		4283.88	247		4283.88	34
4284.22	135		4284.22	47		4284.22	93		4284.22	174		4284.22	62
4284.56	66		4284.56	62		4284.56	210		4284.56	166		4284.56	35
4284.9	62		4284.9	14		4284.9	122		4284.9	210		4284.9	29
4285.24	136		4285.24	39		4285.24	91		4285.24	170		4285.24	61
4285.59	111		4285.59	44		4285.59	117		4285.59	137		4285.59	84
4285.93	143		4285.93	53		4285.93	137		4285.93	207		4285.93	61
4286.27	58		4286.27	63		4286.27	170		4286.27	240		4286.27	105
4286.61	83		4286.61	51		4286.61	106		4286.61	154		4286.61	122
4286.95	124		4286.95	33		4286.95	122		4286.95	168		4286.95	70
4287.29	133		4287.29	32		4287.29	149		4287.29	174		4287.29	76
4287.63	83		4287.63	24		4287.63	107		4287.63	169		4287.63	49
4287.97	53		4287.97	50		4287.97	73		4287.97	168		4287.97	32
4288.31	70		4288.31	39		4288.31	244		4288.31	251		4288.31	40
4288.65	26		4288.65	27		4288.65	216		4288.65	209		4288.65	35
4289	97		4289	56		4289	142		4289	152		4289	58
4289.34	84		4289.34	41		4289.34	116		4289.34	222		4289.34	34
4289.68	48		4289.68	20		4289.68	100		4289.68	132		4289.68	65
4290.02	39		4290.02	24		4290.02	145		4290.02	150		4290.02	57
4290.36	47		4290.36	31		4290.36	121		4290.36	153		4290.36	55
4290.7	96		4290.7	14		4290.7	93		4290.7	246		4290.7	68
4291.04	107		4291.04	48		4291.04	204		4291.04	289		4291.04	54
4291.39	89		4291.39	42		4291.39	237		4291.39	194		4291.39	55
4291.73	102		4291.73	63		4291.73	173		4291.73	139		4291.73	61
4292.07	73		4292.07	38		4292.07	157		4292.07	194		4292.07	49
4292.41	36		4292.41	32		4292.41	166		4292.41	167		4292.41	28
4292.75	43		4292.75	14		4292.75	127		4292.75	163		4292.75	57
4293.09	33		4293.09	15		4293.09	177		4293.09	209		4293.09	34
4293.43	44		4293.43	27		4293.43	203		4293.43	125		4293.43	47
4293.77	55		4293.77	41		4293.77	145		4293.77	160		4293.77	44
4294.11	49		4294.11	44		4294.11	133		4294.11	113		4294.11	24
4294.46	70		4294.46	64		4294.46	87		4294.46	160		4294.46	28
4294.8	88		4294.8	40		4294.8	141		4294.8	231		4294.8	32
4295.14	45		4295.14	42		4295.14	218		4295.14	148		4295.14	14
4295.48	42		4295.48	55		4295.48	142		4295.48	148		4295.48	31
4295.82	51		4295.82	51		4295.82	139		4295.82	236		4295.82	65
4296.16	80		4296.16	70		4296.16	133		4296.16	181		4296.16	53
4296.51	104		4296.51	27		4296.51	164		4296.51	175		4296.51	64
4296.85	85		4296.85	25		4296.85	142		4296.85	136		4296.85	36
4297.19	37		4297.19	51		4297.19	179		4297.19	118		4297.19	50
4297.53	35		4297.53	30		4297.53	128		4297.53	165		4297.53	62
4297.87	107		4297.87	32		4297.87	159		4297.87	126		4297.87	49
4298.21	58		4298.21	23		4298.21	153		4298.21	195		4298.21	32
4298.56	77		4298.56	28		4298.56	159		4298.56	234		4298.56	18
4298.9	38		4298.9	24		4298.9	82		4298.9	122		4298.9	54
4299.24	93		4299.24	36		4299.24	164		4299.24	111		4299.24	107
4299.58	88		4299.58	21		4299.58	144		4299.58	160		4299.58	78
4299.92	74		4299.92	23		4299.92	301		4299.92	205		4299.92	60
4300.26	46		4300.26	44		4300.26	196		4300.26	228		4300.26	26
4300.6	40		4300.6	103		4300.6	142		4300.6	160		4300.6	37
4300.95	57		4300.95	61		4300.95	130		4300.95	243		4300.95	36
4301.29	72		4301.29	41		4301.29	95		4301.29	258		4301.29	57
4301.63	51		4301.63	8		4301.63	111		4301.63	211		4301.63	20
4301.97	45		4301.97	25		4301.97	161		4301.97	143		4301.97	31
4302.31	54		4302.31	83		4302.31	169		4302.31	102		4302.31	35
4302.65	67		4302.65	39		4302.65	127		4302.65	164		4302.65	35
4303	87		4303	29		4303	73		4303	143		4303	48
4303.34	94		4303.34	36		4303.34	126		4303.34	154		4303.34	34
4303.68	61		4303.68	34		4303.68	187		4303.68	119		4303.68	58
4304.02	84		4304.02	24		4304.02	191		4304.02	210		4304.02	65
4304.36	87		4304.36	43		4304.36	246		4304.36	193		4304.36	90
4304.7	72		4304.7	22		4304.7	191		4304.7	163		4304.7	82
4305.05	68		4305.05	66		4305.05	146		4305.05	183		4305.05	57
4305.39	39		4305.39	93		4305.39	141		4305.39	170		4305.39	68
4305.73	42		4305.73	30		4305.73	234		4305.73	131		4305.73	32
4306.07	88		4306.07	18		4306.07	195		4306.07	196		4306.07	73
4306.41	63		4306.41	22		4306.41	181		4306.41	168		4306.41	99
4306.76	98		4306.76	52		4306.76	166		4306.76	118		4306.76	79
4307.1	58		4307.1	47		4307.1	98		4307.1	192		4307.1	54
4307.44	77		4307.44	41		4307.44	108		4307.44	164		4307.44	73
4307.78	82		4307.78	37		4307.78	95		4307.78	123		4307.78	38
4308.12	27		4308.12	34		4308.12	45		4308.12	142		4308.12	53
4308.47	34		4308.47	49		4308.47	109		4308.47	204		4308.47	67
4308.81	78		4308.81	17		4308.81	184		4308.81	196		4308.81	77
4309.15	41		4309.15	43		4309.15	186		4309.15	191		4309.15	55
4309.49	54		4309.49	14		4309.49	86		4309.49	239		4309.49	55
4309.83	111		4309.83	25		4309.83	150		4309.83	194		4309.83	32
4310.18	71		4310.18	53		4310.18	128		4310.18	206		4310.18	21
4310.52	52		4310.52	46		4310.52	119		4310.52	250		4310.52	24
4310.86	50		4310.86	51		4310.86	110		4310.86	279		4310.86	22
4311.2	113		4311.2	24		4311.2	213		4311.2	373		4311.2	27
4311.54	85		4311.54	9		4311.54	138		4311.54	256		4311.54	41
4311.89	95		4311.89	44		4311.89	121		4311.89	299		4311.89	41
4312.23	74		4312.23	27		4312.23	108		4312.23	208		4312.23	38
4312.57	86		4312.57	53		4312.57	106		4312.57	260		4312.57	63
4312.91	45		4312.91	35		4312.91	100		4312.91	264		4312.91	36
4313.25	104		4313.25	64		4313.25	99		4313.25	163		4313.25	35
4313.6	101		4313.6	75		4313.6	105		4313.6	155		4313.6	46
4313.94	76		4313.94	86		4313.94	121		4313.94	181		4313.94	48
4314.28	31		4314.28	46		4314.28	155		4314.28	207		4314.28	60
4314.62	69		4314.62	68		4314.62	102		4314.62	148		4314.62	68
4314.97	73		4314.97	51		4314.97	112		4314.97	202		4314.97	88
4315.31	59		4315.31	17		4315.31	182		4315.31	204		4315.31	26
4315.65	72		4315.65	29		4315.65	166		4315.65	289		4315.65	26
4315.99	46		4315.99	39		4315.99	157		4315.99	218		4315.99	44
4316.33	72		4316.33	31		4316.33	108		4316.33	186		4316.33	74
4316.68	57		4316.68	14		4316.68	95		4316.68	151		4316.68	76
4317.02	40		4317.02	72		4317.02	149		4317.02	182		4317.02	111
4317.36	116		4317.36	29		4317.36	147		4317.36	272		4317.36	42
4317.7	110		4317.7	8		4317.7	326		4317.7	209		4317.7	33
4318.05	38		4318.05	6		4318.05	247		4318.05	215		4318.05	11
4318.39	59		4318.39	43		4318.39	140		4318.39	242		4318.39	37
4318.73	76		4318.73	31		4318.73	129		4318.73	322		4318.73	47
4319.07	67		4319.07	7		4319.07	109		4319.07	326		4319.07	58
4319.41	97		4319.41	15		4319.41	177		4319.41	121		4319.41	27
4319.76	90		4319.76	65		4319.76	199		4319.76	156		4319.76	44
4320.1	55		4320.1	27		4320.1	187		4320.1	267		4320.1	35
4320.44	56		4320.44	30		4320.44	136		4320.44	314		4320.44	24
4320.78	69		4320.78	17		4320.78	151		4320.78	398		4320.78	32
4321.13	50		4321.13	11		4321.13	170		4321.13	293		4321.13	23
4321.47	55		4321.47	53		4321.47	169		4321.47	210		4321.47	17
4321.81	72		4321.81	63		4321.81	160		4321.81	171		4321.81	42
4322.15	88		4322.15	24		4322.15	165		4322.15	328		4322.15	55
4322.5	149		4322.5	46		4322.5	146		4322.5	238		4322.5	49
4322.84	79		4322.84	32		4322.84	181		4322.84	225		4322.84	60
4323.18	93		4323.18	22		4323.18	97		4323.18	271		4323.18	41
4323.52	50		4323.52	12		4323.52	137		4323.52	213		4323.52	53
4323.87	87		4323.87	35		4323.87	147		4323.87	161		4323.87	72
4324.21	77		4324.21	50		4324.21	104		4324.21	140		4324.21	40
4324.55	63		4324.55	36		4324.55	110		4324.55	161		4324.55	28
4324.9	57		4324.9	43		4324.9	149		4324.9	153		4324.9	42
4325.24	94		4325.24	24		4325.24	217		4325.24	232		4325.24	70
4325.58	77		4325.58	25		4325.58	149		4325.58	242		4325.58	36
4325.92	63		4325.92	15		4325.92	121		4325.92	226		4325.92	40
4326.27	70		4326.27	20		4326.27	142		4326.27	261		4326.27	45
4326.61	44		4326.61	13		4326.61	141		4326.61	273		4326.61	74
4326.95	39		4326.95	15		4326.95	48		4326.95	215		4326.95	53
4327.29	51		4327.29	6		4327.29	75		4327.29	255		4327.29	43
4327.64	38		4327.64	43		4327.64	137		4327.64	250		4327.64	32
4327.98	72		4327.98	61		4327.98	89		4327.98	296		4327.98	48
4328.32	41		4328.32	58		4328.32	152		4328.32	272		4328.32	29
4328.66	27		4328.66	38		4328.66	149		4328.66	276		4328.66	50
4329.01	77		4329.01	39		4329.01	205		4329.01	194		4329.01	38
4329.35	59		4329.35	46		4329.35	200		4329.35	193		4329.35	71
4329.69	37		4329.69	13		4329.69	165		4329.69	222		4329.69	25
4330.04	47		4330.04	10		4330.04	141		4330.04	307		4330.04	58
4330.38	40		4330.38	19		4330.38	154		4330.38	263		4330.38	75
4330.72	82		4330.72	28		4330.72	130		4330.72	196		4330.72	52
4331.06	84		4331.06	35		4331.06	132		4331.06	154		4331.06	53
4331.41	42		4331.41	22		4331.41	128		4331.41	185		4331.41	34
4331.75	87		4331.75	25		4331.75	173		4331.75	222		4331.75	73
4332.09	35		4332.09	60		4332.09	113		4332.09	141		4332.09	37
4332.44	26		4332.44	34		4332.44	111		4332.44	184		4332.44	102
4332.78	38		4332.78	54		4332.78	190		4332.78	287		4332.78	71
4333.12	43		4333.12	60		4333.12	104		4333.12	339		4333.12	65
4333.47	64		4333.47	33		4333.47	133		4333.47	251		4333.47	21
4333.81	38		4333.81	42		4333.81	134		4333.81	176		4333.81	26
4334.15	40		4334.15	65		4334.15	83		4334.15	129		4334.15	73
4334.49	38		4334.49	24		4334.49	120		4334.49	174		4334.49	44
4334.84	36		4334.84	65		4334.84	95		4334.84	190		4334.84	89
4335.18	85		4335.18	49		4335.18	112		4335.18	185		4335.18	29
4335.52	105		4335.52	56		4335.52	131		4335.52	124		4335.52	94
4335.87	48		4335.87	20		4335.87	249		4335.87	95		4335.87	80
4336.21	92		4336.21	34		4336.21	120		4336.21	148		4336.21	86
4336.55	80		4336.55	56		4336.55	151		4336.55	217		4336.55	94
4336.9	78		4336.9	19		4336.9	167		4336.9	207		4336.9	57
4337.24	62		4337.24	39		4337.24	141		4337.24	133		4337.24	18
4337.58	64		4337.58	48		4337.58	104		4337.58	168		4337.58	62
4337.92	61		4337.92	21		4337.92	129		4337.92	123		4337.92	110
4338.27	76		4338.27	20		4338.27	135		4338.27	260		4338.27	68
4338.61	87		4338.61	29		4338.61	211		4338.61	307		4338.61	25
4338.95	52		4338.95	29		4338.95	171		4338.95	199		4338.95	44
4339.3	63		4339.3	42		4339.3	126		4339.3	223		4339.3	70
4339.64	86		4339.64	34		4339.64	172		4339.64	182		4339.64	21
4339.98	133		4339.98	31		4339.98	214		4339.98	172		4339.98	74
4340.33	101		4340.33	20		4340.33	115		4340.33	233		4340.33	54
4340.67	88		4340.67	24		4340.67	110		4340.67	192		4340.67	68
4341.01	78		4341.01	28		4341.01	76		4341.01	150		4341.01	99
4341.36	65		4341.36	18		4341.36	140		4341.36	91		4341.36	60
4341.7	41		4341.7	21		4341.7	124		4341.7	145		4341.7	53
4342.04	47		4342.04	34		4342.04	135		4342.04	229		4342.04	42
4342.39	117		4342.39	50		4342.39	66		4342.39	170		4342.39	35
4342.73	126		4342.73	32		4342.73	62		4342.73	121		4342.73	27
4343.07	70		4343.07	16		4343.07	76		4343.07	159		4343.07	33
4343.42	78		4343.42	14		4343.42	67		4343.42	125		4343.42	67
4343.76	77		4343.76	46		4343.76	93		4343.76	198		4343.76	42
4344.1	71		4344.1	22		4344.1	91		4344.1	165		4344.1	41
4344.45	60		4344.45	43		4344.45	75		4344.45	212		4344.45	77
4344.79	53		4344.79	55		4344.79	122		4344.79	151		4344.79	33
4345.13	77		4345.13	44		4345.13	123		4345.13	102		4345.13	43
4345.48	94		4345.48	53		4345.48	84		4345.48	164		4345.48	60
4345.82	48		4345.82	21		4345.82	82		4345.82	97		4345.82	49
4346.16	58		4346.16	40		4346.16	113		4346.16	249		4346.16	44
4346.51	42		4346.51	68		4346.51	80		4346.51	284		4346.51	90
4346.85	46		4346.85	82		4346.85	95		4346.85	233		4346.85	54
4347.19	52		4347.19	58		4347.19	216		4347.19	228		4347.19	31
4347.54	124		4347.54	55		4347.54	112		4347.54	183		4347.54	30
4347.88	62		4347.88	43		4347.88	155		4347.88	189		4347.88	107
4348.22	48		4348.22	32		4348.22	195		4348.22	180		4348.22	68
4348.57	59		4348.57	23		4348.57	188		4348.57	194		4348.57	31
4348.91	82		4348.91	32		4348.91	186		4348.91	212		4348.91	58
4349.26	44		4349.26	34		4349.26	149		4349.26	151		4349.26	60
4349.6	91		4349.6	30		4349.6	173		4349.6	199		4349.6	44
4349.94	72		4349.94	68		4349.94	200		4349.94	166		4349.94	30
4350.28	32		4350.28	80		4350.28	143		4350.28	219		4350.28	36
4350.63	58		4350.63	61		4350.63	163		4350.63	159		4350.63	31
4350.97	64		4350.97	61		4350.97	244		4350.97	206		4350.97	20
4351.32	60		4351.32	62		4351.32	244		4351.32	257		4351.32	15
4351.66	69		4351.66	62		4351.66	215		4351.66	133		4351.66	42
4352	45		4352	34		4352	175		4352	200		4352	58
4352.35	42		4352.35	65		4352.35	265		4352.35	203		4352.35	36
4352.69	27		4352.69	63		4352.69	153		4352.69	254		4352.69	54
4353.03	106		4353.03	98		4353.03	171		4353.03	188		4353.03	46
4353.38	106		4353.38	81		4353.38	200		4353.38	143		4353.38	60
4353.72	96		4353.72	79		4353.72	232		4353.72	281		4353.72	35
4354.07	106		4354.07	88		4354.07	256		4354.07	160		4354.07	12
4354.41	97		4354.41	67		4354.41	248		4354.41	204		4354.41	36
4354.75	50		4354.75	25		4354.75	234		4354.75	147		4354.75	63
4355.1	121		4355.1	36		4355.1	194		4355.1	179		4355.1	37
4355.44	53		4355.44	41		4355.44	126		4355.44	177		4355.44	25
4355.78	75		4355.78	20		4355.78	159		4355.78	274		4355.78	19
4356.13	64		4356.13	27		4356.13	223		4356.13	273		4356.13	71
4356.47	37		4356.47	11		4356.47	133		4356.47	191		4356.47	37
4356.82	59		4356.82	12		4356.82	187		4356.82	166		4356.82	54
4357.16	73		4357.16	45		4357.16	171		4357.16	287		4357.16	51
4357.5	62		4357.5	32		4357.5	192		4357.5	283		4357.5	45
4357.85	70		4357.85	28		4357.85	105		4357.85	183		4357.85	57
4358.19	135		4358.19	8		4358.19	169		4358.19	188		4358.19	50
4358.54	75		4358.54	20		4358.54	236		4358.54	258		4358.54	74
4358.88	71		4358.88	23		4358.88	334		4358.88	202		4358.88	52
4359.22	117		4359.22	35		4359.22	290		4359.22	305		4359.22	55
4359.57	51		4359.57	7		4359.57	131		4359.57	320		4359.57	87
4359.91	39		4359.91	15		4359.91	136		4359.91	229		4359.91	92
4360.26	54		4360.26	39		4360.26	120		4360.26	281		4360.26	95
4360.6	72		4360.6	46		4360.6	165		4360.6	272		4360.6	63
4360.94	56		4360.94	11		4360.94	151		4360.94	253		4360.94	83
4361.29	93		4361.29	8		4361.29	164		4361.29	300		4361.29	34
4361.63	154		4361.63	68		4361.63	177		4361.63	226		4361.63	96
4361.98	91		4361.98	57		4361.98	143		4361.98	266		4361.98	54
4362.32	77		4362.32	40		4362.32	141		4362.32	444		4362.32	41
4362.66	65		4362.66	33		4362.66	98		4362.66	227		4362.66	37
4363.01	77		4363.01	24		4363.01	183		4363.01	181		4363.01	42
4363.35	44		4363.35	19		4363.35	147		4363.35	200		4363.35	33
4363.7	79		4363.7	13		4363.7	85		4363.7	282		4363.7	28
4364.04	71		4364.04	5		4364.04	93		4364.04	235		4364.04	37
4364.39	91		4364.39	33		4364.39	98		4364.39	296		4364.39	64
4364.73	76		4364.73	47		4364.73	105		4364.73	313		4364.73	64
4365.07	67		4365.07	16		4365.07	126		4365.07	266		4365.07	92
4365.42	38		4365.42	22		4365.42	133		4365.42	229		4365.42	81
4365.76	50		4365.76	29		4365.76	231		4365.76	235		4365.76	38
4366.11	57		4366.11	38		4366.11	118		4366.11	268		4366.11	34
4366.45	53		4366.45	27		4366.45	76		4366.45	287		4366.45	35
4366.8	40		4366.8	13		4366.8	92		4366.8	338		4366.8	42
4367.14	50		4367.14	33		4367.14	166		4367.14	380		4367.14	32
4367.48	47		4367.48	27		4367.48	190		4367.48	432		4367.48	48
4367.83	60		4367.83	67		4367.83	99		4367.83	339		4367.83	72
4368.17	63		4368.17	66		4368.17	83		4368.17	413		4368.17	45
4368.52	38		4368.52	29		4368.52	84		4368.52	288		4368.52	44
4368.86	55		4368.86	41		4368.86	73		4368.86	304		4368.86	41
4369.2	61		4369.2	53		4369.2	148		4369.2	265		4369.2	62
4369.55	76		4369.55	31		4369.55	171		4369.55	338		4369.55	28
4369.89	96		4369.89	38		4369.89	138		4369.89	256		4369.89	63
4370.24	60		4370.24	51		4370.24	131		4370.24	250		4370.24	20
4370.58	32		4370.58	72		4370.58	117		4370.58	244		4370.58	38
4370.93	72		4370.93	39		4370.93	135		4370.93	248		4370.93	40
4371.27	21		4371.27	38		4371.27	143		4371.27	265		4371.27	46
4371.62	41		4371.62	14		4371.62	89		4371.62	295		4371.62	29
4371.96	74		4371.96	13		4371.96	102		4371.96	191		4371.96	41
4372.31	88		4372.31	21		4372.31	77		4372.31	155		4372.31	34
4372.65	61		4372.65	34		4372.65	124		4372.65	270		4372.65	23
4372.99	80		4372.99	48		4372.99	115		4372.99	221		4372.99	62
4373.34	57		4373.34	55		4373.34	126		4373.34	241		4373.34	42
4373.68	83		4373.68	21		4373.68	111		4373.68	243		4373.68	44
4374.03	51		4374.03	58		4374.03	249		4374.03	217		4374.03	38
4374.37	55		4374.37	41		4374.37	122		4374.37	143		4374.37	12
4374.72	53		4374.72	16		4374.72	159		4374.72	178		4374.72	104
4375.06	59		4375.06	54		4375.06	116		4375.06	180		4375.06	41
4375.41	59		4375.41	39		4375.41	113		4375.41	139		4375.41	21
4375.75	47		4375.75	13		4375.75	93		4375.75	159		4375.75	37
4376.1	28		4376.1	6		4376.1	125		4376.1	170		4376.1	23
4376.44	56		4376.44	45		4376.44	138		4376.44	133		4376.44	52
4376.78	57		4376.78	38		4376.78	141		4376.78	130		4376.78	77
4377.13	61		4377.13	40		4377.13	150		4377.13	165		4377.13	46
4377.47	44		4377.47	23		4377.47	175		4377.47	235		4377.47	80
4377.82	34		4377.82	39		4377.82	92		4377.82	216		4377.82	57
4378.16	52		4378.16	21		4378.16	125		4378.16	188		4378.16	35
4378.51	55		4378.51	60		4378.51	142		4378.51	159		4378.51	77
4378.85	78		4378.85	20		4378.85	185		4378.85	252		4378.85	41
4379.2	79		4379.2	32		4379.2	138		4379.2	187		4379.2	32
4379.54	50		4379.54	40		4379.54	110		4379.54	171		4379.54	72
4379.89	65		4379.89	24		4379.89	144		4379.89	140		4379.89	68
4380.23	49		4380.23	15		4380.23	162		4380.23	161		4380.23	49
4380.58	71		4380.58	64		4380.58	131		4380.58	136		4380.58	25
4380.92	34		4380.92	44		4380.92	82		4380.92	195		4380.92	54
4381.27	24		4381.27	19		4381.27	136		4381.27	228		4381.27	48
4381.61	68		4381.61	56		4381.61	194		4381.61	165		4381.61	36
4381.96	55		4381.96	93		4381.96	104		4381.96	188		4381.96	16
4382.3	71		4382.3	51		4382.3	191		4382.3	178		4382.3	13
4382.65	44		4382.65	91		4382.65	134		4382.65	128		4382.65	59
4382.99	79		4382.99	36		4382.99	112		4382.99	225		4382.99	54
4383.34	56		4383.34	10		4383.34	77		4383.34	225		4383.34	65
4383.68	62		4383.68	10		4383.68	92		4383.68	184		4383.68	50
4384.02	107		4384.02	52		4384.02	140		4384.02	221		4384.02	30
4384.37	59		4384.37	51		4384.37	169		4384.37	162		4384.37	42
4384.72	66		4384.72	24		4384.72	105		4384.72	166		4384.72	35
4385.06	53		4385.06	26		4385.06	120		4385.06	163		4385.06	37
4385.4	67		4385.4	49		4385.4	117		4385.4	113		4385.4	23
4385.75	86		4385.75	48		4385.75	130		4385.75	157		4385.75	70
4386.1	61		4386.1	34		4386.1	124		4386.1	169		4386.1	99
4386.44	74		4386.44	39		4386.44	136		4386.44	190		4386.44	55
4386.78	123		4386.78	21		4386.78	185		4386.78	138		4386.78	25
4387.13	63		4387.13	11		4387.13	205		4387.13	100		4387.13	31
4387.48	77		4387.48	16		4387.48	192		4387.48	147		4387.48	50
4387.82	70		4387.82	20		4387.82	190		4387.82	126		4387.82	32
4388.16	81		4388.16	27		4388.16	182		4388.16	194		4388.16	29
4388.51	73		4388.51	27		4388.51	120		4388.51	149		4388.51	44
4388.86	68		4388.86	19		4388.86	214		4388.86	195		4388.86	67
4389.2	53		4389.2	12		4389.2	185		4389.2	228		4389.2	51
4389.55	28		4389.55	52		4389.55	129		4389.55	273		4389.55	101
4389.89	65		4389.89	21		4389.89	178		4389.89	210		4389.89	46
4390.24	53		4390.24	58		4390.24	186		4390.24	195		4390.24	74
4390.58	85		4390.58	21		4390.58	98		4390.58	150		4390.58	42
4390.93	56		4390.93	48		4390.93	100		4390.93	159		4390.93	50
4391.27	49		4391.27	31		4391.27	191		4391.27	219		4391.27	44
4391.62	45		4391.62	37		4391.62	237		4391.62	113		4391.62	24
4391.96	89		4391.96	46		4391.96	114		4391.96	153		4391.96	26
4392.31	91		4392.31	54		4392.31	119		4392.31	159		4392.31	32
4392.65	81		4392.65	32		4392.65	144		4392.65	155		4392.65	50
4393	74		4393	27		4393	108		4393	163		4393	29
4393.34	101		4393.34	48		4393.34	146		4393.34	141		4393.34	6
4393.69	114		4393.69	57		4393.69	88		4393.69	219		4393.69	68
4394.03	79		4394.03	41		4394.03	127		4394.03	264		4394.03	63
4394.38	95		4394.38	52		4394.38	110		4394.38	210		4394.38	56
4394.73	178		4394.73	38		4394.73	194		4394.73	141		4394.73	51
4395.07	137		4395.07	11		4395.07	164		4395.07	226		4395.07	52
4395.42	65		4395.42	16		4395.42	105		4395.42	236		4395.42	28
4395.76	54		4395.76	46		4395.76	76		4395.76	170		4395.76	49
4396.11	43		4396.11	86		4396.11	163		4396.11	169		4396.11	39
4396.45	81		4396.45	60		4396.45	84		4396.45	168		4396.45	35
4396.8	107		4396.8	39		4396.8	74		4396.8	173		4396.8	35
4397.14	40		4397.14	14		4397.14	159		4397.14	255		4397.14	26
4397.49	69		4397.49	17		4397.49	126		4397.49	230		4397.49	26
4397.83	83		4397.83	31		4397.83	84		4397.83	242		4397.83	52
4398.18	71		4398.18	28		4398.18	103		4398.18	179		4398.18	22
4398.52	91		4398.52	18		4398.52	129		4398.52	228		4398.52	45
4398.87	111		4398.87	34		4398.87	178		4398.87	176		4398.87	33
4399.22	97		4399.22	20		4399.22	91		4399.22	348		4399.22	40
4399.56	67		4399.56	25		4399.56	155		4399.56	197		4399.56	23
4399.91	60		4399.91	88		4399.91	135		4399.91	239		4399.91	23
4400.25	70		4400.25	5		4400.25	62		4400.25	196		4400.25	25
4400.6	56		4400.6	47		4400.6	170		4400.6	178		4400.6	27
4400.94	54		4400.94	60		4400.94	125		4400.94	185		4400.94	35
4401.29	89		4401.29	48		4401.29	135		4401.29	149		4401.29	25
4401.64	60		4401.64	28		4401.64	186		4401.64	151		4401.64	60
4401.98	62		4401.98	39		4401.98	170		4401.98	243		4401.98	52
4402.33	39		4402.33	36		4402.33	115		4402.33	230		4402.33	46
4402.67	62		4402.67	56		4402.67	104		4402.67	113		4402.67	42
4403.02	51		4403.02	39		4403.02	133		4403.02	194		4403.02	79
4403.36	38		4403.36	16		4403.36	192		4403.36	197		4403.36	72
4403.71	66		4403.71	49		4403.71	139		4403.71	157		4403.71	30
4404.06	79		4404.06	25		4404.06	179		4404.06	102		4404.06	58
4404.4	32		4404.4	6		4404.4	145		4404.4	161		4404.4	50
4404.75	40		4404.75	34		4404.75	115		4404.75	199		4404.75	77
4405.09	57		4405.09	17		4405.09	149		4405.09	158		4405.09	37
4405.44	42		4405.44	39		4405.44	123		4405.44	161		4405.44	25
4405.78	56		4405.78	31		4405.78	124		4405.78	184		4405.78	30
4406.13	72		4406.13	20		4406.13	90		4406.13	204		4406.13	13
4406.48	45		4406.48	56		4406.48	92		4406.48	130		4406.48	32
4406.82	92		4406.82	34		4406.82	125		4406.82	207		4406.82	83
4407.17	59		4407.17	31		4407.17	159		4407.17	249		4407.17	45
4407.51	56		4407.51	30		4407.51	110		4407.51	260		4407.51	30
4407.86	71		4407.86	47		4407.86	152		4407.86	220		4407.86	43
4408.2	41		4408.2	23		4408.2	141		4408.2	233		4408.2	46
4408.55	95		4408.55	29		4408.55	87		4408.55	156		4408.55	29
4408.9	111		4408.9	66		4408.9	117		4408.9	120		4408.9	39
4409.24	56		4409.24	55		4409.24	162		4409.24	197		4409.24	41
4409.59	104		4409.59	17		4409.59	77		4409.59	310		4409.59	78
4409.93	76		4409.93	22		4409.93	129		4409.93	132		4409.93	47
4410.28	119		4410.28	9		4410.28	91		4410.28	202		4410.28	36
4410.63	72		4410.63	32		4410.63	102		4410.63	179		4410.63	60
4410.97	56		4410.97	19		4410.97	113		4410.97	218		4410.97	47
4411.32	85		4411.32	26		4411.32	97		4411.32	304		4411.32	87
4411.66	91		4411.66	23		4411.66	98		4411.66	151		4411.66	79
4412.01	54		4412.01	54		4412.01	134		4412.01	150		4412.01	51
4412.36	69		4412.36	61		4412.36	127		4412.36	162		4412.36	60
4412.7	111		4412.7	47		4412.7	95		4412.7	196		4412.7	18
4413.05	51		4413.05	37		4413.05	73		4413.05	229		4413.05	43
4413.4	50		4413.4	32		4413.4	130		4413.4	195		4413.4	53
4413.74	66		4413.74	26		4413.74	115		4413.74	226		4413.74	21
4414.09	81		4414.09	28		4414.09	148		4414.09	184		4414.09	45
4414.43	81		4414.43	14		4414.43	173		4414.43	155		4414.43	16
4414.78	85		4414.78	20		4414.78	233		4414.78	200		4414.78	17
4415.12	78		4415.12	44		4415.12	193		4415.12	196		4415.12	57
4415.47	48		4415.47	57		4415.47	129		4415.47	203		4415.47	25
4415.82	74		4415.82	18		4415.82	86		4415.82	320		4415.82	74
4416.16	50		4416.16	35		4416.16	60		4416.16	271		4416.16	73
4416.51	29		4416.51	18		4416.51	127		4416.51	197		4416.51	45
4416.86	91		4416.86	52		4416.86	128		4416.86	148		4416.86	16
4417.2	65		4417.2	18		4417.2	195		4417.2	222		4417.2	31
4417.55	36		4417.55	12		4417.55	179		4417.55	237		4417.55	85
4417.9	102		4417.9	13		4417.9	118		4417.9	224		4417.9	62
4418.24	81		4418.24	37		4418.24	112		4418.24	300		4418.24	86
4418.59	83		4418.59	52		4418.59	143		4418.59	322		4418.59	56
4418.93	62		4418.93	52		4418.93	101		4418.93	194		4418.93	85
4419.28	56		4419.28	52		4419.28	96		4419.28	234		4419.28	106
4419.63	66		4419.63	24		4419.63	157		4419.63	330		4419.63	79
4419.97	58		4419.97	8		4419.97	108		4419.97	248		4419.97	60
4420.32	78		4420.32	18		4420.32	117		4420.32	256		4420.32	47
4420.67	32		4420.67	44		4420.67	144		4420.67	190		4420.67	61
4421.01	66		4421.01	41		4421.01	139		4421.01	212		4421.01	64
4421.36	55		4421.36	23		4421.36	127		4421.36	282		4421.36	76
4421.7	69		4421.7	51		4421.7	85		4421.7	235		4421.7	115
4422.05	56		4422.05	39		4422.05	97		4422.05	132		4422.05	85
4422.4	126		4422.4	41		4422.4	186		4422.4	205		4422.4	68
4422.74	77		4422.74	28		4422.74	120		4422.74	249		4422.74	67
4423.09	52		4423.09	18		4423.09	140		4423.09	179		4423.09	57
4423.44	105		4423.44	28		4423.44	94		4423.44	217		4423.44	54
4423.78	104		4423.78	37		4423.78	39		4423.78	234		4423.78	46
4424.13	64		4424.13	37		4424.13	137		4424.13	221		4424.13	31
4424.48	56		4424.48	49		4424.48	97		4424.48	264		4424.48	36
4424.82	99		4424.82	77		4424.82	117		4424.82	211		4424.82	41
4425.17	46		4425.17	27		4425.17	74		4425.17	180		4425.17	58
4425.52	45		4425.52	59		4425.52	138		4425.52	239		4425.52	17
4425.86	77		4425.86	68		4425.86	97		4425.86	246		4425.86	117
4426.21	64		4426.21	30		4426.21	99		4426.21	185		4426.21	64
4426.56	66		4426.56	39		4426.56	124		4426.56	127		4426.56	55
4426.9	35		4426.9	79		4426.9	153		4426.9	210		4426.9	52
4427.25	60		4427.25	98		4427.25	131		4427.25	269		4427.25	61
4427.6	106		4427.6	36		4427.6	192		4427.6	287		4427.6	54
4427.94	52		4427.94	66		4427.94	134		4427.94	175		4427.94	42
4428.29	63		4428.29	32		4428.29	81		4428.29	227		4428.29	56
4428.64	37		4428.64	20		4428.64	96		4428.64	274		4428.64	59
4428.98	50		4428.98	27		4428.98	87		4428.98	248		4428.98	40
4429.33	48		4429.33	16		4429.33	121		4429.33	205		4429.33	36
4429.68	53		4429.68	13		4429.68	151		4429.68	155		4429.68	53
4430.02	53		4430.02	40		4430.02	96		4430.02	140		4430.02	43
4430.37	37		4430.37	70		4430.37	121		4430.37	240		4430.37	28
4430.72	57		4430.72	31		4430.72	142		4430.72	264		4430.72	21
4431.06	79		4431.06	42		4431.06	113		4431.06	190		4431.06	64
4431.41	87		4431.41	52		4431.41	122		4431.41	226		4431.41	21
4431.76	50		4431.76	36		4431.76	125		4431.76	268		4431.76	55
4432.1	80		4432.1	47		4432.1	122		4432.1	184		4432.1	63
4432.45	82		4432.45	35		4432.45	138		4432.45	270		4432.45	40
4432.8	45		4432.8	43		4432.8	195		4432.8	363		4432.8	36
4433.15	78		4433.15	26		4433.15	154		4433.15	309		4433.15	23
4433.49	79		4433.49	36		4433.49	167		4433.49	363		4433.49	36
4433.84	62		4433.84	14		4433.84	236		4433.84	262		4433.84	55
4434.19	53		4434.19	37		4434.19	223		4434.19	360		4434.19	70
4434.53	71		4434.53	68		4434.53	198		4434.53	368		4434.53	59
4434.88	57		4434.88	97		4434.88	300		4434.88	263		4434.88	80
4435.23	78		4435.23	87		4435.23	238		4435.23	306		4435.23	23
4435.57	74		4435.57	36		4435.57	125		4435.57	327		4435.57	33
4435.92	70		4435.92	32		4435.92	240		4435.92	290		4435.92	49
4436.27	69		4436.27	43		4436.27	181		4436.27	406		4436.27	60
4436.61	19		4436.61	63		4436.61	184		4436.61	440		4436.61	51
4436.96	24		4436.96	48		4436.96	212		4436.96	454		4436.96	65
4437.31	76		4437.31	24		4437.31	295		4437.31	348		4437.31	38
4437.65	94		4437.65	39		4437.65	252		4437.65	176		4437.65	32
4438	86		4438	73		4438	168		4438	249		4438	69
4438.35	33		4438.35	39		4438.35	174		4438.35	309		4438.35	59
4438.7	63		4438.7	41		4438.7	179		4438.7	312		4438.7	65
4439.04	82		4439.04	28		4439.04	141		4439.04	279		4439.04	74
4439.39	81		4439.39	46		4439.39	204		4439.39	329		4439.39	47
4439.74	52		4439.74	62		4439.74	193		4439.74	214		4439.74	16
4440.09	69		4440.09	84		4440.09	180		4440.09	150		4440.09	79
4440.43	68		4440.43	83		4440.43	225		4440.43	207		4440.43	58
4440.78	75		4440.78	135		4440.78	340		4440.78	227		4440.78	61
4441.13	27		4441.13	95		4441.13	292		4441.13	217		4441.13	67
4441.47	51		4441.47	71		4441.47	191		4441.47	276		4441.47	54
4441.82	45		4441.82	76		4441.82	282		4441.82	328		4441.82	115
4442.17	68		4442.17	99		4442.17	185		4442.17	239		4442.17	51
4442.52	83		4442.52	55		4442.52	148		4442.52	299		4442.52	77
4442.86	97		4442.86	94		4442.86	167		4442.86	304		4442.86	75
4443.21	60		4443.21	74		4443.21	187		4443.21	260		4443.21	64
4443.56	71		4443.56	81		4443.56	174		4443.56	226		4443.56	16
4443.9	109		4443.9	23		4443.9	129		4443.9	267		4443.9	64
4444.25	123		4444.25	30		4444.25	136		4444.25	306		4444.25	94
4444.6	128		4444.6	27		4444.6	218		4444.6	338		4444.6	54
4444.95	94		4444.95	32		4444.95	147		4444.95	448		4444.95	47
4445.29	44		4445.29	78		4445.29	224		4445.29	378		4445.29	108
4445.64	46		4445.64	68		4445.64	160		4445.64	275		4445.64	101
4445.99	74		4445.99	34		4445.99	147		4445.99	249		4445.99	43
4446.34	89		4446.34	47		4446.34	216		4446.34	217		4446.34	30
4446.68	59		4446.68	25		4446.68	220		4446.68	325		4446.68	29
4447.03	72		4447.03	13		4447.03	211		4447.03	363		4447.03	67
4447.38	99		4447.38	41		4447.38	163		4447.38	185		4447.38	56
4447.73	66		4447.73	18		4447.73	200		4447.73	263		4447.73	27
4448.07	114		4448.07	37		4448.07	209		4448.07	428		4448.07	38
4448.42	67		4448.42	45		4448.42	171		4448.42	245		4448.42	54
4448.77	62		4448.77	12		4448.77	192		4448.77	243		4448.77	15
4449.12	59		4449.12	13		4449.12	175		4449.12	304		4449.12	26
4449.46	53		4449.46	34		4449.46	104		4449.46	336		4449.46	57
4449.81	75		4449.81	37		4449.81	178		4449.81	390		4449.81	80
4450.16	105		4450.16	11		4450.16	126		4450.16	355		4450.16	36
4450.51	97		4450.51	76		4450.51	84		4450.51	253		4450.51	32
4450.85	105		4450.85	49		4450.85	66		4450.85	121		4450.85	59
4451.2	65		4451.2	18		4451.2	120		4451.2	428		4451.2	68
4451.55	68		4451.55	15		4451.55	114		4451.55	288		4451.55	41
4451.9	25		4451.9	46		4451.9	68		4451.9	303		4451.9	35
4452.24	54		4452.24	38		4452.24	108		4452.24	252		4452.24	37
4452.59	43		4452.59	27		4452.59	109		4452.59	131		4452.59	86
4452.94	60		4452.94	18		4452.94	157		4452.94	213		4452.94	103
4453.29	46		4453.29	13		4453.29	214		4453.29	174		4453.29	96
4453.63	63		4453.63	30		4453.63	172		4453.63	249		4453.63	30
4453.98	59		4453.98	19		4453.98	149		4453.98	296		4453.98	36
4454.33	35		4454.33	49		4454.33	114		4454.33	452		4454.33	25
4454.68	61		4454.68	12		4454.68	184		4454.68	355		4454.68	55
4455.02	25		4455.02	12		4455.02	143		4455.02	345		4455.02	53
4455.37	62		4455.37	39		4455.37	86		4455.37	375		4455.37	37
4455.72	97		4455.72	28		4455.72	123		4455.72	273		4455.72	137
4456.07	36		4456.07	38		4456.07	250		4456.07	255		4456.07	110
4456.42	62		4456.42	41		4456.42	216		4456.42	250		4456.42	40
4456.76	54		4456.76	68		4456.76	88		4456.76	328		4456.76	54
4457.11	70		4457.11	43		4457.11	65		4457.11	469		4457.11	57
4457.46	37		4457.46	52		4457.46	111		4457.46	361		4457.46	51
4457.81	49		4457.81	27		4457.81	126		4457.81	274		4457.81	64
4458.15	53		4458.15	47		4458.15	176		4458.15	288		4458.15	34
4458.5	92		4458.5	40		4458.5	142		4458.5	380		4458.5	20
4458.85	50		4458.85	47		4458.85	115		4458.85	439		4458.85	29
4459.2	37		4459.2	28		4459.2	89		4459.2	468		4459.2	16
4459.55	43		4459.55	19		4459.55	209		4459.55	327		4459.55	58
4459.9	45		4459.9	20		4459.9	164		4459.9	320		4459.9	54
4460.24	55		4460.24	39		4460.24	60		4460.24	227		4460.24	77
4460.59	64		4460.59	29		4460.59	51		4460.59	224		4460.59	53
4460.94	71		4460.94	47		4460.94	80		4460.94	187		4460.94	59
4461.29	85		4461.29	34		4461.29	141		4461.29	212		4461.29	61
4461.63	91		4461.63	47		4461.63	86		4461.63	206		4461.63	63
4461.98	109		4461.98	54		4461.98	165		4461.98	152		4461.98	51
4462.33	51		4462.33	23		4462.33	183		4462.33	219		4462.33	48
4462.68	74		4462.68	36		4462.68	210		4462.68	200		4462.68	36
4463.03	50		4463.03	53		4463.03	227		4463.03	138		4463.03	30
4463.38	41		4463.38	38		4463.38	164		4463.38	174		4463.38	61
4463.72	51		4463.72	52		4463.72	153		4463.72	195		4463.72	97
4464.07	43		4464.07	36		4464.07	122		4464.07	144		4464.07	66
4464.42	65		4464.42	49		4464.42	129		4464.42	193		4464.42	26
4464.77	57		4464.77	34		4464.77	139		4464.77	177		4464.77	43
4465.11	68		4465.11	37		4465.11	94		4465.11	159		4465.11	56
4465.46	67		4465.46	56		4465.46	188		4465.46	147		4465.46	47
4465.81	58		4465.81	56		4465.81	134		4465.81	147		4465.81	53
4466.16	46		4466.16	11		4466.16	72		4466.16	196		4466.16	104
4466.51	30		4466.51	10		4466.51	112		4466.51	176		4466.51	53
4466.86	9		4466.86	28		4466.86	165		4466.86	155		4466.86	36
[truncated: 28,616 more rows]

## Sheet: S5
Peptide variant 12 - TbtF										Peptide variant 12 - MBP
		MBP-TbtF RRE Domain PUREfrex Dilution										MBP PUREfrex Dilution
		0	6075X	2025X	675X	225X	75X	25X				0	6075X	2025X	675X	225X	75X	25X
sFLAG peptide variant 12 PUREfrex Dilution	100X	9350	10177	18832	52519	56191	84713	131471		sFLAG peptide variant 12 PUREfrex Dilution	100X	6463	10144	10176	7021	4443	7679	6922
	300X	8877	19584	116124	327609	510626	397115	589757			300X	6881	8147	7570	7820	8060	8118	7301
	900X	7116	54948	384678	708184	1046177	1000095	782151			900X	8248	6668	5632	7012	9486	6852	6935
	2700X	7388	31822	252907	694395	851843	692161	375302			2700X	5643	6344	6647	8997	6866	6615	7522
	8100X	5670	13932	54356	131011	168122	69193	38960			8100X	8231	7956	6547	8564	6503	7887	7229
	24300X	8174	5783	9852	12795	15631	11944	8416			24300X	6370	5368	8543	8980	6713	6631	8700
	0	6001	6342	6919	7805	6449	7905	7119			0	8630	6554	8730	7097	6950	7112	6640

[truncated: 5 more sheets: S6, S7, S9, S11, S12]
